# Supplementary material for: Synthesis, structure and redox properties of single-atom bridged diuranium complexes supported by aryloxides
Source: Dalton Trans. 2024 Jul 23;53(32):13416–26. doi: 10.1039/d4dt01819b (PMC11320667; doi:10.1039/d4dt01819b)
Supplement: DT-053-D4DT01819B-s002 [file DT-053-D4DT01819B-s002.cif]

# Electronic Supplementary Material (ESI) for Dalton Transactions.
# This journal is © The Royal Society of Chemistry 2024

####################################################################### 
# 
# This file contains crystal structure data downloaded from the 
# Cambridge Structural Database (CSD) hosted by the Cambridge 
# Crystallographic Data Centre (CCDC).
# 
# Full information about CCDC data access policies and citation 
# guidelines are available at http://www.ccdc.cam.ac.uk/access/V1 
# 
# Audit and citation data items may have been added by the CCDC. 
# Please retain this information to preserve the provenance of 
# this file and to allow appropriate attribution of the data. 
# 
#######################################################################

data_lb857
_database_code_depnum_ccdc_archive 'CCDC 2362157'
loop_
_audit_author_name
_audit_author_address
'rosario scopelliti'
;EPFL
Switzerland
;
_audit_update_record             
;
2024-06-20 deposited with the CCDC.	2024-07-19 downloaded from the CCDC.
;
_audit_creation_date             2024-06-20
_audit_creation_method           
;
Olex2 1.5
(compiled 2024.02.16 svn.r378c4104 for OlexSys, GUI svn.r6928)
;
_chemical_formula_moiety         'C84 N O6 U2, 2(O), 8[C4H8O], 1[Cs]'
_chemical_formula_sum            'C116 H190 Cs N O14 U2'
_chemical_formula_weight         2431.763
_chemical_oxdiff_formula         'C116 H190 N1 O14 Cs1 U2'
loop_
_atom_type_symbol
_atom_type_scat_dispersion_real
_atom_type_scat_dispersion_imag
_atom_type_scat_Cromer_Mann_a1
_atom_type_scat_Cromer_Mann_a2
_atom_type_scat_Cromer_Mann_a3
_atom_type_scat_Cromer_Mann_a4
_atom_type_scat_Cromer_Mann_b1
_atom_type_scat_Cromer_Mann_b2
_atom_type_scat_Cromer_Mann_b3
_atom_type_scat_Cromer_Mann_b4
_atom_type_scat_Cromer_Mann_c
_atom_type_scat_source
_atom_type_scat_dispersion_source
C 0.01788 0.00908 2.31000 1.02000 1.58860 0.86500 20.84390 10.20750 0.56870
51.65120 0.21560 'International Tables Volume C Table 6.1.1.4 (pp. 500-502)'
'Brennan, Cowan, Rev. Sci. Instrum., 1992, 63, 850'
Cs -0.71827 7.91876 20.38920 19.10620 10.66200 1.49530 3.56900 0.31070 24.38790
213.90401 3.33520 'International Tables Volume C Table 6.1.1.4 (pp. 500-502)'
'Brennan, Cowan, Rev. Sci. Instrum., 1992, 63, 850'
H 0.00000 0.00000 0.49300 0.32291 0.14019 0.04081 10.51090 26.12570 3.14236
57.79970 0.00304 'International Tables Volume C Table 6.1.1.4 (pp. 500-502)'
'Brennan, Cowan, Rev. Sci. Instrum., 1992, 63, 850'
N 0.03110 0.01806 12.21260 3.13220 2.01250 1.16630 0.00570 9.89330 28.99750
0.58260 -11.52900 'International Tables Volume C Table 6.1.1.4 (pp. 500-502)'
'Brennan, Cowan, Rev. Sci. Instrum., 1992, 63, 850'
O 0.04960 0.03234 3.04850 2.28680 1.54630 0.86700 13.27710 5.70110 0.32390
32.90890 0.25080 'International Tables Volume C Table 6.1.1.4 (pp. 500-502)'
'Brennan, Cowan, Rev. Sci. Instrum., 1992, 63, 850'
U -4.17363 13.43374 36.02280 23.41280 14.94910 4.18800 0.52930 3.32530 16.09270
100.61300 13.39660 'International Tables Volume C Table 6.1.1.4 (pp. 500-502)'
'Brennan, Cowan, Rev. Sci. Instrum., 1992, 63, 850'

_space_group_crystal_system      monoclinic
_space_group_IT_number           14
_space_group_name_H-M_alt        'P 1 21/c 1'
_space_group_name_Hall           '-P 2ybc'
loop_
_space_group_symop_id
_space_group_symop_operation_xyz
1 x,y,z
2 -x,y+1/2,-z+1/2
3 -x,-y,-z
4 x,-y-1/2,z-1/2

_symmetry_Int_Tables_number      14
_cell_length_a                   14.8121(2)
_cell_length_b                   19.1272(4)
_cell_length_c                   21.0703(4)
_cell_angle_alpha                90
_cell_angle_beta                 101.0671(19)
_cell_angle_gamma                90
_cell_volume                     5858.50(19)
_cell_formula_units_Z            2
_cell_measurement_reflns_used    11130
_cell_measurement_temperature    173.04(14)
_cell_measurement_theta_max      72.6160
_cell_measurement_theta_min      3.0220
_exptl_absorpt_coefficient_mu    10.549
_exptl_absorpt_correction_T_max  1.00000
_exptl_absorpt_correction_T_min  0.85432
_exptl_absorpt_correction_type   multi-scan
_exptl_absorpt_process_details   
;
CrysAlisPro 1.171.40.61a (Rigaku Oxford Diffraction, 2019)
Empirical absorption correction using spherical harmonics,
 implemented in SCALE3 ABSPACK scaling algorithm.
;
_exptl_crystal_colour            'clear dark orange'
_exptl_crystal_density_diffrn    1.379
_exptl_crystal_description       prism
_exptl_crystal_F_000             2477.520
loop_
_exptl_crystal_face_index_h
_exptl_crystal_face_index_k
_exptl_crystal_face_index_l
_exptl_crystal_face_perp_dist
0 -4 13 0.0359
-6 -6 10 0.0525
9 0 0 0.0704
3 12 1 0.0725
-5 10 4 0.0726
2 11 5 0.0607
-9 3 0 0.0583
-8 -2 -6 0.0773
-2 6 12 0.0486
5 4 9 0.0562
-9 -4 1 0.0735
3 -6 10 0.0599
-1 -12 4 0.0667
-1 -12 0 0.0830
1 -5 -12 0.0670
-9 4 5 0.0580
-9 1 0 0.0631
9 1 -5 0.0806
0 4 -13 0.0621

_exptl_crystal_size_max          0.165
_exptl_crystal_size_mid          0.146
_exptl_crystal_size_min          0.098
loop_
_exptl_oxdiff_crystal_face_indexfrac_h
_exptl_oxdiff_crystal_face_indexfrac_k
_exptl_oxdiff_crystal_face_indexfrac_l
_exptl_oxdiff_crystal_face_x
_exptl_oxdiff_crystal_face_y
_exptl_oxdiff_crystal_face_z
0.4659 -3.7122 12.6635 0.9532 0.0759 -0.2925
-5.5153 -6.2743 10.1600 0.9040 -0.2160 0.3688
9.4142 -0.1474 0.1485 -0.0531 0.0420 -0.9977
2.8302 11.6994 1.3482 -0.2748 0.9265 -0.2571
-4.8024 10.3811 4.3843 0.0218 0.8724 0.4882
1.7330 10.9425 5.3812 0.0252 0.9760 -0.2164
-9.2401 2.7306 0.2613 0.0031 0.1633 0.9866
-7.5466 -2.1331 -5.9191 -0.2792 -0.3627 0.8891
-1.8733 6.4045 11.7087 0.6080 0.7934 0.0279
4.8001 4.2921 9.3435 0.4643 0.6047 -0.6471
-9.1487 -3.5836 1.1042 0.2449 -0.2848 0.9268
3.2429 -6.4247 9.6709 0.8131 -0.1953 -0.5484
-0.7641 -11.7427 4.4410 0.6486 -0.7585 -0.0631
-1.2106 -12.3160 0.1668 0.3827 -0.9222 0.0560
0.8586 -5.1273 -12.3977 -0.6845 -0.7223 0.0985
-8.8617 3.9821 5.3778 0.3059 0.4006 0.8637
-9.4231 0.6869 0.0120 0.0480 0.0027 0.9988
9.4982 0.6325 -4.5735 -0.3926 -0.0301 -0.9192
-0.3540 3.7146 -12.7003 -0.9566 -0.0762 0.2814

_diffrn_reflns_av_R_equivalents  0.0298
_diffrn_reflns_av_unetI/netI     0.0378
_diffrn_reflns_Laue_measured_fraction_full 0.9939
_diffrn_reflns_Laue_measured_fraction_max 0.9702
_diffrn_reflns_limit_h_max       12
_diffrn_reflns_limit_h_min       -18
_diffrn_reflns_limit_k_max       23
_diffrn_reflns_limit_k_min       -20
_diffrn_reflns_limit_l_max       26
_diffrn_reflns_limit_l_min       -25
_diffrn_reflns_number            25396
_diffrn_reflns_point_group_measured_fraction_full 0.9939
_diffrn_reflns_point_group_measured_fraction_max 0.9702
_diffrn_reflns_theta_full        67.6840
_diffrn_reflns_theta_max         72.76
_diffrn_reflns_theta_min         3.04
_diffrn_ambient_environment      N~2~
_diffrn_ambient_temperature      173.04(14)
_diffrn_detector                 'CCD plate'
_diffrn_detector_area_resol_mean 5.2817
_diffrn_detector_type            AtlasS2
_diffrn_measured_fraction_theta_full 0.9939
_diffrn_measured_fraction_theta_max 0.9702
_diffrn_measurement_details      
;
List of Runs (angles in degrees, time in seconds):

  # Type    Start    End  Width  t~exp~   \w     \q     \k     \f   Frames
#--------------------------------------------------------------------------
  1  \w    -86.00 -33.00   1.00    5.00    --  -40.66 125.00-120.00   53
  2  \w   -119.00  -2.00   1.00    5.00    --  -40.66 -19.00 120.00  117
  3  \w    -58.00 -16.00   1.00    5.00    --  -40.66 125.00 -60.00   42
  4  \w     25.00  54.00   1.00    5.00    --   40.66  57.00 -30.00   29
  5  \w    106.00 175.00   1.00   20.00    --  105.15  77.00-120.00   69
  6  \w     23.00  83.00   1.00   20.00    --  105.15 -94.00   0.00   60
  7  \w    103.00 167.00   1.00   20.00    --  105.15  77.00 -60.00   64
  8  \w    130.00 170.00   1.00   20.00    --  105.15 111.00 -90.00   40
  9  \w     25.00 104.00   1.00   20.00    --  105.15 -94.00-120.00   79
 10  \w    121.00 158.00   1.00   20.00    --  105.15  77.00 -30.00   37
 11  \w     45.00 108.00   1.00   20.00    --  105.15-108.00 -25.00   63
 12  \w     87.00 112.00   1.00   20.00    --  105.15-125.00-107.00   25
 13  \w    104.00 174.00   1.00   20.00    --  105.15  77.00-180.00   70
 14  \w     32.00  57.00   1.00   20.00    --  105.15 -94.00  60.00   25
;
_diffrn_measurement_device       'four-circle diffractometer'
_diffrn_measurement_device_type  'SuperNova, Dual, Cu at home/near, AtlasS2'
_diffrn_measurement_method       '\w scans'
_diffrn_orient_matrix_type       
'CrysAlisPro convention (1999,Acta A55,543-557)'
_diffrn_orient_matrix_UB_11      -0.0071546000
_diffrn_orient_matrix_UB_12      -0.0294636000
_diffrn_orient_matrix_UB_13      0.0669009000
_diffrn_orient_matrix_UB_21      0.0051972000
_diffrn_orient_matrix_UB_22      0.0747405000
_diffrn_orient_matrix_UB_23      0.0277135000
_diffrn_orient_matrix_UB_31      -0.1056143000
_diffrn_orient_matrix_UB_32      0.0055957000
_diffrn_orient_matrix_UB_33      -0.0175736000
_diffrn_radiation_monochromator  mirror
_diffrn_radiation_probe          x-ray
_diffrn_radiation_type           'Cu K\a'
_diffrn_radiation_wavelength     1.54184
_diffrn_source                   'micro-focus sealed X-ray tube'
_diffrn_source_type              'SuperNova (Cu) X-ray Source'
_reflns_Friedel_coverage         0.0
_reflns_limit_h_max              17
_reflns_limit_h_min              -18
_reflns_limit_k_max              23
_reflns_limit_k_min              0
_reflns_limit_l_max              26
_reflns_limit_l_min              0
_reflns_number_gt                9492
_reflns_number_total             11310
_reflns_odcompleteness_completeness 99.35
_reflns_odcompleteness_iscentric 1
_reflns_odcompleteness_theta     66.97
_reflns_threshold_expression     I>=2u(I)
_computing_cell_refinement       'CrysAlisPro 1.171.40.61a (Rigaku OD, 2019)'
_computing_data_collection       'CrysAlisPro 1.171.40.61a (Rigaku OD, 2019)'
_computing_data_reduction        'CrysAlisPro 1.171.40.61a (Rigaku OD, 2019)'
_computing_molecular_graphics    'Olex2 1.5 (Dolomanov et al., 2009)'
_computing_publication_material  'Olex2 1.5 (Dolomanov et al., 2009)'
_computing_structure_refinement  'olex2.refine 1.5 (Bourhis et al., 2015)'
_computing_structure_solution    'SHELXT 2018/2 (Sheldrick, 2018)'
_refine_diff_density_max         1.7075
_refine_diff_density_min         -1.9778
_refine_diff_density_rms         0.1630
_refine_ls_d_res_high            0.8072
_refine_ls_d_res_low             14.5366
_refine_ls_goodness_of_fit_ref   1.0868
_refine_ls_hydrogen_treatment    constr
_refine_ls_matrix_type           full
_refine_ls_number_constraints    189
_refine_ls_number_parameters     768
_refine_ls_number_reflns         11310
_refine_ls_number_restraints     828
_refine_ls_R_factor_all          0.0564
_refine_ls_R_factor_gt           0.0464
_refine_ls_restrained_S_all      1.0465
_refine_ls_shift/su_max          -0.0007
_refine_ls_shift/su_mean         0.0001
_refine_ls_structure_factor_coef Fsqd
_refine_ls_weighting_details     
'w=1/[\s^2^(Fo^2^)+(0.0502P)^2^+26.4475P] where P=(Fo^2^+2Fc^2^)/3'
_refine_ls_weighting_scheme      calc
_refine_ls_wR_factor_gt          0.1175
_refine_ls_wR_factor_ref         0.1252
_olex2_refinement_description    
;
1. Restrained distances
 O3-C29 \\sim O3-C35
 with sigma of 0.02
 C41-C36 \\sim C41-C30 \\sim C45-C34 \\sim C45-C40
 with sigma of 0.02
2. Uiso/Uaniso restraints and constraints
O3 \\sim C29 \\sim C30 \\sim C31 \\sim C32 \\sim C33 \\sim C34 \\sim C35 \\sim
C36 \\sim C37 \\sim C38 \\sim C39 \\sim C40 \\sim C41 \\sim C45: within 2A with
sigma of 0.02 and sigma for terminal atoms of 0.04 within 2A
Cs1 \\sim O4 \\sim O7 \\sim O5 \\sim C53 \\sim C49 \\sim O9 \\sim C61 \\sim C52
\\sim C64 \\sim C56 \\sim C54 \\sim C50 \\sim C69 \\sim C72 \\sim C62 \\sim C51
\\sim C63 \\sim C55 \\sim C70 \\sim C71 \\sim O6 \\sim C57 \\sim C60 \\sim C58
\\sim C59 \\sim O8 \\sim C65 \\sim C68 \\sim C66 \\sim C67 \\sim C76 \\sim O10
\\sim C73 \\sim C74 \\sim C75: within 2A with sigma of 0.01 and sigma for
terminal atoms of 0.02 within 2A
Uanis(O9) \\sim Ueq, Uanis(C71) \\sim Ueq, Uanis(C76) \\sim Ueq, Uanis(O10)
\\sim Ueq, Uanis(C75) \\sim Ueq, Uanis(C74) \\sim Ueq, Uanis(C70) \\sim Ueq,
Uanis(C72) \\sim Ueq, Uanis(C69) \\sim Ueq, Uanis(C73) \\sim Ueq: with sigma of
0.01 and sigma for terminal atoms of 0.02
3. Rigid body (RIGU) restrains
 Cs1, O4, O7, O5, C53, C49, O9, C61, C52, C64, C56, C54, C50, C69, C72, C62,
 C51, C63, C55, C70, C71, O6, C57, C60, C58, C59, O8, C65, C68, C66, C67, C76,
 O10, C73, C74, C75
 with sigma for 1-2 distances of 0.001 and sigma for 1-3 distances of 0.001
4. Others
 Sof(C35)=Sof(C36)=Sof(C37)=Sof(H37)=Sof(C38)=Sof(H38)=Sof(C39)=Sof(H39)=
 Sof(C40)=1-FVAR(1)
 Sof(C29)=Sof(C30)=Sof(C31)=Sof(H31)=Sof(C32)=Sof(H32)=Sof(C33)=Sof(H33)=
 Sof(C34)=FVAR(1)
 Fixed Sof: Cs1(0.5) O5(0.5) C53(0.5) H53a(0.5) H53b(0.5) C54(0.5) H54a(0.5)
 H54b(0.5) C55(0.5) H55a(0.5) H55b(0.5) C56(0.5) H56a(0.5) H56b(0.5) O7(0.5)
 C61(0.5) H61a(0.5) H61b(0.5) C62(0.5) H62a(0.5) H62b(0.5) C63(0.5) H63a(0.5)
 H63b(0.5) C64(0.5) H64a(0.5) H64b(0.5) O9(0.5) C69(0.5) H69a(0.5) H69b(0.5)
 C70(0.5) H70a(0.5) H70b(0.5) C71(0.5) H71a(0.5) H71b(0.5) C72(0.5) H72a(0.5)
 H72b(0.5) O6(0.5) C57(0.5) H57a(0.5) H57b(0.5) C58(0.5) H58a(0.5) H58b(0.5)
 C59(0.5) H59a(0.5) H59b(0.5) C60(0.5) H60a(0.5) H60b(0.5) O8(0.5) C65(0.5)
 H65a(0.5) H65b(0.5) C66(0.5) H66a(0.5) H66b(0.5) C67(0.5) H67a(0.5) H67b(0.5)
 C68(0.5) H68a(0.5) H68b(0.5) O10(0.5) C73(0.5) H73a(0.5) H73b(0.5) C74(0.5)
 H74a(0.5) H74b(0.5) C75(0.5) H75a(0.5) H75b(0.5) C76(0.5) H76a(0.5) H76b(0.5)
5.a Secondary CH2 refined with riding coordinates:
 C49(H49a,H49b), C50(H50a,H50b), C51(H51a,H51b), C52(H52a,H52b), C53(H53a,
 H53b), C54(H54a,H54b), C55(H55a,H55b), C56(H56a,H56b), C61(H61a,H61b),
 C62(H62a,H62b), C63(H63a,H63b), C64(H64a,H64b), C69(H69a,H69b), C70(H70a,H70b),
  C71(H71a,H71b), C72(H72a,H72b), C57(H57a,H57b), C58(H58a,H58b), C59(H59a,
 H59b), C60(H60a,H60b), C65(H65a,H65b), C66(H66a,H66b), C67(H67a,H67b),
 C68(H68a,H68b), C73(H73a,H73b), C74(H74a,H74b), C75(H75a,H75b), C76(H76a,H76b)
5.b Aromatic/amide H refined with riding coordinates:
 C3(H3), C4(H4), C14(H14), C17(H17), C18(H18), C19(H19), C31(H31), C32(H32),
 C33(H33), C37(H37), C38(H38), C39(H39)
5.c Fitted pentagon refined as free rotating group:
 O4(C49,C50,C51,C52), O5(C53,C54,C55,C56), O7(C61,C62,C63,C64), O9(C69,C70,C71,
 C72), O6(C57,C58,C59,C60), O8(C65,C66,C67,C68), O10(C73,C74,C75,C76)
5.d Fitted hexagon refined as free rotating group:
 C35(C36,C37,C38,C39,C40)
5.e Idealised Me refined as rotating group:
 C5(H5a,H5b,H5c), C8(H8a,H8b,H8c), C9(H9a,H9b,H9c), C10(H10a,H10b,H10c),
 C12(H12a,H12b,H12c), C13(H13a,H13b,H13c), C22(H22a,H22b,H22c), C23(H23a,H23b,
 H23c), C24(H24a,H24b,H24c), C26(H26a,H26b,H26c), C27(H27a,H27b,H27c), C28(H28a,
 H28b,H28c), C42(H42a,H42b,H42c), C43(H43a,H43b,H43c), C44(H44a,H44b,H44c),
 C46(H46a,H46b,H46c), C47(H47a,H47b,H47c), C48(H48a,H48b,H48c)
;
_atom_sites_solution_primary     dual
loop_
_atom_site_label
_atom_site_type_symbol
_atom_site_fract_x
_atom_site_fract_y
_atom_site_fract_z
_atom_site_U_iso_or_equiv
_atom_site_adp_type
_atom_site_occupancy
_atom_site_site_symmetry_order
_atom_site_refinement_flags_posn
_atom_site_refinement_flags_adp
_atom_site_refinement_flags_occupancy
_atom_site_disorder_group
U1 U 0.49338(3) 0.40646(3) 0.54746(2) 0.0347(3) Uani 1.000000 1 . . . .
O1 O 0.3550(3) 0.4154(2) 0.5721(2) 0.0447(10) Uani 1.000000 1 . . . .
O2 O 0.6375(3) 0.3971(2) 0.6015(2) 0.0460(11) Uani 1.000000 1 . . . .
O3 O 0.4791(3) 0.2956(2) 0.5243(2) 0.0405(9) Uani 1.000000 1 D U . .
N1 N 0.5 0.5 0.5 0.0375(15) Uani 1.000000 2 S T P .
C1 C 0.2688(5) 0.4292(4) 0.5802(4) 0.0473(16) Uani 1.000000 1 . . . .
C2 C 0.1926(5) 0.4179(4) 0.5286(4) 0.0515(17) Uani 1.000000 1 . . . .
C3 C 0.1054(5) 0.4391(5) 0.5369(5) 0.065(2) Uani 1.000000 1 . . . .
H3 H 0.0543(5) 0.4333(5) 0.5024(5) 0.078(3) Uiso 1.000000 1 R . . .
C4 C 0.0921(6) 0.4684(5) 0.5943(5) 0.073(3) Uani 1.000000 1 . . . .
H4 H 0.0323(6) 0.4828(5) 0.5989(5) 0.088(3) Uiso 1.000000 1 R . . .
C5 C 0.2567(6) 0.4302(4) 0.4270(4) 0.0599(19) Uani 1.000000 1 . . . .
H5a H 0.222(2) 0.4731(16) 0.414(3) 0.090(3) Uiso 1.000000 1 GR . . .
H5b H 0.3159(19) 0.442(3) 0.4544(11) 0.090(3) Uiso 1.000000 1 GR . . .
H5c H 0.267(4) 0.4051(13) 0.3886(17) 0.090(3) Uiso 1.000000 1 GR . . .
C6 C 0.2531(5) 0.4562(4) 0.6403(4) 0.0546(18) Uani 1.000000 1 . . . .
C7 C 0.2017(5) 0.3836(5) 0.4651(4) 0.0575(19) Uani 1.000000 1 . . . .
C8 C 0.3830(8) 0.3970(7) 0.7154(5) 0.095(4) Uani 1.000000 1 . . . .
H8a H 0.3403(13) 0.3606(14) 0.724(4) 0.142(5) Uiso 1.000000 1 GR . . .
H8b H 0.411(5) 0.383(3) 0.6791(18) 0.142(5) Uiso 1.000000 1 GR . . .
H8c H 0.431(4) 0.4037(14) 0.754(3) 0.142(5) Uiso 1.000000 1 GR . . .
C9 C 0.2472(5) 0.3113(4) 0.4780(4) 0.0576(18) Uani 1.000000 1 . . . .
H9a H 0.3069(19) 0.3164(6) 0.507(2) 0.086(3) Uiso 1.000000 1 GR . . .
H9b H 0.208(2) 0.2808(11) 0.498(3) 0.086(3) Uiso 1.000000 1 GR . . .
H9c H 0.256(4) 0.2907(14) 0.4371(5) 0.086(3) Uiso 1.000000 1 GR . . .
C10 C 0.1094(6) 0.3702(6) 0.4214(5) 0.076(3) Uani 1.000000 1 . . . .
H10a H 0.071(2) 0.342(3) 0.4444(14) 0.115(4) Uiso 1.000000 1 GR . . .
H10b H 0.079(2) 0.4148(6) 0.409(3) 0.115(4) Uiso 1.000000 1 GR . . .
H10c H 0.1189(7) 0.345(4) 0.3825(18) 0.115(4) Uiso 1.000000 1 GR . . .
C11 C 0.3301(6) 0.4661(5) 0.6987(4) 0.063(2) Uani 1.000000 1 . . . .
C12 C 0.2964(8) 0.4873(7) 0.7601(5) 0.098(4) Uani 1.000000 1 . . . .
H12a H 0.266(6) 0.533(2) 0.7535(16) 0.147(6) Uiso 1.000000 1 GR . . .
H12b H 0.253(5) 0.452(3) 0.770(3) 0.147(6) Uiso 1.000000 1 GR . . .
H12c H 0.3490(11) 0.491(5) 0.7962(11) 0.147(6) Uiso 1.000000 1 GR . . .
C13 C 0.3937(7) 0.5253(7) 0.6833(5) 0.089(3) Uani 1.000000 1 . . . .
H13a H 0.421(5) 0.512(2) 0.646(3) 0.133(5) Uiso 1.000000 1 GR . . .
H13b H 0.3577(14) 0.5682(14) 0.673(4) 0.133(5) Uiso 1.000000 1 GR . . .
H13c H 0.443(4) 0.533(3) 0.7209(16) 0.133(5) Uiso 1.000000 1 GR . . .
C14 C 0.1644(6) 0.4766(5) 0.6441(4) 0.066(2) Uani 1.000000 1 . . . .
H14 H 0.1539(6) 0.4972(5) 0.6831(4) 0.080(3) Uiso 1.000000 1 R . . .
C15 C 0.7262(5) 0.3987(4) 0.6280(4) 0.0510(17) Uani 1.000000 1 . . . .
C16 C 0.7577(5) 0.4235(5) 0.6923(4) 0.060(2) Uani 1.000000 1 . . . .
C17 C 0.8510(6) 0.4301(6) 0.7168(4) 0.079(3) Uani 1.000000 1 . . . .
H17 H 0.8713(6) 0.4484(6) 0.7590(4) 0.095(3) Uiso 1.000000 1 R . . .
C18 C 0.9153(6) 0.4099(7) 0.6800(5) 0.093(4) Uani 1.000000 1 . . . .
H18 H 0.9793(6) 0.4144(7) 0.6967(5) 0.112(4) Uiso 1.000000 1 R . . .
C19 C 0.8851(6) 0.3838(6) 0.6201(5) 0.076(3) Uani 1.000000 1 . . . .
H19 H 0.9298(6) 0.3700(6) 0.5957(5) 0.091(3) Uiso 1.000000 1 R . . .
C20 C 0.7938(5) 0.3760(5) 0.5921(4) 0.0584(19) Uani 1.000000 1 . . . .
C21 C 0.6903(6) 0.4461(5) 0.7356(4) 0.067(2) Uani 1.000000 1 . . . .
C22 C 0.6274(8) 0.3851(7) 0.7440(5) 0.095(4) Uani 1.000000 1 . . . .
H22a H 0.595(5) 0.369(3) 0.7015(6) 0.142(5) Uiso 1.000000 1 GR . . .
H22b H 0.6643(10) 0.3466(19) 0.766(4) 0.142(5) Uiso 1.000000 1 GR . . .
H22c H 0.583(4) 0.4003(15) 0.770(4) 0.142(5) Uiso 1.000000 1 GR . . .
C23 C 0.6350(8) 0.5101(6) 0.7072(5) 0.087(3) Uani 1.000000 1 . . . .
H23a H 0.6760(13) 0.5507(11) 0.710(4) 0.130(5) Uiso 1.000000 1 GR . . .
H23b H 0.607(5) 0.5012(17) 0.6619(13) 0.130(5) Uiso 1.000000 1 GR . . .
H23c H 0.587(4) 0.520(3) 0.732(3) 0.130(5) Uiso 1.000000 1 GR . . .
C24 C 0.7380(8) 0.4673(7) 0.8038(5) 0.095(4) Uani 1.000000 1 . . . .
H24a H 0.772(5) 0.4271(15) 0.8256(16) 0.142(5) Uiso 1.000000 1 GR . . .
H24b H 0.781(5) 0.505(3) 0.8012(5) 0.142(5) Uiso 1.000000 1 GR . . .
H24c H 0.6918(10) 0.483(5) 0.8284(15) 0.142(5) Uiso 1.000000 1 GR . . .
C25 C 0.7686(5) 0.3444(5) 0.5243(4) 0.0592(19) Uani 1.000000 1 . . . .
C26 C 0.7217(6) 0.3995(4) 0.4764(4) 0.0578(19) Uani 1.000000 1 . . . .
H26a H 0.667(2) 0.417(2) 0.4907(16) 0.087(3) Uiso 1.000000 1 GR . . .
H26b H 0.7644(16) 0.4382(16) 0.474(2) 0.087(3) Uiso 1.000000 1 GR . . .
H26c H 0.704(4) 0.3784(9) 0.4335(7) 0.087(3) Uiso 1.000000 1 GR . . .
C27 C 0.7068(6) 0.2802(4) 0.5256(4) 0.0611(19) Uani 1.000000 1 . . . .
H27a H 0.7377(19) 0.2468(15) 0.558(2) 0.092(3) Uiso 1.000000 1 GR . . .
H27b H 0.6484(18) 0.2948(6) 0.537(3) 0.092(3) Uiso 1.000000 1 GR . . .
H27c H 0.695(4) 0.258(2) 0.4829(9) 0.092(3) Uiso 1.000000 1 GR . . .
C28 C 0.8522(7) 0.3183(6) 0.4979(5) 0.082(3) Uani 1.000000 1 . . . .
H28a H 0.893(3) 0.3578(9) 0.494(4) 0.123(4) Uiso 1.000000 1 GR . . .
H28b H 0.886(3) 0.283(3) 0.528(2) 0.123(4) Uiso 1.000000 1 GR . . .
H28c H 0.8314(8) 0.297(4) 0.4553(19) 0.123(4) Uiso 1.000000 1 GR . . .
C29 C 0.465(2) 0.2319(8) 0.4972(9) 0.045(3) Uani 0.57(3) 1 D U P 1
C30 C 0.4574(19) 0.1730(10) 0.5389(7) 0.059(4) Uani 0.57(3) 1 D U P 1
C31 C 0.4391(18) 0.1099(9) 0.5117(9) 0.068(4) Uani 0.57(3) 1 . U P 1
H31 H 0.4315(18) 0.0720(9) 0.5393(9) 0.081(5) Uiso 0.57(3) 1 R . P 1
C32 C 0.4305(19) 0.0960(9) 0.4473(9) 0.075(4) Uani 0.57(3) 1 . U P 1
H32 H 0.4195(19) 0.0501(9) 0.4305(9) 0.090(5) Uiso 0.57(3) 1 R . P 1
C33 C 0.4388(17) 0.1527(8) 0.4077(8) 0.064(4) Uani 0.57(3) 1 . U P 1
H33 H 0.4312(17) 0.1442(8) 0.3625(8) 0.077(5) Uiso 0.57(3) 1 R . P 1
C34 C 0.4572(18) 0.2203(9) 0.4289(8) 0.058(4) Uani 0.57(3) 1 D U P 1
C35 C 0.476(3) 0.2307(8) 0.5001(9) 0.049(4) Uani 0.43(3) 1 D U P 2
C36 C 0.477(2) 0.1724(10) 0.5396(7) 0.059(4) Uani 0.43(3) 1 DG U P 2
C37 C 0.4802(19) 0.1057(8) 0.5140(7) 0.068(5) Uani 0.43(3) 1 G U P 2
H37 H 0.4805(19) 0.0659(8) 0.5409(7) 0.081(5) Uiso 0.43(3) 1 R . P 2
C38 C 0.483(2) 0.0972(7) 0.4488(7) 0.072(4) Uani 0.43(3) 1 G U P 2
H38 H 0.485(2) 0.0516(7) 0.4313(7) 0.087(5) Uiso 0.43(3) 1 R . P 2
C39 C 0.4825(19) 0.1555(9) 0.4093(6) 0.065(4) Uani 0.43(3) 1 G U P 2
H39 H 0.4844(19) 0.1497(9) 0.3648(6) 0.078(5) Uiso 0.43(3) 1 R . P 2
C40 C 0.479(2) 0.2222(7) 0.4350(9) 0.056(4) Uani 0.43(3) 1 DG U P 2
C41 C 0.4698(7) 0.1809(4) 0.6126(4) 0.063(2) Uani 1.000000 1 D U . .
C42 C 0.3932(7) 0.2255(5) 0.6264(5) 0.079(3) Uani 1.000000 1 . . . .
H42a H 0.394(3) 0.2705(17) 0.604(3) 0.119(4) Uiso 1.000000 1 GR . . .
H42b H 0.3343(8) 0.2019(19) 0.611(3) 0.119(4) Uiso 1.000000 1 GR . . .
H42c H 0.401(3) 0.233(3) 0.6731(6) 0.119(4) Uiso 1.000000 1 GR . . .
C43 C 0.5606(7) 0.2133(5) 0.6445(4) 0.073(2) Uani 1.000000 1 . . . .
H43a H 0.6114(7) 0.185(2) 0.635(3) 0.110(4) Uiso 1.000000 1 GR . . .
H43b H 0.565(2) 0.2608(15) 0.628(3) 0.110(4) Uiso 1.000000 1 GR . . .
H43c H 0.564(2) 0.215(4) 0.6914(5) 0.110(4) Uiso 1.000000 1 GR . . .
C44 C 0.4639(10) 0.1110(5) 0.6471(5) 0.098(4) Uani 1.000000 1 . . . .
H44a H 0.406(3) 0.088(2) 0.628(3) 0.148(6) Uiso 1.000000 1 GR . . .
H44b H 0.516(4) 0.081(2) 0.642(4) 0.148(6) Uiso 1.000000 1 GR . . .
H44c H 0.466(7) 0.1195(6) 0.6932(10) 0.148(6) Uiso 1.000000 1 GR . . .
C45 C 0.4695(6) 0.2783(4) 0.3801(3) 0.0571(18) Uani 1.000000 1 D U . .
C46 C 0.4799(6) 0.3525(4) 0.4047(3) 0.0509(17) Uani 1.000000 1 . . . .
H46a H 0.428(2) 0.3645(10) 0.425(2) 0.076(2) Uiso 1.000000 1 GR . . .
H46b H 0.537(2) 0.3568(8) 0.437(2) 0.076(2) Uiso 1.000000 1 GR . . .
H46c H 0.481(4) 0.3843(5) 0.3685(5) 0.076(2) Uiso 1.000000 1 GR . . .
C47 C 0.3801(7) 0.2761(5) 0.3287(4) 0.072(2) Uani 1.000000 1 . . . .
H47a H 0.373(3) 0.2297(13) 0.308(3) 0.108(4) Uiso 1.000000 1 GR . . .
H47b H 0.3274(8) 0.285(4) 0.3493(7) 0.108(4) Uiso 1.000000 1 GR . . .
H47c H 0.383(2) 0.312(3) 0.2956(19) 0.108(4) Uiso 1.000000 1 GR . . .
C48 C 0.5497(8) 0.2648(6) 0.3451(5) 0.082(3) Uani 1.000000 1 . . . .
H48a H 0.6081(8) 0.271(4) 0.3756(11) 0.123(4) Uiso 1.000000 1 GR . . .
H48b H 0.546(3) 0.2170(15) 0.328(3) 0.123(4) Uiso 1.000000 1 GR . . .
H48c H 0.547(3) 0.298(3) 0.309(2) 0.123(4) Uiso 1.000000 1 GR . . .
Cs1 Cs 0.0404(2) 0.04656(18) 0.57792(14) 0.1897(12) Uani 0.500000 1 . U P 1
O4 O 0.1232(10) 0.1571(6) 0.6419(7) 0.209(3) Uani 1.000000 1 . U . 1
C49 C 0.0983(11) 0.2197(9) 0.6066(5) 0.204(3) Uani 1.000000 1 G U . 1
H49a H 0.1329(11) 0.2237(9) 0.5709(5) 0.245(4) Uiso 1.000000 1 R . . 1
H49b H 0.0318(11) 0.2193(9) 0.5877(5) 0.245(4) Uiso 1.000000 1 R . . 1
C50 C 0.1196(12) 0.2768(6) 0.6498(9) 0.210(4) Uani 1.000000 1 G U . 1
H50a H 0.1644(12) 0.3083(6) 0.6349(9) 0.252(5) Uiso 1.000000 1 R . . 1
H50b H 0.0632(12) 0.3039(6) 0.6517(9) 0.252(5) Uiso 1.000000 1 R . . 1
C51 C 0.1576(12) 0.2496(9) 0.7119(7) 0.218(5) Uani 1.000000 1 G U . 1
H51a H 0.2206(12) 0.2680(9) 0.7268(7) 0.261(6) Uiso 1.000000 1 R . . 1
H51b H 0.1195(12) 0.2637(9) 0.7436(7) 0.261(6) Uiso 1.000000 1 R . . 1
C52 C 0.1599(12) 0.1756(8) 0.7070(6) 0.213(4) Uani 1.000000 1 G U . 1
H52a H 0.2239(12) 0.1586(8) 0.7195(6) 0.256(5) Uiso 1.000000 1 R . . 1
H52b H 0.1228(12) 0.1542(8) 0.7363(6) 0.256(5) Uiso 1.000000 1 R . . 1
O5 O 0.154(2) -0.0481(19) 0.5195(14) 0.214(5) Uani 0.500000 1 . U P 1
C53 C 0.225(3) 0.0027(14) 0.5288(15) 0.211(4) Uani 0.500000 1 G U P 1
H53a H 0.254(3) 0.0053(14) 0.5751(15) 0.253(5) Uiso 0.500000 1 R . P 1
H53b H 0.200(3) 0.0493(14) 0.5149(15) 0.253(5) Uiso 0.500000 1 R . P 1
C54 C 0.291(2) -0.018(2) 0.4913(19) 0.217(5) Uani 0.500000 1 G U P 1
H54a H 0.297(2) 0.019(2) 0.4594(19) 0.261(6) Uiso 0.500000 1 R . P 1
H54b H 0.352(2) -0.025(2) 0.5196(19) 0.261(6) Uiso 0.500000 1 R . P 1
C55 C 0.260(3) -0.081(2) 0.4589(15) 0.217(5) Uani 0.500000 1 G U P 1
H55a H 0.251(3) -0.074(2) 0.4115(15) 0.260(6) Uiso 0.500000 1 R . P 1
H55b H 0.306(3) -0.118(2) 0.4717(15) 0.260(6) Uiso 0.500000 1 R . P 1
C56 C 0.175(3) -0.0996(16) 0.4763(17) 0.218(5) Uani 0.500000 1 G U P 1
H56a H 0.126(3) -0.1021(16) 0.4373(17) 0.261(6) Uiso 0.500000 1 R . P 1
H56b H 0.181(3) -0.1460(16) 0.4975(17) 0.261(6) Uiso 0.500000 1 R . P 1
O7 O -0.023(2) -0.0647(13) 0.6302(15) 0.208(4) Uani 0.500000 1 . U P 1
C61 C -0.007(2) -0.117(2) 0.5859(15) 0.211(4) Uani 0.500000 1 G U P 1
H61a H -0.016(2) -0.097(2) 0.5416(15) 0.253(5) Uiso 0.500000 1 R . P 1
H61b H 0.056(2) -0.135(2) 0.5980(15) 0.253(5) Uiso 0.500000 1 R . P 1
C62 C -0.071(3) -0.1721(14) 0.5879(17) 0.214(4) Uani 0.500000 1 G U P 1
H62a H -0.110(3) -0.1788(14) 0.5446(17) 0.256(5) Uiso 0.500000 1 R . P 1
H62b H -0.038(3) -0.2163(14) 0.6009(17) 0.256(5) Uiso 0.500000 1 R . P 1
C63 C -0.126(2) -0.1536(19) 0.6335(19) 0.213(4) Uani 0.500000 1 G U P 1
H63a H -0.192(2) -0.1515(19) 0.6120(19) 0.256(5) Uiso 0.500000 1 R . P 1
H63b H -0.120(2) -0.1890(19) 0.6684(19) 0.256(5) Uiso 0.500000 1 R . P 1
C64 C -0.097(2) -0.0872(19) 0.6596(14) 0.211(4) Uani 0.500000 1 G U P 1
H64a H -0.076(2) -0.0908(19) 0.7070(14) 0.254(5) Uiso 0.500000 1 R . P 1
H64b H -0.148(2) -0.0533(19) 0.6507(14) 0.254(5) Uiso 0.500000 1 R . P 1
O9 O -0.075(2) 0.1272(16) 0.6925(16) 0.208(6) Uani 0.500000 1 . U P 1
C69 C -0.139(3) 0.1821(19) 0.6753(14) 0.207(6) Uani 0.500000 1 G U P 1
H69a H -0.111(3) 0.2213(19) 0.6557(14) 0.248(8) Uiso 0.500000 1 R . P 1
H69b H -0.193(3) 0.1652(19) 0.6434(14) 0.248(8) Uiso 0.500000 1 R . P 1
C70 C -0.168(2) 0.2050(19) 0.732(2) 0.203(6) Uani 0.500000 1 G U P 1
H70a H -0.153(2) 0.2551(19) 0.740(2) 0.244(7) Uiso 0.500000 1 R . P 1
H70b H -0.236(2) 0.1990(19) 0.728(2) 0.244(7) Uiso 0.500000 1 R . P 1
C71 C -0.122(3) 0.164(2) 0.7848(13) 0.204(6) Uani 0.500000 1 G U P 1
H71a H -0.084(3) 0.195(2) 0.8177(13) 0.245(7) Uiso 0.500000 1 R . P 1
H71b H -0.167(3) 0.139(2) 0.8054(13) 0.245(7) Uiso 0.500000 1 R . P 1
C72 C -0.064(2) 0.1161(18) 0.7602(16) 0.205(6) Uani 0.500000 1 G U P 1
H72a H -0.081(2) 0.0675(18) 0.7690(16) 0.246(8) Uiso 0.500000 1 R . P 1
H72b H 0.001(2) 0.1236(18) 0.7813(16) 0.246(8) Uiso 0.500000 1 R . P 1
O6 O 0.1376(19) -0.0826(15) 0.4640(17) 0.218(5) Uani 0.500000 1 . U P 2
C57 C 0.192(3) -0.0827(19) 0.5274(13) 0.214(5) Uani 0.500000 1 G U P 2
H57a H 0.175(3) -0.0429(19) 0.5525(13) 0.257(6) Uiso 0.500000 1 R . P 2
H57b H 0.182(3) -0.1266(19) 0.5500(13) 0.257(6) Uiso 0.500000 1 R . P 2
C58 C 0.286(2) -0.077(2) 0.5217(16) 0.214(5) Uani 0.500000 1 G U P 2
H58a H 0.313(2) -0.034(2) 0.5442(16) 0.257(6) Uiso 0.500000 1 R . P 2
H58b H 0.321(2) -0.118(2) 0.5417(16) 0.257(6) Uiso 0.500000 1 R . P 2
C59 C 0.289(2) -0.073(2) 0.455(2) 0.217(5) Uani 0.500000 1 G U P 2
H59a H 0.318(2) -0.029(2) 0.445(2) 0.261(6) Uiso 0.500000 1 R . P 2
H59b H 0.326(2) -0.112(2) 0.443(2) 0.261(6) Uiso 0.500000 1 R . P 2
C60 C 0.198(3) -0.077(2) 0.4193(11) 0.217(5) Uani 0.500000 1 G U P 2
H60a H 0.191(3) -0.118(2) 0.3901(11) 0.261(6) Uiso 0.500000 1 R . P 2
H60b H 0.183(3) -0.034(2) 0.3927(11) 0.261(6) Uiso 0.500000 1 R . P 2
O8 O -0.076(2) -0.1207(16) 0.5443(12) 0.213(4) Uani 0.500000 1 . U P 2
C65 C -0.171(2) -0.1178(19) 0.5496(15) 0.211(5) Uani 0.500000 1 G U P 2
H65a H -0.197(2) -0.0721(19) 0.5338(15) 0.254(6) Uiso 0.500000 1 R . P 2
H65b H -0.206(2) -0.1552(19) 0.5231(15) 0.254(6) Uiso 0.500000 1 R . P 2
C66 C -0.176(2) -0.127(2) 0.6157(18) 0.212(5) Uani 0.500000 1 G U P 2
H66a H -0.205(2) -0.085(2) 0.6316(18) 0.254(5) Uiso 0.500000 1 R . P 2
H66b H -0.213(2) -0.168(2) 0.6209(18) 0.254(5) Uiso 0.500000 1 R . P 2
C67 C -0.085(3) -0.135(2) 0.6513(11) 0.213(4) Uani 0.500000 1 G U P 2
H67a H -0.070(3) -0.098(2) 0.6843(11) 0.255(5) Uiso 0.500000 1 R . P 2
H67b H -0.078(3) -0.181(2) 0.6736(11) 0.255(5) Uiso 0.500000 1 R . P 2
C68 C -0.0234(18) -0.1315(19) 0.6072(17) 0.213(4) Uani 0.500000 1 G U P 2
H68a H 0.0122(18) -0.1755(19) 0.6084(17) 0.256(5) Uiso 0.500000 1 R . P 2
H68b H 0.0204(18) -0.0924(19) 0.6190(17) 0.256(5) Uiso 0.500000 1 R . P 2
O10 O -0.1952(18) 0.2261(16) 0.7980(16) 0.203(6) Uani 0.500000 1 . U P 2
C73 C -0.128(3) 0.1765(19) 0.8256(14) 0.202(6) Uani 0.500000 1 G U P 2
H73a H -0.086(3) 0.1971(19) 0.8634(14) 0.242(8) Uiso 0.500000 1 R . P 2
H73b H -0.158(3) 0.1348(19) 0.8403(14) 0.242(8) Uiso 0.500000 1 R . P 2
C74 C -0.077(2) 0.1572(19) 0.778(2) 0.204(6) Uani 0.500000 1 G U P 2
H74a H -0.011(2) 0.1685(19) 0.792(2) 0.244(8) Uiso 0.500000 1 R . P 2
H74b H -0.083(2) 0.1063(19) 0.769(2) 0.244(8) Uiso 0.500000 1 R . P 2
C75 C -0.113(3) 0.195(2) 0.7203(15) 0.204(6) Uani 0.500000 1 G U P 2
H75a H -0.064(3) 0.224(2) 0.7077(15) 0.245(7) Uiso 0.500000 1 R . P 2
H75b H -0.136(3) 0.162(2) 0.6845(15) 0.245(7) Uiso 0.500000 1 R . P 2
C76 C -0.186(2) 0.2375(18) 0.7329(15) 0.203(6) Uani 0.500000 1 G U P 2
H76a H -0.244(2) 0.2251(18) 0.7032(15) 0.244(8) Uiso 0.500000 1 R . P 2
H76b H -0.173(2) 0.2874(18) 0.7263(15) 0.244(8) Uiso 0.500000 1 R . P 2

loop_
_atom_site_anharm_GC_C_label
_atom_site_anharm_GC_C_111
_atom_site_anharm_GC_C_112
_atom_site_anharm_GC_C_113
_atom_site_anharm_GC_C_122
_atom_site_anharm_GC_C_123
_atom_site_anharm_GC_C_133
_atom_site_anharm_GC_C_222
_atom_site_anharm_GC_C_223
_atom_site_anharm_GC_C_233
_atom_site_anharm_GC_C_333
U1 0.00000003(3) 0.000000022(11) -0.000000037(11) -0.000000010(8)
-0.000000011(5) -0.000000017(8) 0.000000018(12) -0.000000011(6) -0.000000018(6)
0.000000057(10)

loop_
_atom_site_anharm_GC_D_label
_atom_site_anharm_GC_D_1111
_atom_site_anharm_GC_D_1112
_atom_site_anharm_GC_D_1113
_atom_site_anharm_GC_D_1122
_atom_site_anharm_GC_D_1123
_atom_site_anharm_GC_D_1133
_atom_site_anharm_GC_D_1222
_atom_site_anharm_GC_D_1223
_atom_site_anharm_GC_D_1233
_atom_site_anharm_GC_D_1333
_atom_site_anharm_GC_D_2222
_atom_site_anharm_GC_D_2223
_atom_site_anharm_GC_D_2233
_atom_site_anharm_GC_D_2333
_atom_site_anharm_GC_D_3333
U1 0.000000023(3) -0.0000000008(8) -0.0000000028(7) -0.0000000156(4)
0.0000000002(3) -0.0000000041(4) 0.0000000008(4) -0.00000000210(18)
0.0000000001(2) -0.0000000001(3) -0.0000000006(7) 0.0000000004(3)
0.0000000001(2) 0.0000000000(3) -0.0000000001(5)

loop_
_atom_site_aniso_label
_atom_site_aniso_U_11
_atom_site_aniso_U_22
_atom_site_aniso_U_33
_atom_site_aniso_U_12
_atom_site_aniso_U_13
_atom_site_aniso_U_23
U1 0.0407(4) 0.0287(4) 0.0352(4) 0.0002(3) 0.0084(3) 0.0012(3)
O1 0.037(2) 0.048(3) 0.051(3) 0.0007(19) 0.0138(19) 0.010(2)
O2 0.038(2) 0.047(3) 0.050(3) 0.0051(19) 0.0010(19) 0.008(2)
O3 0.059(3) 0.023(2) 0.040(2) -0.0031(17) 0.0114(18) -0.0032(16)
N1 0.041(4) 0.032(4) 0.039(4) 0.002(3) 0.006(3) 0.004(3)
C1 0.046(4) 0.044(4) 0.053(4) -0.003(3) 0.012(3) 0.014(3)
C2 0.046(4) 0.049(4) 0.061(4) -0.004(3) 0.015(3) 0.008(3)
C3 0.046(4) 0.076(6) 0.073(5) -0.004(4) 0.011(4) 0.014(5)
C4 0.051(4) 0.083(6) 0.093(7) 0.016(4) 0.033(5) 0.010(5)
C5 0.068(5) 0.055(5) 0.056(4) -0.007(4) 0.009(4) 0.006(4)
C6 0.056(4) 0.057(5) 0.053(4) -0.005(3) 0.017(3) 0.017(3)
C7 0.052(4) 0.061(5) 0.058(4) -0.010(4) 0.006(3) 0.000(4)
C8 0.099(8) 0.125(10) 0.057(5) 0.027(7) 0.007(5) 0.039(6)
C9 0.060(4) 0.049(4) 0.062(5) -0.003(3) 0.008(4) -0.000(4)
C10 0.064(5) 0.076(6) 0.080(6) -0.002(5) -0.009(4) -0.006(5)
C11 0.065(5) 0.079(6) 0.048(4) -0.008(4) 0.014(4) 0.011(4)
C12 0.104(8) 0.141(11) 0.052(5) -0.004(8) 0.023(5) -0.001(6)
C13 0.086(7) 0.118(9) 0.058(5) -0.030(7) 0.004(5) -0.005(6)
C14 0.061(5) 0.081(6) 0.063(5) 0.006(4) 0.027(4) 0.006(4)
C15 0.052(4) 0.049(4) 0.053(4) 0.002(3) 0.014(3) 0.018(3)
C16 0.055(4) 0.073(5) 0.049(4) 0.002(4) 0.007(3) 0.012(4)
C17 0.061(5) 0.120(9) 0.052(5) -0.004(5) 0.000(4) 0.010(5)
C18 0.047(4) 0.158(12) 0.071(6) -0.003(6) 0.002(4) 0.016(7)
C19 0.046(4) 0.117(8) 0.065(5) -0.002(5) 0.010(4) 0.028(5)
C20 0.049(4) 0.069(5) 0.058(4) 0.010(4) 0.012(3) 0.018(4)
C21 0.069(5) 0.083(6) 0.051(4) 0.001(5) 0.015(4) 0.007(4)
C22 0.096(7) 0.128(10) 0.071(6) -0.001(7) 0.042(6) 0.025(6)
C23 0.102(8) 0.092(8) 0.064(6) 0.026(6) 0.011(5) 0.004(5)
C24 0.103(8) 0.128(10) 0.053(5) 0.010(7) 0.013(5) -0.008(6)
C25 0.052(4) 0.065(5) 0.062(5) 0.007(4) 0.016(3) 0.015(4)
C26 0.063(4) 0.060(5) 0.051(4) -0.003(4) 0.013(3) 0.008(4)
C27 0.067(5) 0.046(4) 0.072(5) 0.004(4) 0.017(4) 0.003(4)
C28 0.075(6) 0.094(8) 0.087(7) 0.014(5) 0.037(5) 0.000(6)
C29 0.063(7) 0.033(5) 0.038(5) -0.001(3) 0.006(4) -0.003(3)
C30 0.088(9) 0.036(5) 0.052(6) -0.003(4) 0.008(4) 0.002(3)
C31 0.104(10) 0.037(6) 0.060(6) -0.008(5) 0.008(5) 0.006(4)
C32 0.116(10) 0.039(6) 0.070(7) -0.012(5) 0.016(5) -0.006(4)
C33 0.100(10) 0.039(6) 0.053(6) -0.012(5) 0.012(5) -0.008(4)
C34 0.085(9) 0.043(6) 0.046(6) -0.006(4) 0.011(4) -0.002(3)
C35 0.070(9) 0.034(6) 0.041(6) -0.003(4) 0.010(4) -0.004(4)
C36 0.087(10) 0.037(6) 0.049(6) -0.004(4) 0.007(4) 0.001(4)
C37 0.104(11) 0.036(7) 0.061(7) -0.003(5) 0.012(5) 0.003(4)
C38 0.113(11) 0.035(6) 0.068(7) -0.008(6) 0.018(6) -0.003(4)
C39 0.104(11) 0.036(6) 0.054(7) -0.012(5) 0.016(5) -0.006(4)
C40 0.088(9) 0.035(6) 0.048(6) -0.012(4) 0.020(4) -0.007(4)
C41 0.094(6) 0.049(4) 0.047(4) -0.004(4) 0.015(4) 0.014(3)
C42 0.101(7) 0.076(6) 0.069(6) 0.004(5) 0.037(5) 0.025(5)
C43 0.088(6) 0.078(6) 0.049(4) -0.008(5) 0.000(4) 0.013(4)
C44 0.187(13) 0.050(5) 0.058(5) 0.004(6) 0.023(7) 0.024(4)
C45 0.090(5) 0.044(4) 0.038(3) -0.002(3) 0.014(3) -0.002(3)
C46 0.073(5) 0.040(4) 0.042(3) -0.003(3) 0.013(3) 0.002(3)
C47 0.105(7) 0.063(5) 0.047(4) -0.014(5) 0.008(4) -0.004(4)
C48 0.119(8) 0.078(7) 0.057(5) 0.008(6) 0.037(5) -0.018(5)
Cs1 0.211(3) 0.189(3) 0.145(2) -0.041(2) -0.0263(18) 0.0354(19)
O4 0.230(6) 0.199(5) 0.174(6) -0.043(3) -0.025(3) 0.023(3)
C49 0.226(7) 0.195(5) 0.168(7) -0.043(3) -0.022(4) 0.031(3)
C50 0.232(9) 0.196(6) 0.178(8) -0.043(4) -0.022(5) 0.027(4)
C51 0.237(9) 0.203(8) 0.187(9) -0.043(5) -0.023(5) 0.021(4)
C52 0.234(8) 0.201(7) 0.177(7) -0.043(4) -0.029(4) 0.020(4)
O5 0.265(10) 0.204(9) 0.159(9) -0.030(6) 0.007(5) 0.020(5)
C53 0.255(9) 0.203(8) 0.159(8) -0.032(5) 0.001(5) 0.023(5)
C54 0.265(10) 0.206(9) 0.167(9) -0.030(6) 0.007(5) 0.020(5)
C55 0.266(10) 0.205(9) 0.167(9) -0.028(6) 0.009(5) 0.020(5)
C56 0.268(10) 0.206(9) 0.167(9) -0.028(6) 0.009(5) 0.021(5)
O7 0.232(7) 0.206(7) 0.167(7) -0.047(4) -0.009(4) 0.027(4)
C61 0.234(7) 0.210(7) 0.170(7) -0.048(4) -0.008(4) 0.028(4)
C62 0.238(8) 0.212(8) 0.173(8) -0.049(5) -0.005(4) 0.026(4)
C63 0.238(9) 0.212(8) 0.172(8) -0.049(5) -0.005(4) 0.026(5)
C64 0.236(8) 0.210(8) 0.170(8) -0.049(5) -0.006(4) 0.026(4)
O9 0.208(8) 0.208(8) 0.206(8) 0.001(3) 0.038(3) 0.002(3)
C69 0.206(8) 0.207(8) 0.206(8) 0.002(3) 0.038(3) 0.002(3)
C70 0.203(7) 0.205(7) 0.201(7) 0.003(2) 0.037(2) 0.003(2)
C71 0.204(7) 0.204(7) 0.203(7) 0.002(2) 0.038(2) 0.003(2)
C72 0.206(8) 0.206(8) 0.203(8) 0.000(3) 0.038(3) 0.003(3)
O6 0.268(10) 0.208(9) 0.166(9) -0.027(6) 0.008(6) 0.022(6)
C57 0.264(10) 0.205(9) 0.160(9) -0.030(6) 0.006(5) 0.020(5)
C58 0.263(10) 0.203(9) 0.163(9) -0.029(6) 0.006(5) 0.020(5)
C59 0.267(10) 0.204(9) 0.168(9) -0.028(6) 0.010(6) 0.019(6)
C60 0.269(11) 0.206(10) 0.165(9) -0.026(6) 0.009(6) 0.021(6)
O8 0.238(9) 0.213(8) 0.171(8) -0.047(5) -0.005(5) 0.029(5)
C65 0.236(9) 0.210(9) 0.170(8) -0.048(5) -0.007(5) 0.026(5)
C66 0.236(9) 0.211(8) 0.171(8) -0.048(5) -0.006(5) 0.025(5)
C67 0.237(8) 0.212(8) 0.170(7) -0.049(4) -0.006(4) 0.026(4)
C68 0.237(8) 0.213(8) 0.173(7) -0.049(4) -0.005(4) 0.026(4)
O10 0.203(8) 0.205(8) 0.201(7) 0.003(3) 0.038(3) 0.004(3)
C73 0.202(8) 0.204(8) 0.199(8) 0.003(3) 0.037(3) 0.003(3)
C74 0.204(7) 0.205(7) 0.202(7) 0.002(2) 0.038(2) 0.003(2)
C75 0.205(7) 0.206(7) 0.202(7) 0.002(2) 0.038(2) 0.003(2)
C76 0.203(7) 0.204(7) 0.202(7) 0.002(2) 0.037(2) 0.003(2)

loop_
_geom_bond_atom_site_label_1
_geom_bond_atom_site_label_2
_geom_bond_distance
_geom_bond_site_symmetry_2
_geom_bond_publ_flag
U1 O1 2.215(4) . ?
U1 O2 2.226(4) . ?
U1 O3 2.178(4) . ?
U1 N1 2.0612(5) 3_666 ?
O1 C1 1.346(8) . ?
O2 C15 1.326(9) . ?
O3 C29 1.344(15) . ?
O3 C35 1.340(14) . ?
C1 C2 1.425(11) . ?
C1 C6 1.428(11) . ?
C2 C3 1.395(11) . ?
C2 C7 1.520(11) . ?
C3 H3 0.9500 . ?
C3 C4 1.380(13) . ?
C4 H4 0.9500 . ?
C4 C14 1.358(13) . ?
C5 H5a 0.9800 . ?
C5 H5b 0.9800 . ?
C5 H5c 0.9800 . ?
C5 C7 1.534(11) . ?
C6 C11 1.520(11) . ?
C6 C14 1.387(11) . ?
C7 C9 1.540(11) . ?
C7 C10 1.516(11) . ?
C8 H8a 0.9800 . ?
C8 H8b 0.9800 . ?
C8 H8c 0.9800 . ?
C8 C11 1.543(14) . ?
C9 H9a 0.9800 . ?
C9 H9b 0.9800 . ?
C9 H9c 0.9800 . ?
C10 H10a 0.9800 . ?
C10 H10b 0.9800 . ?
C10 H10c 0.9800 . ?
C11 C12 1.528(12) . ?
C11 C13 1.546(13) . ?
C12 H12a 0.9800 . ?
C12 H12b 0.9800 . ?
C12 H12c 0.9800 . ?
C13 H13a 0.9800 . ?
C13 H13b 0.9800 . ?
C13 H13c 0.9800 . ?
C14 H14 0.9500 . ?
C15 C16 1.428(11) . ?
C15 C20 1.432(11) . ?
C16 C17 1.384(12) . ?
C16 C21 1.538(12) . ?
C17 H17 0.9500 . ?
C17 C18 1.393(14) . ?
C18 H18 0.9500 . ?
C18 C19 1.351(15) . ?
C19 H19 0.9500 . ?
C19 C20 1.376(11) . ?
C20 C25 1.530(12) . ?
C21 C22 1.523(14) . ?
C21 C23 1.530(13) . ?
C21 C24 1.530(13) . ?
C22 H22a 0.9800 . ?
C22 H22b 0.9800 . ?
C22 H22c 0.9800 . ?
C23 H23a 0.9800 . ?
C23 H23b 0.9800 . ?
C23 H23c 0.9800 . ?
C24 H24a 0.9800 . ?
C24 H24b 0.9800 . ?
C24 H24c 0.9800 . ?
H24b Cs1 3.39(3) 2_656 ?
C25 C26 1.531(11) . ?
C25 C27 1.534(11) . ?
C25 C28 1.535(11) . ?
C26 H26a 0.9800 . ?
C26 H26b 0.9800 . ?
C26 H26c 0.9800 . ?
C27 H27a 0.9800 . ?
C27 H27b 0.9800 . ?
C27 H27c 0.9800 . ?
C28 H28a 0.9800 . ?
C28 H28b 0.9800 . ?
C28 H28c 0.9800 . ?
C29 C30 1.446(18) . ?
C29 C34 1.438(18) . ?
C30 C31 1.34(2) . ?
C30 C41 1.536(16) . ?
C31 H31 0.9500 . ?
C31 C32 1.36(2) . ?
C32 H32 0.9500 . ?
C32 C33 1.39(2) . ?
C33 H33 0.9500 . ?
C33 C34 1.38(2) . ?
C34 C45 1.546(15) . ?
C35 C36 1.3900 . ?
C35 C40 1.3900 . ?
C36 C37 1.3900 . ?
C36 C41 1.570(14) . ?
C37 H37 0.9500 . ?
C37 C38 1.3900 . ?
C38 H38 0.9500 . ?
C38 C39 1.3900 . ?
C39 H39 0.9500 . ?
C39 C40 1.3900 . ?
C40 C45 1.563(14) . ?
C41 C42 1.493(13) . ?
C41 C43 1.517(12) . ?
C41 C44 1.532(11) . ?
C42 H42a 0.9800 . ?
C42 H42b 0.9800 . ?
C42 H42c 0.9800 . ?
C43 H43a 0.9800 . ?
C43 H43b 0.9800 . ?
C43 H43c 0.9800 . ?
C44 H44a 0.9800 . ?
C44 H44b 0.9800 . ?
C44 H44c 0.9800 . ?
C45 C46 1.509(10) . ?
C45 C47 1.542(12) . ?
C45 C48 1.535(12) . ?
C46 H46a 0.9800 . ?
C46 H46b 0.9800 . ?
C46 H46c 0.9800 . ?
C47 H47a 0.9800 . ?
C47 H47b 0.9800 . ?
C47 H47c 0.9800 . ?
C48 H48a 0.9800 . ?
C48 H48b 0.9800 . ?
C48 H48c 0.9800 . ?
Cs1 Cs1 3.725(6) 3_556 ?
Cs1 O4 2.676(11) . ?
Cs1 C49 3.445(17) . ?
Cs1 H49b 3.315(18) . ?
Cs1 C52 3.844(16) . ?
Cs1 O5 3.20(3) 3_556 ?
Cs1 O5 2.90(3) . ?
Cs1 C53 3.22(4) . ?
Cs1 H53a 3.28(4) . ?
Cs1 H53b 2.92(4) . ?
Cs1 C56 3.34(4) 3_556 ?
Cs1 H56a 2.65(4) 3_556 ?
Cs1 O7 2.65(2) . ?
Cs1 C61 3.65(3) 3_556 ?
Cs1 C61 3.22(4) . ?
Cs1 H61b 3.50(4) . ?
Cs1 H61b 4.08(3) 3_556 ?
Cs1 O9 3.56(2) . ?
O4 C49 1.4200 . ?
O4 C52 1.4200 . ?
C49 H49a 0.9900 . ?
C49 H49b 0.9900 . ?
C49 C50 1.4200 . ?
C50 H50a 0.9900 . ?
C50 H50b 0.9900 . ?
C50 C51 1.4200 . ?
C51 H51a 0.9900 . ?
C51 H51b 0.9900 . ?
C51 C52 1.4200 . ?
C52 H52a 0.9900 . ?
C52 H52b 0.9900 . ?
O5 C53 1.4200 . ?
O5 C56 1.4200 . ?
C53 H53a 0.9900 . ?
C53 H53b 0.9900 . ?
C53 C54 1.4200 . ?
C54 H54a 0.9900 . ?
C54 H54b 0.9900 . ?
C54 C55 1.4200 . ?
C55 H55a 0.9900 . ?
C55 H55b 0.9900 . ?
C55 C56 1.4200 . ?
C56 H56a 0.9900 . ?
C56 H56b 0.9900 . ?
O7 C61 1.4200 . ?
O7 C64 1.4200 . ?
C61 H61a 0.9900 . ?
C61 H61b 0.9900 . ?
C61 C62 1.4200 . ?
C62 H62a 0.9900 . ?
C62 H62b 0.9900 . ?
C62 C63 1.4200 . ?
C63 H63a 0.9900 . ?
C63 H63b 0.9900 . ?
C63 C64 1.4200 . ?
C64 H64a 0.9900 . ?
C64 H64b 0.9900 . ?
O9 C69 1.4200 . ?
O9 C72 1.4200 . ?
C69 H69a 0.9900 . ?
C69 H69b 0.9900 . ?
C69 C70 1.4200 . ?
C70 H70a 0.9900 . ?
C70 H70b 0.9900 . ?
C70 C71 1.4200 . ?
C71 H71a 0.9900 . ?
C71 H71b 0.9900 . ?
C71 C72 1.4200 . ?
C72 H72a 0.9900 . ?
C72 H72b 0.9900 . ?
O6 C57 1.4200 . ?
O6 C60 1.4200 . ?
C57 H57a 0.9900 . ?
C57 H57b 0.9900 . ?
C57 C58 1.4200 . ?
C58 H58a 0.9900 . ?
C58 H58b 0.9900 . ?
C58 C59 1.4200 . ?
C59 H59a 0.9900 . ?
C59 H59b 0.9900 . ?
C59 C60 1.4200 . ?
C60 H60a 0.9900 . ?
C60 H60b 0.9900 . ?
O8 C65 1.4200 . ?
O8 C68 1.4200 . ?
C65 H65a 0.9900 . ?
C65 H65b 0.9900 . ?
C65 C66 1.4200 . ?
C66 H66a 0.9900 . ?
C66 H66b 0.9900 . ?
C66 C67 1.4200 . ?
C67 H67a 0.9900 . ?
C67 H67b 0.9900 . ?
C67 C68 1.4200 . ?
C68 H68a 0.9900 . ?
C68 H68b 0.9900 . ?
O10 C73 1.4200 . ?
O10 C76 1.4200 . ?
C73 H73a 0.9900 . ?
C73 H73b 0.9900 . ?
C73 C74 1.4200 . ?
C74 H74a 0.9900 . ?
C74 H74b 0.9900 . ?
C74 C75 1.4200 . ?
C75 H75a 0.9900 . ?
C75 H75b 0.9900 . ?
C75 C76 1.4200 . ?
C76 H76a 0.9900 . ?
C76 H76b 0.9900 . ?

loop_
_geom_angle_atom_site_label_1
_geom_angle_atom_site_label_2
_geom_angle_atom_site_label_3
_geom_angle
_geom_angle_site_symmetry_1
_geom_angle_site_symmetry_3
_geom_angle_publ_flag
O2 U1 O1 136.57(18) . . ?
O3 U1 O1 94.21(17) . . ?
O3 U1 O2 94.52(17) . . ?
N1 U1 O1 100.32(12) 3_666 . ?
N1 U1 O2 100.81(12) 3_666 . ?
N1 U1 O3 138.43(12) 3_666 . ?
C1 O1 U1 170.9(4) . . ?
C15 O2 U1 171.7(4) . . ?
C29 O3 U1 168.1(8) . . ?
C35 O3 U1 169.2(11) . . ?
C35 O3 C29 7(3) . . ?
U1 N1 U1 180.0 . 3_666 ?
C2 C1 O1 120.4(7) . . ?
C6 C1 O1 120.2(6) . . ?
C6 C1 C2 119.4(6) . . ?
C3 C2 C1 118.5(8) . . ?
C7 C2 C1 123.0(6) . . ?
C7 C2 C3 118.4(7) . . ?
H3 C3 C2 119.4(5) . . ?
C4 C3 C2 121.3(8) . . ?
C4 C3 H3 119.4(5) . . ?
H4 C4 C3 120.0(5) . . ?
C14 C4 C3 120.0(7) . . ?
C14 C4 H4 120.0(5) . . ?
H5b C5 H5a 109.5 . . ?
H5c C5 H5a 109.5 . . ?
H5c C5 H5b 109.5 . . ?
C7 C5 H5a 109.5 . . ?
C7 C5 H5b 109.5 . . ?
C7 C5 H5c 109.5 . . ?
C11 C6 C1 122.6(7) . . ?
C14 C6 C1 118.1(7) . . ?
C14 C6 C11 119.3(8) . . ?
C5 C7 C2 110.8(7) . . ?
C9 C7 C2 110.0(7) . . ?
C9 C7 C5 110.9(7) . . ?
C10 C7 C2 112.7(7) . . ?
C10 C7 C5 106.7(7) . . ?
C10 C7 C9 105.5(7) . . ?
H8b C8 H8a 109.5 . . ?
H8c C8 H8a 109.5 . . ?
H8c C8 H8b 109.5 . . ?
C11 C8 H8a 109.5 . . ?
C11 C8 H8b 109.5 . . ?
C11 C8 H8c 109.5 . . ?
H9a C9 C7 109.5 . . ?
H9b C9 C7 109.5 . . ?
H9b C9 H9a 109.5 . . ?
H9c C9 C7 109.5 . . ?
H9c C9 H9a 109.5 . . ?
H9c C9 H9b 109.5 . . ?
H10a C10 C7 109.5 . . ?
H10b C10 C7 109.5 . . ?
H10b C10 H10a 109.5 . . ?
H10c C10 C7 109.5 . . ?
H10c C10 H10a 109.5 . . ?
H10c C10 H10b 109.5 . . ?
C8 C11 C6 110.3(8) . . ?
C12 C11 C6 113.7(8) . . ?
C12 C11 C8 105.5(8) . . ?
C13 C11 C6 108.3(7) . . ?
C13 C11 C8 111.8(9) . . ?
C13 C11 C12 107.1(9) . . ?
H12a C12 C11 109.5 . . ?
H12b C12 C11 109.5 . . ?
H12b C12 H12a 109.5 . . ?
H12c C12 C11 109.5 . . ?
H12c C12 H12a 109.5 . . ?
H12c C12 H12b 109.5 . . ?
H13a C13 C11 109.5 . . ?
H13b C13 C11 109.5 . . ?
H13b C13 H13a 109.5 . . ?
H13c C13 C11 109.5 . . ?
H13c C13 H13a 109.5 . . ?
H13c C13 H13b 109.5 . . ?
C6 C14 C4 122.6(8) . . ?
H14 C14 C4 118.7(5) . . ?
H14 C14 C6 118.7(5) . . ?
C16 C15 O2 121.6(7) . . ?
C20 C15 O2 120.5(7) . . ?
C20 C15 C16 117.9(7) . . ?
C17 C16 C15 120.3(8) . . ?
C21 C16 C15 121.7(7) . . ?
C21 C16 C17 118.0(8) . . ?
H17 C17 C16 119.7(6) . . ?
C18 C17 C16 120.5(9) . . ?
C18 C17 H17 119.7(6) . . ?
H18 C18 C17 120.6(6) . . ?
C19 C18 C17 118.9(9) . . ?
C19 C18 H18 120.6(6) . . ?
H19 C19 C18 117.9(6) . . ?
C20 C19 C18 124.2(9) . . ?
C20 C19 H19 117.9(6) . . ?
C19 C20 C15 118.0(8) . . ?
C25 C20 C15 122.8(7) . . ?
C25 C20 C19 119.1(8) . . ?
C22 C21 C16 109.7(8) . . ?
C23 C21 C16 110.7(7) . . ?
C23 C21 C22 111.4(9) . . ?
C24 C21 C16 113.3(8) . . ?
C24 C21 C22 106.0(8) . . ?
C24 C21 C23 105.7(9) . . ?
H22a C22 C21 109.5 . . ?
H22b C22 C21 109.5 . . ?
H22b C22 H22a 109.5 . . ?
H22c C22 C21 109.5 . . ?
H22c C22 H22a 109.5 . . ?
H22c C22 H22b 109.5 . . ?
H23a C23 C21 109.5 . . ?
H23b C23 C21 109.5 . . ?
H23b C23 H23a 109.5 . . ?
H23c C23 C21 109.5 . . ?
H23c C23 H23a 109.5 . . ?
H23c C23 H23b 109.5 . . ?
H24a C24 C21 109.5 . . ?
H24b C24 C21 109.5 . . ?
H24b C24 H24a 109.5 . . ?
H24c C24 C21 109.5 . . ?
H24c C24 H24a 109.5 . . ?
H24c C24 H24b 109.5 . . ?
Cs1 H24b C24 124(2) 2_656 . ?
C26 C25 C20 110.0(7) . . ?
C27 C25 C20 109.8(7) . . ?
C27 C25 C26 111.5(7) . . ?
C28 C25 C20 113.4(7) . . ?
C28 C25 C26 106.3(7) . . ?
C28 C25 C27 105.8(8) . . ?
H26a C26 C25 109.5 . . ?
H26b C26 C25 109.5 . . ?
H26b C26 H26a 109.5 . . ?
H26c C26 C25 109.5 . . ?
H26c C26 H26a 109.5 . . ?
H26c C26 H26b 109.5 . . ?
H27a C27 C25 109.5 . . ?
H27b C27 C25 109.5 . . ?
H27b C27 H27a 109.5 . . ?
H27c C27 C25 109.5 . . ?
H27c C27 H27a 109.5 . . ?
H27c C27 H27b 109.5 . . ?
H28a C28 C25 109.5 . . ?
H28b C28 C25 109.5 . . ?
H28b C28 H28a 109.5 . . ?
H28c C28 C25 109.5 . . ?
H28c C28 H28a 109.5 . . ?
H28c C28 H28b 109.5 . . ?
C30 C29 O3 118.1(14) . . ?
C34 C29 O3 122.7(14) . . ?
C34 C29 C30 119.2(11) . . ?
C31 C30 C29 118.3(12) . . ?
C41 C30 C29 122.0(14) . . ?
C41 C30 C31 119.7(15) . . ?
H31 C31 C30 117.5(9) . . ?
C32 C31 C30 124.9(15) . . ?
C32 C31 H31 117.5(9) . . ?
H32 C32 C31 121.8(9) . . ?
C33 C32 C31 116.4(14) . . ?
C33 C32 H32 121.8(9) . . ?
H33 C33 C32 117.5(9) . . ?
C34 C33 C32 124.9(14) . . ?
C34 C33 H33 117.5(9) . . ?
C33 C34 C29 116.2(12) . . ?
C45 C34 C29 123.9(14) . . ?
C45 C34 C33 119.9(14) . . ?
C36 C35 O3 121.2 . . ?
C40 C35 O3 118.6 . . ?
C40 C35 C36 120.0 . . ?
C37 C36 C35 120.0 . . ?
C41 C36 C35 120.7(12) . . ?
C41 C36 C37 119.3(12) . . ?
H37 C37 C36 120.0(5) . . ?
C38 C37 C36 120.0 . . ?
C38 C37 H37 120.0(5) . . ?
H38 C38 C37 120.0(5) . . ?
C39 C38 C37 120.0 . . ?
C39 C38 H38 120.0(5) . . ?
H39 C39 C38 120.0(5) . . ?
C40 C39 C38 120.0 . . ?
C40 C39 H39 120.0(5) . . ?
C39 C40 C35 120.0 . . ?
C45 C40 C35 129.4(12) . . ?
C45 C40 C39 110.3(11) . . ?
C36 C41 C30 10(2) . . ?
C42 C41 C30 107.8(12) . . ?
C42 C41 C36 116.6(12) . . ?
C43 C41 C30 114.4(12) . . ?
C43 C41 C36 104.9(13) . . ?
C43 C41 C42 108.8(8) . . ?
C44 C41 C30 112.8(10) . . ?
C44 C41 C36 113.3(10) . . ?
C44 C41 C42 106.9(8) . . ?
C44 C41 C43 105.8(8) . . ?
H42a C42 C41 109.5 . . ?
H42b C42 C41 109.5 . . ?
H42b C42 H42a 109.5 . . ?
H42c C42 C41 109.5 . . ?
H42c C42 H42a 109.5 . . ?
H42c C42 H42b 109.5 . . ?
H43a C43 C41 109.5 . . ?
H43b C43 C41 109.5 . . ?
H43b C43 H43a 109.5 . . ?
H43c C43 C41 109.5 . . ?
H43c C43 H43a 109.5 . . ?
H43c C43 H43b 109.5 . . ?
H44a C44 C41 109.5 . . ?
H44b C44 C41 109.5 . . ?
H44b C44 H44a 109.5 . . ?
H44c C44 C41 109.5 . . ?
H44c C44 H44a 109.5 . . ?
H44c C44 H44b 109.5 . . ?
C40 C45 C34 12.1(17) . . ?
C46 C45 C34 117.6(9) . . ?
C46 C45 C40 113.7(8) . . ?
C47 C45 C34 104.7(11) . . ?
C47 C45 C40 116.5(12) . . ?
C47 C45 C46 106.5(7) . . ?
C48 C45 C34 113.5(11) . . ?
C48 C45 C40 105.7(12) . . ?
C48 C45 C46 106.5(7) . . ?
C48 C45 C47 107.4(7) . . ?
H46a C46 C45 109.5 . . ?
H46b C46 C45 109.5 . . ?
H46b C46 H46a 109.5 . . ?
H46c C46 C45 109.5 . . ?
H46c C46 H46a 109.5 . . ?
H46c C46 H46b 109.5 . . ?
H47a C47 C45 109.5 . . ?
H47b C47 C45 109.5 . . ?
H47b C47 H47a 109.5 . . ?
H47c C47 C45 109.5 . . ?
H47c C47 H47a 109.5 . . ?
H47c C47 H47b 109.5 . . ?
H48a C48 C45 109.5 . . ?
H48b C48 C45 109.5 . . ?
H48b C48 H48a 109.5 . . ?
H48c C48 C45 109.5 . . ?
H48c C48 H48a 109.5 . . ?
H48c C48 H48b 109.5 . . ?
Cs1 Cs1 H24b 128.6(5) 3_556 2_646 ?
O4 Cs1 H24b 65.7(12) . 2_646 ?
C49 Cs1 H24b 87.7(13) . 2_646 ?
C49 Cs1 O4 22.7(3) . . ?
H49b Cs1 H24b 102.6(11) . 2_646 ?
H49b Cs1 O4 36.9(3) . . ?
H49b Cs1 C49 16.70(9) . . ?
C52 Cs1 H24b 55.3(10) . 2_646 ?
C52 Cs1 O4 14.5(3) . . ?
C52 Cs1 C49 36.23(12) . . ?
C52 Cs1 H49b 48.23(19) . . ?
O5 Cs1 H24b 75.1(6) . 2_646 ?
O5 Cs1 H24b 163.6(16) 3_556 2_646 ?
O5 Cs1 O4 117.4(8) . . ?
O5 Cs1 O4 125.8(8) 3_556 . ?
O5 Cs1 C49 122.0(8) . . ?
O5 Cs1 C49 105.5(7) 3_556 . ?
O5 Cs1 H49b 132.9(7) . . ?
O5 Cs1 H49b 89.4(7) 3_556 . ?
O5 Cs1 C52 118.4(7) . . ?
O5 Cs1 C52 133.2(7) 3_556 . ?
C53 Cs1 H24b 66.0(9) . 2_646 ?
C53 Cs1 O4 91.9(6) . . ?
C53 Cs1 C49 96.2(6) . . ?
C53 Cs1 H49b 109.0(6) . . ?
C53 Cs1 C52 95.2(6) . . ?
C53 Cs1 O5 120.7(7) . 3_556 ?
C53 Cs1 O5 26.2(4) . . ?
H53a Cs1 H24b 48.8(10) . 2_646 ?
H53a Cs1 O4 81.3(5) . . ?
H53a Cs1 C49 91.5(6) . . ?
H53a Cs1 H49b 106.9(6) . . ?
H53a Cs1 C52 81.5(5) . . ?
H53a Cs1 O5 138.1(6) . 3_556 ?
H53a Cs1 O5 37.0(6) . . ?
H53a Cs1 C53 17.5(2) . . ?
H53b Cs1 H24b 76.4(12) . 2_646 ?
H53b Cs1 O4 83.3(6) . . ?
H53b Cs1 C49 82.3(6) . . ?
H53b Cs1 H49b 93.1(6) . . ?
H53b Cs1 C52 90.5(6) . . ?
H53b Cs1 O5 40.0(6) . . ?
H53b Cs1 O5 114.4(8) . 3_556 ?
H53b Cs1 C53 17.7(2) . . ?
H53b Cs1 H53a 29.3(4) . . ?
C56 Cs1 H24b 152.1(10) 3_556 2_646 ?
C56 Cs1 O4 104.4(6) 3_556 . ?
C56 Cs1 C49 87.6(5) 3_556 . ?
C56 Cs1 H49b 70.9(5) 3_556 . ?
C56 Cs1 C52 109.1(5) 3_556 . ?
C56 Cs1 O5 129.7(5) 3_556 . ?
C56 Cs1 O5 25.0(2) 3_556 3_556 ?
C56 Cs1 C53 141.8(10) 3_556 . ?
C56 Cs1 H53a 158.8(10) 3_556 . ?
C56 Cs1 H53b 129.9(11) 3_556 . ?
H56a Cs1 H24b 139.2(9) 3_556 2_646 ?
H56a Cs1 O4 94.1(6) 3_556 . ?
H56a Cs1 C49 80.3(7) 3_556 . ?
H56a Cs1 H49b 64.0(7) 3_556 . ?
H56a Cs1 C52 96.9(6) 3_556 . ?
H56a Cs1 O5 143.2(5) 3_556 . ?
H56a Cs1 O5 38.4(4) 3_556 3_556 ?
H56a Cs1 C53 153.6(12) 3_556 . ?
H56a Cs1 H53a 167.4(11) 3_556 . ?
H56a Cs1 H53b 138.8(12) 3_556 . ?
H56a Cs1 C56 13.7(2) 3_556 3_556 ?
O7 Cs1 H24b 77.8(16) . 2_646 ?
O7 Cs1 O4 126.2(7) . . ?
O7 Cs1 C49 142.7(8) . . ?
O7 Cs1 H49b 138.9(9) . . ?
O7 Cs1 C52 111.9(7) . . ?
O7 Cs1 O5 87.5(11) . . ?
O7 Cs1 O5 85.8(8) . 3_556 ?
O7 Cs1 C53 108.4(10) . . ?
O7 Cs1 H53a 103.7(10) . . ?
O7 Cs1 H53b 125.8(10) . . ?
O7 Cs1 C56 89.6(9) . 3_556 ?
O7 Cs1 H56a 88.6(11) . 3_556 ?
C61 Cs1 H24b 137.7(14) 3_556 2_646 ?
C61 Cs1 H24b 83.3(15) . 2_646 ?
C61 Cs1 O4 98.6(7) 3_556 . ?
C61 Cs1 O4 145.7(7) . . ?
C61 Cs1 C49 78.1(7) 3_556 . ?
C61 Cs1 C49 167.2(6) . . ?
C61 Cs1 H49b 72.0(7) 3_556 . ?
C61 Cs1 H49b 162.6(6) . . ?
C61 Cs1 C52 113.1(7) 3_556 . ?
C61 Cs1 C52 131.6(6) . . ?
C61 Cs1 O5 64.3(8) . . ?
C61 Cs1 O5 56.5(7) 3_556 3_556 ?
C61 Cs1 O5 82.1(9) . 3_556 ?
C61 Cs1 O5 79.2(8) 3_556 . ?
C61 Cs1 C53 88.4(7) . . ?
C61 Cs1 C53 76.1(7) 3_556 . ?
C61 Cs1 H53a 91.5(7) 3_556 . ?
C61 Cs1 H53a 89.4(7) . . ?
C61 Cs1 H53b 62.4(8) 3_556 . ?
C61 Cs1 H53b 104.2(7) . . ?
C61 Cs1 C56 96.2(8) . 3_556 ?
C61 Cs1 C56 67.6(9) 3_556 3_556 ?
C61 Cs1 H56a 100.8(9) . 3_556 ?
C61 Cs1 H56a 77.6(10) 3_556 3_556 ?
C61 Cs1 O7 134.1(5) 3_556 . ?
C61 Cs1 O7 25.7(5) . . ?
H61b Cs1 H24b 69.8(14) . 2_646 ?
H61b Cs1 H24b 150.0(14) 3_556 2_646 ?
H61b Cs1 O4 100.2(7) 3_556 . ?
H61b Cs1 O4 135.2(7) . . ?
H61b Cs1 C49 78.0(6) 3_556 . ?
H61b Cs1 C49 157.5(6) . . ?
H61b Cs1 H49b 68.4(6) 3_556 . ?
H61b Cs1 H49b 169.7(6) . . ?
H61b Cs1 C52 114.2(6) 3_556 . ?
H61b Cs1 C52 122.7(6) . . ?
H61b Cs1 O5 90.2(7) 3_556 . ?
H61b Cs1 O5 96.8(9) . 3_556 ?
H61b Cs1 O5 53.2(8) . . ?
H61b Cs1 O5 45.3(7) 3_556 3_556 ?
H61b Cs1 C53 89.3(7) 3_556 . ?
H61b Cs1 C53 74.8(7) . . ?
H61b Cs1 H53a 104.8(7) 3_556 . ?
H61b Cs1 H53a 73.8(7) . . ?
H61b Cs1 H53b 91.8(7) . . ?
H61b Cs1 H53b 75.7(7) 3_556 . ?
H61b Cs1 C56 54.3(8) 3_556 3_556 ?
H61b Cs1 C56 112.4(7) . 3_556 ?
H61b Cs1 H56a 64.3(10) 3_556 3_556 ?
H61b Cs1 H56a 116.9(8) . 3_556 ?
H61b Cs1 O7 128.3(6) 3_556 . ?
H61b Cs1 O7 34.4(7) . . ?
H61b Cs1 C61 114.1(6) 3_556 . ?
H61b Cs1 C61 118.3(6) . 3_556 ?
H61b Cs1 C61 13.31(13) 3_556 3_556 ?
H61b Cs1 C61 16.3(2) . . ?
O9 Cs1 H24b 89.8(7) . 2_646 ?
O9 Cs1 O4 63.2(6) . . ?
O9 Cs1 C49 66.5(6) . . ?
O9 Cs1 H49b 59.8(6) . . ?
O9 Cs1 C52 57.2(5) . . ?
O9 Cs1 O5 86.7(8) . 3_556 ?
O9 Cs1 O5 161.7(8) . . ?
O9 Cs1 C53 151.5(7) . . ?
O9 Cs1 H53a 135.0(7) . . ?
O9 Cs1 H53b 146.5(7) . . ?
O9 Cs1 C56 63.2(8) . 3_556 ?
O9 Cs1 H56a 49.6(9) . 3_556 ?
O9 Cs1 O7 79.1(10) . . ?
O9 Cs1 C61 119.1(8) . 3_556 ?
O9 Cs1 C61 104.3(7) . . ?
O9 Cs1 H61b 112.2(7) . . ?
O9 Cs1 H61b 107.8(8) . 3_556 ?
C49 O4 Cs1 110.7 . . ?
C52 O4 Cs1 137.5 . . ?
C52 O4 C49 108.0 . . ?
O4 C49 Cs1 46.6(7) . . ?
H49a C49 Cs1 95.2(3) . . ?
H49a C49 O4 110.1(7) . . ?
H49b C49 Cs1 74.2(3) . . ?
H49b C49 O4 110.1(7) . . ?
H49b C49 H49a 108.4 . . ?
C50 C49 Cs1 150.5(7) . . ?
C50 C49 O4 108.0 . . ?
C50 C49 H49a 110.1(7) . . ?
C50 C49 H49b 110.1(6) . . ?
C49 H49b Cs1 89.1(3) . . ?
H50a C50 C49 110.1(7) . . ?
H50b C50 C49 110.1(6) . . ?
H50b C50 H50a 108.43004123(2) . . ?
C51 C50 C49 108.0 . . ?
C51 C50 H50a 110.1(7) . . ?
C51 C50 H50b 110.1(7) . . ?
H51a C51 C50 110.1(7) . . ?
H51b C51 C50 110.1(7) . . ?
H51b C51 H51a 108.4 . . ?
C52 C51 C50 108.0 . . ?
C52 C51 H51a 110.1(6) . . ?
C52 C51 H51b 110.1(7) . . ?
O4 C52 Cs1 28.1(6) . . ?
C51 C52 Cs1 132.7(6) . . ?
C51 C52 O4 108.0 . . ?
H52a C52 Cs1 105.3(3) . . ?
H52a C52 O4 110.1(7) . . ?
H52a C52 C51 110.1(6) . . ?
H52b C52 Cs1 86.6(2) . . ?
H52b C52 O4 110.1(7) . . ?
H52b C52 C51 110.1(7) . . ?
H52b C52 H52a 108.430041233(15) . . ?
C53 O5 Cs1 89.5 . . ?
C53 O5 Cs1 129.5 . 3_556 ?
C56 O5 Cs1 157.9 . . ?
C56 O5 Cs1 83.1 . 3_556 ?
C56 O5 C53 108.0 . . ?
O5 C53 Cs1 64.3(19) . . ?
H53a C53 Cs1 84.8(5) . . ?
H53a C53 O5 110.1(14) . . ?
H53b C53 Cs1 64.0(6) . . ?
H53b C53 O5 110.1(15) . . ?
H53b C53 H53a 108.4 . . ?
C54 C53 Cs1 165.1(16) . . ?
C54 C53 O5 108.00000000(3) . . ?
C54 C53 H53a 110.1(13) . . ?
C54 C53 H53b 110.1(14) . . ?
C53 H53a Cs1 77.7(5) . . ?
C53 H53b Cs1 98.3(6) . . ?
H54a C54 C53 110.1(14) . . ?
H54b C54 C53 110.1(13) . . ?
H54b C54 H54a 108.430041(18) . . ?
C55 C54 C53 108.0 . . ?
C55 C54 H54a 110.1(15) . . ?
C55 C54 H54b 110.1(15) . . ?
H55a C55 C54 110.1(15) . . ?
H55b C55 C54 110.1(15) . . ?
H55b C55 H55a 108.43004(2) . . ?
C56 C55 C54 108.00000000(3) . . ?
C56 C55 H55a 110.1(13) . . ?
C56 C55 H55b 110.1(14) . . ?
O5 C56 Cs1 71.9(17) . 3_556 ?
C55 C56 Cs1 132.0(15) . 3_556 ?
C55 C56 O5 108.0 . . ?
H56a C56 Cs1 39.3(6) . 3_556 ?
H56a C56 O5 110.1(14) . . ?
H56a C56 C55 110.1(13) . . ?
H56b C56 Cs1 114.7(6) . 3_556 ?
H56b C56 O5 110.1(15) . . ?
H56b C56 C55 110.1(14) . . ?
H56b C56 H56a 108.4 . . ?
C56 H56a Cs1 127.1(7) . 3_556 ?
C61 O7 Cs1 100.2 . . ?
C64 O7 Cs1 142.1 . . ?
C64 O7 C61 108.0 . . ?
O7 C61 Cs1 110.6(18) . 3_556 ?
O7 C61 Cs1 54.1(17) . . ?
H61a C61 Cs1 64.7(6) . . ?
H61a C61 Cs1 0.7(6) . 3_556 ?
H61a C61 O7 110.1(14) . . ?
H61b C61 Cs1 108.6(5) . 3_556 ?
H61b C61 Cs1 98.1(6) . . ?
H61b C61 O7 110.1(15) . . ?
H61b C61 H61a 108.43004123(4) . . ?
C62 C61 Cs1 109.4(17) . 3_556 ?
C62 C61 Cs1 151.1(17) . . ?
C62 C61 O7 108.000000000(19) . . ?
C62 C61 H61a 110.1(13) . . ?
C62 C61 H61b 110.1(14) . . ?
C61 H61b Cs1 65.6(5) . . ?
C61 H61b Cs1 58.1(4) . 3_556 ?
H62a C62 C61 110.1(13) . . ?
H62b C62 C61 110.1(14) . . ?
H62b C62 H62a 108.43004123(2) . . ?
C63 C62 C61 108.0 . . ?
C63 C62 H62a 110.1(15) . . ?
C63 C62 H62b 110.1(15) . . ?
H63a C63 C62 110.1(15) . . ?
H63b C63 C62 110.1(15) . . ?
H63b C63 H63a 108.4 . . ?
C64 C63 C62 108.0 . . ?
C64 C63 H63a 110.1(14) . . ?
C64 C63 H63b 110.1(13) . . ?
C63 C64 O7 108.0 . . ?
H64a C64 O7 110.1(14) . . ?
H64a C64 C63 110.1(13) . . ?
H64b C64 O7 110.1(15) . . ?
H64b C64 C63 110.1(14) . . ?
H64b C64 H64a 108.4 . . ?
C69 O9 Cs1 122.3 . . ?
C72 O9 Cs1 129.6 . . ?
C72 O9 C69 108.0 . . ?
H69a C69 O9 110.1(15) . . ?
H69b C69 O9 110.1(15) . . ?
H69b C69 H69a 108.430041(18) . . ?
C70 C69 O9 108.00000000(4) . . ?
C70 C69 H69a 110.1(15) . . ?
C70 C69 H69b 110.1(15) . . ?
H70a C70 C69 110.1(15) . . ?
H70b C70 C69 110.1(15) . . ?
H70b C70 H70a 108.4 . . ?
C71 C70 C69 108.0 . . ?
C71 C70 H70a 110.1(16) . . ?
C71 C70 H70b 110.1(16) . . ?
H71a C71 C70 110.1(16) . . ?
H71b C71 C70 110.1(16) . . ?
H71b C71 H71a 108.43004123(4) . . ?
C72 C71 C70 108.000000000(15) . . ?
C72 C71 H71a 110.1(14) . . ?
C72 C71 H71b 110.1(14) . . ?
C71 C72 O9 108.0 . . ?
H72a C72 O9 110.1(16) . . ?
H72a C72 C71 110.1(14) . . ?
H72b C72 O9 110.1(16) . . ?
H72b C72 C71 110.1(14) . . ?
H72b C72 H72a 108.43004123(4) . . ?
C60 O6 C57 108.0 . . ?
H57a C57 O6 110.1(15) . . ?
H57b C57 O6 110.1(15) . . ?
H57b C57 H57a 108.43004123(3) . . ?
C58 C57 O6 108.0 . . ?
C58 C57 H57a 110.1(14) . . ?
C58 C57 H57b 110.1(13) . . ?
H58a C58 C57 110.1(14) . . ?
H58b C58 C57 110.1(13) . . ?
H58b C58 H58a 108.430041233(15) . . ?
C59 C58 C57 108.0 . . ?
C59 C58 H58a 110.1(16) . . ?
C59 C58 H58b 110.1(16) . . ?
H59a C59 C58 110.1(16) . . ?
H59b C59 C58 110.1(16) . . ?
H59b C59 H59a 108.4 . . ?
C60 C59 C58 108.0 . . ?
C60 C59 H59a 110.1(13) . . ?
C60 C59 H59b 110.1(14) . . ?
C59 C60 O6 108.00000000(4) . . ?
H60a C60 O6 110.1(15) . . ?
H60a C60 C59 110.1(14) . . ?
H60b C60 O6 110.1(15) . . ?
H60b C60 C59 110.1(13) . . ?
H60b C60 H60a 108.43004123(4) . . ?
C68 O8 C65 108.0 . . ?
H65a C65 O8 110.1(14) . . ?
H65b C65 O8 110.1(15) . . ?
H65b C65 H65a 108.43004(3) . . ?
C66 C65 O8 108.000000000(15) . . ?
C66 C65 H65a 110.1(14) . . ?
C66 C65 H65b 110.1(14) . . ?
H66a C66 C65 110.1(14) . . ?
H66b C66 C65 110.1(14) . . ?
H66b C66 H66a 108.43004(2) . . ?
C67 C66 C65 108.00000000(4) . . ?
C67 C66 H66a 110.1(16) . . ?
C67 C66 H66b 110.1(15) . . ?
H67a C67 C66 110.1(16) . . ?
H67b C67 C66 110.1(15) . . ?
H67b C67 H67a 108.430041233(15) . . ?
C68 C67 C66 108.0 . . ?
C68 C67 H67a 110.1(14) . . ?
C68 C67 H67b 110.1(14) . . ?
C67 C68 O8 108.00000000(3) . . ?
H68a C68 O8 110.1(15) . . ?
H68a C68 C67 110.1(14) . . ?
H68b C68 O8 110.1(15) . . ?
H68b C68 C67 110.1(14) . . ?
H68b C68 H68a 108.43004(2) . . ?
C76 O10 C73 108.0 . . ?
H73a C73 O10 110.1(15) . . ?
H73b C73 O10 110.1(15) . . ?
H73b C73 H73a 108.43004123(3) . . ?
C74 C73 O10 108.00000000(3) . . ?
C74 C73 H73a 110.1(14) . . ?
C74 C73 H73b 110.1(14) . . ?
H74a C74 C73 110.1(14) . . ?
H74b C74 C73 110.1(14) . . ?
H74b C74 H74a 108.43004123(4) . . ?
C75 C74 C73 108.00000000(3) . . ?
C75 C74 H74a 110.1(16) . . ?
C75 C74 H74b 110.1(16) . . ?
H75a C75 C74 110.1(16) . . ?
H75b C75 C74 110.1(16) . . ?
H75b C75 H75a 108.43004123(4) . . ?
C76 C75 C74 108.00000000(3) . . ?
C76 C75 H75a 110.1(14) . . ?
C76 C75 H75b 110.1(14) . . ?
C75 C76 O10 108.000000000(16) . . ?
H76a C76 O10 110.1(15) . . ?
H76a C76 C75 110.1(14) . . ?
H76b C76 O10 110.1(15) . . ?
H76b C76 C75 110.1(14) . . ?
H76b C76 H76a 108.43004123(4) . . ?

loop_
_geom_torsion_atom_site_label_1
_geom_torsion_atom_site_label_2
_geom_torsion_atom_site_label_3
_geom_torsion_atom_site_label_4
_geom_torsion
_geom_torsion_site_symmetry_1
_geom_torsion_site_symmetry_2
_geom_torsion_site_symmetry_3
_geom_torsion_site_symmetry_4
_geom_torsion_publ_flag
U1 O3 C29 C30 -165(6) . . . . ?
U1 O3 C29 C34 15(6) . . . . ?
U1 O3 C35 C36 158(8) . . . . ?
U1 O3 C35 C40 -18(8) . . . . ?
O1 C1 C2 C3 -174.0(7) . . . . ?
O1 C1 C2 C7 6.3(8) . . . . ?
O1 C1 C6 C11 -4.0(8) . . . . ?
O1 C1 C6 C14 173.2(7) . . . . ?
O2 C15 C16 C17 -174.6(8) . . . . ?
O2 C15 C16 C21 3.4(9) . . . . ?
O2 C15 C20 C19 175.0(8) . . . . ?
O2 C15 C20 C25 -4.3(8) . . . . ?
O3 C29 C30 C31 176.8(18) . . . . ?
O3 C29 C30 C41 -3(3) . . . . ?
O3 C29 C34 C33 -177.1(19) . . . . ?
O3 C29 C34 C45 4(3) . . . . ?
O3 C35 C36 C37 -175.8(12) . . . . ?
O3 C35 C36 C41 7(4) . . . . ?
O3 C35 C40 C39 175.9(11) . . . . ?
O3 C35 C40 C45 -11(4) . . . . ?
C1 C2 C3 C4 -2.0(9) . . . . ?
C1 C2 C7 C5 -67.0(8) . . . . ?
C1 C2 C7 C9 55.9(8) . . . . ?
C1 C2 C7 C10 173.4(8) . . . . ?
C1 C6 C11 C8 -54.8(8) . . . . ?
C1 C6 C11 C12 -173.1(9) . . . . ?
C1 C6 C11 C13 67.9(9) . . . . ?
C1 C6 C14 C4 3.7(9) . . . . ?
C2 C3 C4 C14 -0.5(10) . . . . ?
C3 C4 C14 C6 -0.4(12) . . . . ?
C4 C14 C6 C11 -179.1(9) . . . . ?
C15 C16 C17 C18 -2.5(11) . . . . ?
C15 C16 C21 C22 58.7(9) . . . . ?
C15 C16 C21 C23 -64.6(9) . . . . ?
C15 C16 C21 C24 176.9(10) . . . . ?
C15 C20 C19 C18 1.8(11) . . . . ?
C15 C20 C25 C26 66.0(8) . . . . ?
C15 C20 C25 C27 -57.0(8) . . . . ?
C15 C20 C25 C28 -175.1(9) . . . . ?
C16 C17 C18 C19 -0.1(13) . . . . ?
C17 C18 C19 C20 0.4(15) . . . . ?
C18 C19 C20 C25 -178.8(11) . . . . ?
C19 C20 C25 C26 -113.3(9) . . . . ?
C19 C20 C25 C27 123.6(9) . . . . ?
C19 C20 C25 C28 5.5(10) . . . . ?
C29 C30 C31 C32 3(3) . . . . ?
C29 C30 C41 C36 -82(5) . . . . ?
C29 C30 C41 C42 65.4(18) . . . . ?
C29 C30 C41 C43 -55.8(19) . . . . ?
C29 C30 C41 C44 -176.8(16) . . . . ?
C29 C34 C33 C32 -2(2) . . . . ?
C29 C34 C45 C40 67(4) . . . . ?
C29 C34 C45 C46 -7(2) . . . . ?
C29 C34 C45 C47 -125.0(17) . . . . ?
C29 C34 C45 C48 118.3(17) . . . . ?
C30 C31 C32 C33 -2(3) . . . . ?
C30 C41 C36 C35 86(7) . . . . ?
C30 C41 C36 C37 -92(7) . . . . ?
C31 C32 C33 C34 2(3) . . . . ?
C32 C33 C34 C45 177(2) . . . . ?
C33 C34 C45 C40 -112(4) . . . . ?
C33 C34 C45 C46 173.9(16) . . . . ?
C33 C34 C45 C47 56(2) . . . . ?
C33 C34 C45 C48 -61(2) . . . . ?
C34 C45 C40 C35 -96(7) . . . . ?
C34 C45 C40 C39 77(7) . . . . ?
C35 C36 C37 C38 0(2) . . . . ?
C35 C36 C41 C42 50.8(15) . . . . ?
C35 C36 C41 C43 -69.5(14) . . . . ?
C35 C36 C41 C44 175.6(12) . . . . ?
C35 C40 C39 C38 -0.0(18) . . . . ?
C35 C40 C45 C46 15.1(18) . . . . ?
C35 C40 C45 C47 -109.3(14) . . . . ?
C35 C40 C45 C48 131.6(14) . . . . ?
C36 C37 C38 C39 -0.0(18) . . . . ?
C37 C38 C39 C40 0(2) . . . . ?
C38 C39 C40 C45 -174.4(10) . . . . ?
C39 C40 C45 C46 -171.2(12) . . . . ?
C39 C40 C45 C47 64.4(17) . . . . ?
C39 C40 C45 C48 -54.7(16) . . . . ?
Cs1 O4 C49 C50 162.1(5) . . . . ?
Cs1 O4 C52 C51 -154.9(8) . . . . ?
Cs1 C49 O4 C52 -162.1(11) . . . . ?
Cs1 C49 C50 C51 27(2) . . . . ?
Cs1 C52 O4 C49 154.9(16) . . . . ?
Cs1 C52 C51 C50 -15.8(16) . . . . ?
Cs1 O5 C53 Cs1 70(2) 3_556 . . . ?
Cs1 O5 C53 C54 -96(2) 3_556 . . . ?
Cs1 O5 C53 C54 -166.2(11) . . . . ?
Cs1 O5 C56 Cs1 11(4) . . . 3_556 ?
Cs1 O5 C56 C55 129.4(13) 3_556 . . . ?
Cs1 O5 C56 C55 141(4) . . . . ?
Cs1 C53 O5 Cs1 70.2(12) . . . 3_556 ?
Cs1 C53 O5 C56 166.2(16) . . . . ?
Cs1 C53 C54 C55 -57(8) . . . . ?
Cs1 C56 O5 Cs1 11(4) 3_556 . . . ?
Cs1 C56 O5 C53 -129.4(15) 3_556 . . . ?
Cs1 C56 C55 C54 82(3) 3_556 . . . ?
Cs1 O7 C61 Cs1 -34.6(12) . . . 3_556 ?
Cs1 O7 C61 C62 -154.3(11) . . . . ?
Cs1 O7 C64 C63 136(2) . . . . ?
Cs1 C61 O7 Cs1 -34.6(13) 3_556 . . . ?
Cs1 C61 O7 C64 154.3(19) . . . . ?
Cs1 C61 O7 C64 119.7(17) 3_556 . . . ?
Cs1 C61 C62 C63 -120.4(16) 3_556 . . . ?
Cs1 C61 C62 C63 -47(4) . . . . ?
Cs1 O9 C69 C70 -176.7(13) . . . . ?
Cs1 O9 C72 C71 176.4(14) . . . . ?
O4 C49 C50 C51 -0.0(16) . . . . ?
O4 C52 C51 C50 0.0(16) . . . . ?
C49 C50 C51 C52 0.0(14) . . . . ?
O5 C53 C54 C55 -0(3) . . . . ?
O5 C56 C55 C54 -0(3) . . . . ?
C53 C54 C55 C56 0(3) . . . . ?
O7 C61 C62 C63 0(3) . . . . ?
O7 C64 C63 C62 0(3) . . . . ?
C61 C62 C63 C64 -0(3) . . . . ?
O9 C69 C70 C71 0(3) . . . . ?
O9 C72 C71 C70 0(3) . . . . ?
C69 C70 C71 C72 0(3) . . . . ?
O6 C57 C58 C59 0(3) . . . . ?
O6 C60 C59 C58 0(3) . . . . ?
C57 C58 C59 C60 0(3) . . . . ?
O8 C65 C66 C67 0(3) . . . . ?
O8 C68 C67 C66 0(3) . . . . ?
C65 C66 C67 C68 -0(3) . . . . ?
O10 C73 C74 C75 0(3) . . . . ?
O10 C76 C75 C74 0(3) . . . . ?
C73 C74 C75 C76 0(3) . . . . ?

loop_
_diffrn_refln_index_h
_diffrn_refln_index_k
_diffrn_refln_index_l
_diffrn_refln_intensity_net
_diffrn_refln_intensity_u
0 0 -3 -0.12 0.71
0 0 -4 781.91 9.35
0 0 5 3.77 4.49
0 0 6 221.6 11.49
0 0 7 7.74 4.4
0 0 8 1279.9 32.01
0 0 9 -1.84 3.61
0 0 10 1265.04 36.55
0 0 11 54.33 11.63
0 0 12 1274.39 41.76
0 0 13 23.35 8.88
0 0 14 234.05 20.43
0 0 15 2.49 5.22
0 0 -15 -0.48 4.05
0 0 16 -2.78 5.39
0 0 -16 3.21 4.75
0 0 17 -7.57 7.87
0 0 -17 3.95 4.59
0 0 -18 48 7.49
0 0 -19 35.63 8.01
0 0 -20 336.84 15.7
0 0 -21 11.09 5.89
0 0 -22 260.77 13.01
0 0 23 1.73 2.83
0 0 -23 9.57 4.4
0 0 24 112.86 6.86
0 0 -24 92.63 6.69
0 0 25 -2.15 1.86
0 0 -25 4.48 2.65
0 -1 1 3445.4 25.02
0 -1 2 1789.57 20.53
0 -1 3 224.41 8.26
0 -1 4 674.85 16.44
0 -1 5 245.1 11.18
0 -1 -5 250.02 6.46
0 -1 6 1035.52 24.6
0 -1 -6 989.52 13.26
0 -1 -7 702.11 10.79
0 -1 7 768.04 22.88
0 -1 8 295.26 16.86
0 1 8 277.56 15.37
0 1 9 623.58 24.42
0 -1 9 607.41 23.63
0 -1 10 410.42 21.66
0 1 10 405.75 21.46
0 1 11 1027.18 35.84
0 -1 11 1018.26 34.6
0 -1 12 104.09 13.21
0 1 12 103.36 13.31
0 1 13 717.24 33.81
0 -1 13 723.84 32.97
0 1 14 273.44 22.4
0 -1 14 274.61 21.75
0 -1 15 54.65 11.11
0 1 15 60.41 12.74
0 -1 -15 61.55 6.89
0 1 16 188.04 20.25
0 -1 16 185.01 19.99
0 -1 -16 178.54 11.45
0 1 -16 206.49 12.32
0 -1 17 35.45 9.6
0 1 17 38.33 13.1
0 -1 -17 30.51 6.59
0 1 -17 36.27 6.63
0 1 -18 154.79 12.02
0 -1 -18 112.42 10.11
0 1 -19 203.03 13.03
0 -1 -19 183.62 12.49
0 -1 -20 29.49 6.68
0 1 -20 39.6 7.58
0 -1 -21 251.67 13.17
0 1 -21 265.98 13.75
0 1 22 4.32 3.18
0 -1 -22 4.66 4.11
0 1 23 141.09 8.29
0 -1 23 142.18 8.38
0 1 -23 127.63 8.75
0 -1 -23 129.85 8.7
0 1 24 34.57 4.02
0 -1 24 36.3 4.32
0 1 -24 33.37 4.89
0 1 25 16.22 2.56
0 -1 25 12.76 2.45
0 1 -25 13.18 2.75
0 -2 0 1578.05 18.33
0 2 0 1675.22 16.74
0 -2 -1 930.27 14.68
0 -2 1 928.97 14.22
0 -2 2 561.98 12.3
0 -2 3 2437.78 29.95
0 -2 4 472.81 14.27
0 -2 5 3486.78 43.52
0 -2 6 648.9 20.05
0 -2 -7 1427.1 19.87
0 -2 7 1494.06 32.6
0 -2 -8 994.18 15.45
0 -2 8 1098.15 29.74
0 -2 9 436.98 20.44
0 -2 10 233.12 16.1
0 2 10 240.86 16.79
0 2 11 11.5 7.04
0 -2 11 3.35 4.73
0 -2 12 105.31 12.12
0 2 12 114.72 13.59
0 2 13 533.63 29.28
0 -2 13 515.12 27.76
0 -2 14 13.61 6.79
0 2 14 13.02 8.31
0 -2 15 938.13 41.85
0 2 -15 871.95 21.19
0 -2 -15 926.96 23.7
0 -2 16 3.87 6.01
0 2 16 -3.88 6.76
0 2 -16 3.45 3.55
0 2 -16 4.78 5.03
0 -2 -16 1.7 4.23
0 -2 17 598.41 36.37
0 2 17 577.88 36.5
0 2 -17 612.53 21.18
0 -2 -17 555.16 19.8
0 2 -18 8.22 5.54
0 -2 -18 -0.18 4.74
0 -2 -19 158.91 11.28
0 2 -19 186.69 12.64
0 2 -20 79.55 8.57
0 -2 -20 81.46 8.5
0 2 21 -1.14 3.17
0 2 -21 9.98 5.97
0 -2 -21 2.22 4.17
0 2 22 65.02 6.43
0 2 -22 61.03 7
0 -2 -22 57.8 6.65
0 -2 23 73.73 6.29
0 2 23 69.57 5.85
0 2 -23 71.28 7.08
0 -2 24 17.6 3.42
0 2 24 13.78 2.92
0 2 -24 10.02 3.3
0 2 25 127.45 5.79
0 -2 25 130.58 6.22
0 2 -25 125.19 5.55
0 -2 -25 135.2 6.25
0 -3 0 1.16 1.88
0 3 0 0.74 1.79
0 -3 -1 313.31 10.07
0 -3 1 312.19 9.85
0 -3 2 3909.12 38.75
0 -3 3 1723.81 26.87
0 -3 4 2698.86 37.04
0 -3 5 49.67 5.98
0 -3 6 2885.47 44
0 -3 7 85.72 8.58
0 -3 8 451.85 19.56
0 -3 9 46.99 7.9
0 -3 10 16.5 5.49
0 -3 11 12.49 6.02
0 -3 12 362.55 22.82
0 3 12 344.54 23.3
0 3 13 45.31 10.28
0 -3 13 38.96 9.79
0 -3 14 694.85 34.21
0 3 14 713.23 36.44
0 -3 15 35.57 8.98
0 3 15 35.14 9.15
0 3 -15 35.68 5.14
0 -3 -15 29.92 5.54
0 3 16 668.76 38
0 -3 16 681.78 37.15
0 3 -16 658.58 18.83
0 -3 -16 660.51 20.15
0 3 17 -2.56 8.6
0 -3 17 0.76 5.88
0 3 -17 0.79 3.74
0 3 -17 4.26 5.99
0 -3 -17 0.16 4.24
0 -3 -18 319.86 15.33
0 3 -18 328.51 13.66
0 3 -18 344.07 16.47
0 -3 -19 -0.81 4.76
0 3 -19 1.3 4.88
0 3 20 44.05 5.54
0 3 -20 47.37 7.15
0 -3 -20 47.8 6.71
0 3 21 0.09 2.97
0 3 -21 2.69 4.78
0 -3 -21 1.99 4.27
0 3 22 8.17 2.97
0 -3 -22 8.42 4.05
0 3 -22 10.65 4.81
0 3 23 0.86 2.45
0 3 -23 0.69 3.56
0 3 24 114.34 6.3
0 -3 24 115.32 6.88
0 3 -24 112.62 7.45
0 -3 25 2.76 1.88
0 3 25 -1.66 1.64
0 3 -25 -2.18 2.3
0 -3 -25 0.25 2.36
0 4 0 3897.34 37.27
0 -4 0 3853.92 41.02
0 4 -1 3952.95 38.7
0 -4 1 3853.62 41.69
0 -4 -1 3832.55 42.17
0 -4 2 3734.99 41.83
0 -4 3 518.05 16.16
0 -4 4 87.56 7.31
0 -4 5 867.39 23.07
0 -4 6 732.86 23.14
0 -4 7 802.49 25.3
0 -4 8 610.97 23.58
0 -4 9 364.89 19.4
0 -4 10 896.24 31.82
0 -4 11 59.13 11.37
0 -4 12 653.37 30.29
0 -4 13 498.52 27.98
0 4 13 513.53 30.14
0 -4 14 322.41 23.7
0 4 14 333.97 25.2
0 4 -14 299.6 12.48
0 -4 15 723.48 37.15
0 4 15 706.68 38.61
0 4 -15 693.05 19.05
0 -4 -15 690.31 19.98
0 4 16 11.05 5.7
0 -4 16 11.71 7.75
0 4 -16 3.64 3.55
0 -4 -16 8.44 4.42
0 4 17 440.13 32.85
0 -4 17 444.02 31.34
0 4 -17 420.47 15.75
0 -4 -17 392.81 16.29
0 4 -18 88.03 9.05
0 -4 -18 77.3 8.61
0 4 -18 81.28 7.89
0 4 19 117.46 8.87
0 4 -19 103.28 8.49
0 4 -19 125.65 10.44
0 -4 -19 109.57 9.21
0 4 20 172.11 10.25
0 -4 -20 152.7 10.49
0 4 -20 170.87 9.74
0 4 -20 182.2 11.91
0 4 21 -2.73 3.45
0 -4 -21 3.74 4.31
0 4 -21 -4.61 5.2
0 4 22 162.35 8.86
0 4 -22 166.33 10.48
0 4 23 40.21 4.27
0 4 -23 40.93 5.5
0 4 24 34.79 3.53
0 -4 24 42.55 4.26
0 4 -24 43.73 4.93
0 -4 25 70.99 4.38
0 4 -25 67.68 4.73
0 -4 -25 73.54 4.56
0 5 0 1.67 3
0 -5 0 -0.93 2.58
0 -5 -1 3787.89 46.31
0 -5 1 3760.52 45.87
0 5 -1 3727.69 41.82
0 -5 2 975.11 22.62
0 -5 3 510.59 17.32
0 -5 4 1081.56 26.12
0 -5 5 325.95 15.75
0 -5 6 168.08 11.76
0 -5 7 2098.63 42.63
0 -5 8 25.16 5.69
0 -5 9 1130.85 34.69
0 -5 10 10.34 7.6
0 -5 11 1528.86 44.76
0 -5 12 106.47 13.7
0 -5 13 686.81 33.32
0 5 13 696.14 35.5
0 -5 14 6.14 5.82
0 5 14 1.29 5.73
0 5 -14 12.79 4.29
0 -5 15 45.11 10.44
0 5 15 49.43 11.79
0 5 -15 46.96 5.88
0 -5 16 -3.18 6.23
0 5 16 -4.26 7.27
0 5 -16 2.56 3.73
0 -5 -16 2.84 3.83
0 5 -17 82.38 7.93
0 -5 -17 88.66 8.43
0 5 -18 20.9 5.5
0 5 18 17.59 4.18
0 -5 -18 19.13 4.98
0 5 -18 22.52 6.08
0 5 19 261.1 12.45
0 5 -19 268.26 14.54
0 5 -19 235.03 11.97
0 -5 -19 228.74 12.52
0 5 -20 25.72 5.12
0 5 20 27.79 4.76
0 5 -20 36.6 6.35
0 5 21 355.4 13.33
0 5 -21 363.8 15.59
0 5 22 -2.6 2.89
0 5 -22 -3.42 4.2
0 5 23 167.56 7.8
0 5 -23 179.85 9.72
0 -5 24 5.66 2.18
0 5 24 8.15 1.94
0 -5 -24 8.94 3
0 5 -24 2.09 2.86
0 5 -25 32.12 3.43
0 6 0 7250.16 64.63
0 -6 0 7406.36 71.9
0 -6 -1 377.22 15.63
0 6 1 353.51 13.22
0 -6 1 345.8 14.96
0 -6 -2 3120.96 46.83
0 -6 2 3007.96 45.35
0 -6 3 758.3 23.1
0 -6 4 238.65 13.44
0 -6 5 238.54 13.88
0 -6 6 225.58 14.51
0 -6 7 7.54 4.83
0 -6 8 1165.04 34.72
0 -6 9 10.44 6.06
0 -6 10 1881.26 48.35
0 -6 12 880.8 36.42
0 6 -13 159.68 9.4
0 -6 13 139.22 16.33
0 6 -14 149.04 9.26
0 -6 14 151.96 16.78
0 6 14 166.5 18.7
0 6 -15 196.19 11.15
0 6 15 218.29 10.73
0 6 15 225.88 22.47
0 -6 15 196.85 19.73
0 6 -16 6.46 4.17
0 6 16 11.31 3.79
0 -6 16 4.91 5.27
0 6 16 14.12 8.11
0 6 -17 105.28 8.78
0 6 17 123.04 8.54
0 6 -18 155.54 10.07
0 6 18 163.12 9.9
0 6 -18 173.72 12.01
0 6 -19 7.77 4.06
0 6 19 3.41 3
0 6 -19 2.89 4.78
0 6 20 198.52 10.16
0 6 -20 211.23 12.66
0 6 -20 198.8 10.49
0 6 -21 -2.83 3.92
0 6 21 0.5 2.57
0 6 -21 1.85 4.42
0 6 22 188.84 8.68
0 6 -22 209.8 11.18
0 6 23 -0.33 2.03
0 6 -23 -4.51 3.87
0 -6 24 66.69 4.62
0 6 -24 71.93 5.56
0 -6 -24 74.4 5.15
0 -7 0 1.61 3.58
0 7 0 3.41 3.21
0 -7 1 1370.1 32.29
0 -7 -1 1397.42 32.93
0 7 1 1380.77 28.24
0 7 2 491.89 17.26
0 -7 -2 496.78 20.37
0 -7 2 478.9 19.54
0 -7 3 304.34 15.9
0 -7 4 629.86 23.52
0 -7 5 142.47 11.62
0 -7 6 1198.51 34.25
0 -7 7 117.23 11.6
0 -7 8 334.27 19.76
0 -7 9 611.89 27.47
0 -7 10 50.31 9.64
0 -7 11 568.99 28.91
0 -7 12 65.45 10.79
0 7 -13 288.54 12.74
0 7 13 289.05 11.76
0 -7 13 313.06 23.56
0 7 -14 496.89 16.74
0 7 14 493.81 15.9
0 -7 14 496.03 30.8
0 7 -15 49.4 6.25
0 7 15 52.15 5.67
0 -7 15 36.51 10.18
0 7 15 47.19 10.36
0 7 -16 532.71 17.85
0 7 16 511.36 16.77
0 7 -17 20.57 5.38
0 7 17 19.02 4.15
0 7 -18 175.87 10.69
0 7 18 189.44 10.33
0 7 -18 186.06 12.51
0 7 -19 50.4 6.56
0 7 19 45.39 5.36
0 7 -19 42.55 6.85
0 7 -20 20.18 4.77
0 7 20 24.22 4.28
0 7 -20 19.94 5.23
0 7 21 57.17 5.3
0 7 -21 67.45 7.44
0 7 -21 53.89 5.75
0 7 -22 15.93 3.56
0 7 22 11.46 2.32
0 7 23 29.87 3.01
0 7 -23 30.1 4.39
0 -7 -23 38.72 4.62
0 -7 24 81.9 4.73
0 -7 -24 93.57 5.09
0 7 -24 91.83 5.65
0 -8 0 28.22 6.09
0 8 0 25.13 4.51
0 8 1 349.48 15.35
0 -8 1 342.47 17.41
0 -8 -1 324.64 17.5
0 -8 -2 120.53 11.33
0 8 2 121.45 9.31
0 -8 2 129.61 11.18
0 -8 3 2289.34 46.84
0 -8 4 40.86 7.02
0 -8 5 4256.56 67.29
0 -8 6 11.22 4.94
0 -8 7 1866.57 46.79
0 -8 8 47.03 8.86
0 -8 9 64.29 10.45
0 -8 10 4.19 5.02
0 -8 11 47.3 9.85
0 8 -12 19.81 4.55
0 -8 12 11.73 6.33
0 8 -13 436.41 15.56
0 -8 13 439.82 28.36
0 8 -14 17.15 6.14
0 8 14 18.17 4.91
0 -8 14 4.43 6.16
0 8 -15 811.83 21.98
0 8 15 785.42 20.03
0 8 15 778.3 42.93
0 -8 15 766.97 39.96
0 8 -16 -1.75 4.59
0 8 16 0.09 3.09
0 8 -17 515.46 17.89
0 8 17 500.89 16.09
0 8 -18 0.43 4.44
0 8 18 4.17 3.07
0 8 -18 0.47 4.91
0 8 -19 108.51 8.43
0 8 19 106.98 7.44
0 8 -19 114.95 9.67
0 8 20 13.39 3.2
0 8 -20 3.89 4.78
0 8 -21 1.35 3.1
0 8 21 2.51 2.02
0 8 -21 3.05 4.13
0 8 -22 -2.1 2.68
0 8 -22 2.18 3.23
0 -8 -22 -3.97 3.46
0 -8 23 45.29 3.94
0 -8 -23 48.56 4.36
0 8 -23 51.68 4.94
0 8 -24 0.73 2.04
0 -9 0 2.63 4.74
0 9 1 1249.22 30.94
0 -9 -1 1298.92 37
0 -9 1 1269.02 36.25
0 -9 2 1136.39 34.93
0 9 2 1139.31 29.82
0 9 3 93.64 9.14
0 -9 3 96.98 10.99
0 -9 4 1470.34 41.29
0 -9 5 44.73 8.4
0 -9 6 1686.32 45.89
0 -9 7 149.99 14.58
0 -9 8 416.42 24.52
0 -9 9 256.72 19.96
0 -9 10 40.15 9.91
0 -9 11 229.18 20.88
0 9 -11 229.02 11.05
0 -9 12 98.95 14.32
0 9 -12 93.7 7.62
0 -9 13 280.53 23.52
0 9 -13 288.71 13.33
0 -9 14 400.33 28.94
0 9 -14 409.96 15.8
0 9 -15 68.8 7.58
0 9 -16 457.86 16.87
0 9 -17 0.58 4.47
0 9 -18 213.28 11.96
0 9 -18 219.28 12.92
0 9 -19 72.34 7.07
0 9 -19 65.22 7.46
0 9 -20 33.38 5.83
0 9 -20 38.1 6.68
0 9 -21 41.46 5.04
0 9 -21 47.45 5.71
0 -9 -21 36.98 4.73
0 9 -22 9.19 2.8
0 -9 -22 3.57 3.05
0 9 -22 3.39 2.93
0 -9 23 42.95 3.4
0 9 -23 48.6 4.54
0 -10 0 2631.37 56.47
0 -10 1 74.34 10.95
0 -10 -1 82.93 10.74
0 10 1 75.24 8.58
0 10 2 1694.23 38.91
0 -10 2 1758.52 46.54
0 -10 3 174.5 16
0 10 3 156.43 12.74
0 -10 4 523.38 26.39
0 10 4 503.06 21.82
0 -10 5 191.21 16.72
0 10 5 195.3 14.35
0 -10 6 1.33 4.55
0 -10 7 282.04 20.87
0 -10 8 375.94 24.81
0 -10 9 31.05 8.9
0 -10 10 1052.56 43.05
0 10 -10 993.68 22.2
0 -10 11 45.38 11.47
0 10 -11 39.53 6.01
0 -10 12 947.05 42.89
0 10 -12 932.61 22.9
0 -10 13 85.59 14.46
0 10 -13 100.41 8.55
0 10 -14 253.27 12.83
0 10 -15 86.56 8.44
0 10 -16 5.36 4.62
0 10 -17 66.32 7.7
0 10 -18 173.75 10.38
0 10 -18 165.86 11.05
0 10 -19 8.76 4.21
0 10 -19 7.66 4.72
0 10 -20 203.98 9.95
0 10 -20 199.08 10.72
0 -10 -20 175.54 8.57
0 10 -21 -2.64 3.28
0 -10 -21 2.17 3.06
0 10 -21 -0.55 3.32
0 10 -22 115.56 5.99
0 10 -22 121.38 6.98
0 -11 0 -5.94 4.46
0 -11 -1 2007.32 53.07
0 -11 1 2010.48 53.21
0 11 2 83.28 9.33
0 -11 2 89.04 11.72
0 -11 3 933.07 36.51
0 11 3 897.17 29.94
0 11 4 32.79 6.62
0 -11 4 36.7 8.29
0 -11 5 20.83 7.06
0 11 5 20.63 5.64
0 -11 6 29.28 8.78
0 11 6 46.18 8.54
0 -11 7 400.56 26.04
0 -11 8 7.81 6.04
0 11 -8 15.79 3.67
0 -11 9 772.03 37.91
0 11 -9 750.4 19.22
0 -11 10 21.39 10.19
0 11 -10 29.92 5.62
0 -11 11 562.5 33.8
0 11 -11 565.94 17.83
0 -11 12 47.62 11.9
0 11 -12 43.08 6.42
0 11 -13 259.49 13.22
0 11 -14 9.41 4.7
0 11 -15 9.33 6.06
0 11 -16 7.8 4.58
0 11 -17 46.79 6.32
0 11 -17 48.2 6.83
0 11 -18 19.44 5.11
0 11 -18 23.05 5.14
0 11 -19 179.42 9.97
0 11 -19 195.26 10.65
0 11 -20 -6.52 3.54
0 11 -20 -3.6 3.82
0 11 -21 200.28 8.42
0 11 -21 197.09 8.91
0 11 -22 3.18 2.03
0 11 -22 2.56 2.23
0 -12 0 740.01 34.35
0 -12 1 134.73 16.28
0 -12 2 599.75 32.12
0 12 3 562.51 25.09
0 -12 3 567.55 31.04
0 -12 4 172.72 17.69
0 -12 5 412.08 26.82
0 -12 6 18.22 7.85
0 -12 7 199.94 19.64
0 -12 8 368.76 26.83
0 12 -8 342.91 13.11
0 -12 9 46.91 11.13
0 12 -9 41.77 5.57
0 -12 10 445.9 30.56
0 12 -10 413.09 15.36
0 -12 11 46.84 11.33
0 12 -11 44.78 6.2
0 12 -12 339.79 14.82
0 12 -13 180.88 11.12
0 12 -14 82.2 8.78
0 12 -15 313.15 14.23
0 12 -16 0 4.42
0 12 -17 231.38 11.75
0 12 -17 200.82 11.28
0 12 -18 104.97 8
0 12 -18 100.01 8
0 12 -19 55.65 5.87
0 12 -19 52.05 5.75
0 12 -20 132.05 7.47
0 12 -20 131.11 7.52
0 12 -21 3.16 2.35
0 12 -21 -4.03 2.63
0 -13 0 -0.49 5.27
0 -13 1 67.96 13.45
0 -13 2 560.61 32.46
0 -13 3 9.9 5.99
0 -13 4 1156.01 47.21
0 -13 5 1.52 5.89
0 -13 6 805.7 40.47
0 -13 7 49.41 11.55
0 -13 8 387.46 29.09
0 13 -8 374.01 14.41
0 -13 9 68.89 13.52
0 13 -9 73.9 7.37
0 -13 10 11.01 7.49
0 13 -10 8.66 4.16
0 13 -11 17.6 4.99
0 13 -12 141.53 10.27
0 13 -13 22.12 5.65
0 13 -14 509.13 18
0 13 -15 2.08 4.65
0 13 -16 482.13 16.98
0 13 -16 429.74 15.84
0 13 -17 -0.04 4.08
0 13 -17 0.58 3.81
0 13 -18 194.69 9.91
0 13 -18 160.66 8.94
0 13 19 7.63 2.42
0 13 -19 8.48 3.41
0 13 -19 6.73 3.25
0 13 -20 9.27 2.89
0 13 -20 15.67 3.27
0 13 -21 2.89 1.9
0 14 0 145.77 8.27
0 -14 1 89.28 14.68
0 14 -1 90.18 6.71
0 14 1 83.12 6.58
0 -14 2 80.6 14.6
0 14 -2 68.29 5.79
0 14 2 72.59 6.26
0 14 3 832.15 19.75
0 14 -3 787.81 19
0 -14 4 6.45 6.55
0 14 -4 5.43 2.81
0 -14 5 1200.75 50.79
0 -14 6 -4.04 6.81
0 -14 7 600.89 37.49
0 14 -7 593 17.93
0 -14 8 12.8 7.16
0 14 -8 31.04 5.3
0 14 -9 74.98 7.37
0 14 -10 103.5 8.6
0 14 -11 40.66 6.37
0 14 -12 111.13 9.14
0 14 -13 237.27 12.46
0 14 -14 38.82 6.59
0 14 -15 324.16 14.06
0 14 -16 -0.57 3.97
0 14 -16 1.58 3.66
0 14 -17 231.25 10.88
0 14 -17 184.35 9.28
0 14 18 20.93 3.12
0 14 -18 18.87 4.04
0 14 -19 69.6 5.45
0 14 19 63.95 4.12
0 14 -20 43.01 3.82
0 15 0 0.78 3.31
0 15 1 384.17 13.97
0 15 -1 391.27 13.94
0 15 2 31.19 4.95
0 15 -2 23.92 4.22
0 -15 2 21.55 10.67
0 -15 3 82.72 15.53
0 15 3 95.85 7.74
0 15 -3 86.25 6.76
0 -15 4 250.4 25.47
0 15 4 260.66 11.73
0 15 -4 242.01 11.06
0 -15 5 3.31 6.13
0 15 5 -1.19 3.32
0 -15 6 388.29 30.8
0 15 -6 395.31 14.88
0 15 -7 70.1 7.01
0 15 -8 295.25 13.39
0 15 -9 399.07 15.46
0 15 -10 22.46 5.44
0 15 -11 460.93 16.93
0 15 -12 35.39 6.16
0 15 -13 248.73 12.65
0 15 -14 115.43 8.78
0 15 -15 22.83 5.19
0 15 16 90.99 6.19
0 15 -16 82.67 7.11
0 15 17 25.22 3.44
0 15 -17 26.78 4.43
0 15 -18 40.23 4.64
0 15 18 42.23 3.56
0 15 -19 90.41 5.51
0 16 0 1216.96 25.18
0 16 -1 6.33 4.43
0 16 1 11.05 4.96
0 16 -2 616.11 17.85
0 16 2 639.59 18.44
0 16 3 13.92 4.58
0 -16 3 15.31 7.52
0 16 -3 10.79 3.89
0 16 -4 57.92 6.27
0 16 4 54.52 5.97
0 16 5 4.72 3.28
0 16 -5 2.84 3.91
0 16 6 24.64 4.48
0 16 -6 19.17 5.21
0 16 7 16.59 4.43
0 16 -7 14.54 4.88
0 16 -8 354.31 14.66
0 16 8 382.79 14.47
0 16 -9 8.1 5.02
0 16 -10 584.19 18.83
0 16 -11 37.92 6.62
0 16 -12 465.13 16.56
0 16 13 19.73 4.11
0 16 -13 39.17 6.1
0 16 14 114.46 7.21
0 16 -14 112.29 8.11
0 16 15 1.71 2.57
0 16 -15 -1.92 3.41
0 16 16 0.13 2.08
0 16 -16 3.43 3.15
0 16 -16 -1.07 2.59
0 16 17 1.49 1.79
0 16 -17 0.17 2.61
0 16 18 70.69 3.96
0 16 -18 74.45 5.01
0 17 0 34.42 6.32
0 17 1 653.39 18.84
0 17 -1 652.8 18.69
0 17 2 99.7 8.13
0 17 -2 72.58 6.83
0 17 3 249.17 11.75
0 17 -3 227.52 11.39
0 17 -4 148.62 8.96
0 17 -4 159.59 9.71
0 17 4 169.82 9.76
0 17 5 1.55 3.3
0 17 -5 2.83 4.7
0 17 -6 128.94 9.03
0 17 6 146.24 9.19
0 17 7 118.62 8.49
0 17 -7 95.5 8.1
0 17 -8 93.41 7.98
0 17 8 98.97 7.58
0 17 9 312.42 12.9
0 17 -9 285.26 12.99
0 17 10 30.52 4.95
0 17 -10 26.47 5.22
0 17 -11 278.07 12.61
0 17 11 311.45 12.23
0 17 12 38.91 4.89
0 17 -12 50.91 6.36
0 17 13 160.35 8.35
0 17 -13 144.97 8.89
0 17 14 55.23 4.92
0 17 -14 57.6 6.02
0 17 15 9.49 2.46
0 17 -15 14.86 3.7
0 17 -16 45.27 4.63
0 17 16 49.78 3.96
0 17 -16 44.31 3.98
0 17 17 11.98 2.02
0 17 -17 9.54 2.57
0 18 0 29.15 4.96
0 18 -1 81.03 7.59
0 18 1 83.76 7.46
0 18 2 45.89 6
0 18 -2 48.95 5.97
0 18 -3 431.51 14.64
0 18 3 432.62 15.39
0 18 -3 401.19 14.34
0 18 4 13.21 4.3
0 18 -4 9.99 4.21
0 18 -4 3.65 3.59
0 18 -5 515.64 16.57
0 18 5 524.6 16.94
0 18 6 7.1 3.67
0 18 -6 8.04 4.36
0 18 -7 395.12 14.62
0 18 7 418.77 14.76
0 18 8 93.01 7.54
0 18 -8 89.69 7.84
0 18 -9 117.69 8.42
0 18 9 122.74 8.02
0 18 -10 55.73 6.19
0 18 10 60 5.83
0 18 11 13.82 3.6
0 18 -11 7.62 3.77
0 18 -12 46.38 5.34
0 18 12 50.77 4.82
0 18 -13 128.84 7.68
0 18 13 141.88 7.33
0 18 14 17.9 3.08
0 18 -14 12.65 3.48
0 18 15 218.98 7.75
0 18 -15 219.03 8.7
0 18 -16 3.81 2.14
0 18 16 1.42 1.44
0 19 0 1.17 3.35
0 19 -1 16.04 4.45
0 19 1 10.95 3.41
0 19 2 175.96 9.89
0 19 -2 171.13 9.53
0 19 -3 12.27 4.04
0 19 3 8.52 3.76
0 19 4 397.72 14.35
0 19 -4 407.59 13.65
0 19 -5 -3.02 3.79
0 19 5 1.17 3.33
0 19 6 446.67 14.9
0 19 -6 423.8 14.12
0 19 -7 1.16 3.61
0 19 7 -0.4 3.02
0 19 -8 188.26 9.59
0 19 8 204.68 9.83
0 19 -9 0.59 3.31
0 19 9 1.71 2.78
0 19 -10 5.23 3.04
0 19 10 6.56 2.98
0 19 -11 17.72 3.79
0 19 11 22.6 3.65
0 19 12 71.41 5.24
0 19 -12 62.4 5.31
0 19 13 31.49 3.56
0 19 -13 30.23 3.9
0 19 14 198.24 7.14
0 19 -14 199.53 7.78
0 19 -15 2.19 1.9
0 19 15 7.85 1.84
0 20 0 210.29 10.11
0 20 -1 24.21 4.51
0 20 1 28.47 4.89
0 20 -2 172.68 9.02
0 20 2 172.3 9.06
0 20 3 140.67 8.37
0 20 -3 132.54 7.56
0 20 4 35.92 4.49
0 20 5 185.16 9.25
0 20 -6 2.37 3.28
0 20 6 10.65 3.38
0 20 -7 161.62 8.26
0 20 7 173.81 8.64
0 20 -8 48.12 5.02
0 20 8 50.05 4.93
0 20 -9 23.92 3.98
0 20 9 30.9 3.93
0 20 -10 123.48 6.84
0 20 10 132.22 6.85
0 20 -11 9.12 2.75
0 20 11 10.23 2.61
0 20 -12 90.49 5.25
0 20 12 103.68 5.4
0 20 13 71.66 4.16
0 20 -13 72.26 4.4
0 21 0 7.75 3.75
0 21 -1 300.41 10.61
0 21 1 307.26 11.07
0 21 2 6.15 3.35
0 21 -2 5.38 2.9
0 21 3 122.36 7.21
0 21 4 11.67 2.85
0 21 5 1.11 2.48
0 21 6 15.47 3.09
0 21 7 44.53 4.22
0 21 -8 -3.26 2.39
0 21 8 -0.7 2.35
0 21 9 207.06 7.85
0 21 -9 185.61 6.98
0 21 -10 5.64 2.28
0 21 10 12.63 2.56
0 21 11 233.35 7.36
0 22 0 307.17 9.37
0 22 1 6.93 2.75
0 22 2 200.56 7.85
0 22 3 20.87 3.16
0 22 4 30.03 3.37
0 22 5 28.06 3.25
0 22 6 10.35 2.34
0 22 7 18.12 2.56
0 22 8 98.07 4.92
0 22 9 10.32 1.93
-1 0 25 -0.54 1.91
-1 0 24 85.74 6.1
1 0 -24 70.58 6.04
-1 0 23 3.02 3.08
1 0 -23 6.32 4.04
-1 0 22 296.38 13.12
1 0 -22 275.99 12.92
1 0 -21 8.37 4.95
1 0 -20 537 19.64
1 0 -19 -0.39 4.8
1 0 -18 380.52 17.23
-1 0 17 6.85 6.32
1 0 -17 1.52 4.51
-1 0 16 6.88 6.98
1 0 -16 -1.87 4.29
-1 0 15 4.9 6.58
-1 0 14 265.17 21.59
-1 0 13 -2.55 5.27
-1 0 12 1504.13 44.22
-1 0 11 1.7 4.45
-1 0 10 1816.9 43.14
-1 0 9 -1.28 3.49
-1 0 8 1411.05 33.1
-1 0 7 1.16 3.19
-1 0 6 7.7 4.45
-1 0 5 0.78 2.46
-1 0 4 1810.25 25.88
-1 0 3 1.1 1.64
-1 0 2 4006.2 29.57
-1 0 2 4052.48 22.73
-1 0 1 0.63 0.65
1 0 -1 0.76 0.63
-1 0 1 0.8 0.53
-1 0 0 4237.17 28.02
-1 0 0 4189.15 28.21
-1 0 -1 0.79 0.89
-1 0 -2 3467.71 28.05
-1 0 -3 1.69 1.61
-1 0 -4 250.82 8
-1 0 -5 -0.2 1.76
1 0 5 2.09 2.66
-1 0 -6 20.92 3.03
1 0 6 17.21 4.17
-1 0 -7 7.66 2.78
1 0 7 11.15 4.75
1 0 8 250.57 14.69
1 0 10 2375.54 51.48
1 0 11 -3.87 5.7
1 0 12 1594.24 47.25
1 0 13 -4.48 5.02
1 0 14 511.68 30.19
-1 0 -14 477.53 17.06
1 0 15 6.18 7.41
-1 0 -15 2.27 3.94
1 0 16 74.52 13.59
-1 0 -16 63.23 7.93
1 0 17 -4.56 6.75
-1 0 -17 2 4.61
-1 0 -18 230.84 13.9
-1 0 -19 19.85 6.58
-1 0 -20 508.89 19.19
-1 0 -21 10.98 5.49
-1 0 -22 265.83 12.68
1 0 23 4.54 2.95
-1 0 -23 9.55 4.14
1 0 24 83.21 5.58
1 0 25 -2.12 1.75
-1 0 -25 -1.53 2.11
-1 1 25 27.65 3.28
-1 -1 25 24.37 3.23
-1 1 24 46.12 4.67
-1 -1 24 46.18 4.8
1 1 -24 48 5.3
1 -1 -24 33.7 4.46
-1 1 23 132.74 8.24
-1 -1 23 127.71 8.24
1 -1 -23 114.57 8.18
1 1 -23 126.32 8.56
-1 1 22 8.7 3.56
1 1 -22 20.08 5.82
-1 1 21 286.21 13.36
1 1 -21 264.52 14.12
1 -1 -21 263.47 13.22
1 -1 -20 25.31 5.84
1 1 -20 58.35 8.48
1 -1 -19 244.58 13.43
1 1 -19 262.46 14.44
1 -1 -18 110.6 10.12
1 1 -18 137.55 11.05
-1 1 17 73.98 15.19
-1 -1 17 69.42 12.85
1 1 -17 72.85 8.48
1 -1 -17 56.67 7.96
-1 1 16 259.74 23.08
-1 -1 16 254.8 23.19
1 -1 -16 221.67 12.82
-1 -1 15 23.32 7.88
-1 1 15 36.96 10.78
1 -1 -15 18.15 4.41
-1 -1 14 206 18.52
-1 1 14 229.7 19.57
-1 -1 13 282.4 20.34
-1 1 13 295.89 22.06
-1 1 12 64.78 9.63
-1 -1 12 83.55 11.13
-1 1 11 550.84 25.5
-1 -1 11 523.1 24.8
-1 1 10 146.34 12.69
-1 -1 10 160.48 13
-1 -1 9 1815.44 40.04
-1 1 9 1808.54 40.67
-1 -1 8 595.92 21.34
-1 1 8 578.06 21.47
-1 -1 7 1802.64 34.55
-1 -1 6 811.1 21.34
-1 -1 5 7.8 3.03
-1 -1 4 329.6 11
-1 -1 3 454.46 11.4
-1 -1 2 499.84 9.92
-1 -1 1 5007.64 30.87
-1 1 1 5072.7 30.93
1 -1 0 14.48 1.26
-1 -1 0 14.22 1.37
-1 -1 0 14.67 1.74
-1 1 -1 4724.57 34.02
1 -1 1 4669.37 31.6
1 -1 2 21.07 2.61
-1 1 -2 19.45 2.36
1 -1 3 876.97 17
-1 1 -3 852.81 14.6
-1 -1 -4 3176.67 31.59
1 -1 4 3226.15 37.95
1 -1 5 11.95 3.82
-1 -1 -5 9 2.55
-1 -1 -6 1216.85 19.86
1 -1 6 1258.7 27.8
-1 -1 -7 870.67 17.2
1 -1 7 924.1 25.83
1 1 8 1299.29 33.74
1 -1 8 1312.05 33.3
1 -1 9 903.7 29.41
1 1 9 909.59 30.48
1 1 10 420.55 22.22
1 -1 10 401.91 21.12
1 -1 11 1336.53 40.57
1 1 11 1340.91 41.62
1 -1 12 48.62 9.01
1 1 12 54.8 9.67
1 -1 13 436.15 26.13
1 1 13 439.88 26.89
1 -1 14 377.14 25.86
1 1 14 366.51 26.23
-1 1 -14 357.48 14.78
-1 -1 -14 361.76 15.16
1 -1 15 20.44 7.96
1 1 15 8.84 7
-1 1 -15 11.75 3.56
-1 -1 -15 12.55 4.44
-1 1 -15 10.45 4.66
1 -1 16 263.78 23.74
1 1 16 225.4 23.04
-1 -1 -16 250.1 13.53
-1 1 -16 234.94 13.16
-1 1 -16 214.59 11.18
1 1 17 25.24 10.14
1 -1 17 34.51 9.81
-1 1 -17 35.41 5.7
-1 1 -17 40.09 6.79
-1 -1 -17 34.77 6.85
-1 1 -18 143.95 11.32
-1 -1 -18 129.95 10.75
-1 -1 -19 175.92 12.21
-1 1 -19 172.5 12.31
-1 -1 -20 18.21 5.9
-1 1 -20 38.57 8.16
-1 1 -21 242.96 13.16
-1 -1 -21 239.66 13.09
1 1 22 8.04 3.19
-1 -1 -22 4.91 4.04
1 -1 23 136.3 8.13
1 1 23 127.88 7.66
-1 1 -23 129.45 8.33
1 -1 24 16.02 3.06
1 1 24 13.86 2.81
-1 -1 -24 20.72 3.85
-1 1 -24 24.58 3.99
1 -1 25 21.11 2.59
1 1 25 22.63 2.62
-1 -2 25 153.95 6.97
-1 2 25 148.42 6.62
1 2 -25 148.34 7.03
-1 2 24 13.5 3.1
-1 -2 24 9.53 2.84
1 2 -24 10.13 3.4
-1 2 23 67.48 5.89
-1 -2 23 73.51 6.37
1 2 -23 66.54 7
1 -2 -23 59.66 5.98
-1 2 22 65.27 6.35
1 -2 -22 50.24 6.16
1 2 -22 63.71 7.3
-1 2 21 2.82 3.18
1 -2 -21 3.43 4.1
1 2 -21 7.76 5.03
1 -2 -20 116.3 9.67
1 2 -20 130.01 10.35
1 2 -19 173.67 12.29
1 -2 -19 156.67 11.02
1 -2 -18 64.91 7.86
1 2 -18 72.13 9.02
-1 2 17 595.1 36.41
-1 -2 17 616.95 36.51
1 -2 -17 620.22 20.08
-1 -2 16 30.22 9.42
-1 2 16 37.9 11.51
1 -2 -16 32.35 5.5
-1 2 15 627.56 34.28
-1 -2 15 620.52 33.7
1 -2 -15 562.6 18.41
-1 -2 14 72.01 11.78
-1 2 14 75.96 12.31
-1 -2 13 461.07 25.82
-1 2 13 464.92 26.89
-1 2 12 432.27 24.4
-1 -2 12 432.37 24.09
-1 2 11 278.7 18.88
-1 -2 11 279.51 18.49
-1 -2 10 154.84 12.98
-1 2 10 150.67 13.27
-1 -2 9 49.65 7.32
-1 -2 8 921.03 26.8
-1 -2 7 804.24 23.46
-1 -2 6 123.67 9.22
-1 -2 5 7540.27 66.51
-1 -2 4 265.56 10.48
-1 -2 3 3017.13 33.06
-1 -2 2 361.6 9.54
-1 2 2 360.57 6.36
1 -2 -1 488.66 9.92
-1 -2 1 503.51 10.26
-1 -2 0 6.3 1.62
-1 -2 0 4.58 1.28
1 -2 1 385.7 9.22
-1 -2 -1 392.9 7.94
1 -2 2 40.37 3.87
1 -2 3 207.7 8.93
1 -2 4 1482.15 26.3
1 -2 5 6046.01 60.53
-1 -2 -7 1917.76 28.38
1 -2 7 1953.01 38.16
1 -2 9 389.22 19.59
1 2 10 292.81 18.9
1 -2 10 274.48 17.65
1 2 11 101.82 12.14
1 -2 11 99.89 11.42
1 -2 12 138.85 14.19
1 2 12 142.83 15.54
1 2 13 533.4 30.45
1 -2 13 561.92 29.57
1 -2 14 27.42 8.22
1 2 14 23.64 8.72
-1 -2 -14 24.68 4.85
1 2 15 749.24 39.17
1 -2 15 737.18 37.57
-1 2 -15 642.94 18.76
-1 -2 -15 750.96 21.77
-1 2 -15 733.39 21.91
1 -2 16 54.02 11.63
1 2 16 44.16 11.03
-1 2 -16 34.48 5.69
-1 -2 -16 32.42 5.99
-1 2 -16 36.7 6.87
1 -2 17 356.64 28.81
1 2 17 329.93 27.78
-1 2 -17 343.96 16.42
-1 -2 -17 342.51 15.96
-1 2 -17 312.1 14.04
-1 2 -18 48.61 6.56
-1 -2 -18 42.94 7.11
-1 2 -18 43.78 7.28
-1 -2 -19 141.74 10.84
-1 2 -19 133.76 9.79
-1 2 -19 155.54 11.91
-1 -2 -20 75.12 8.2
-1 2 -20 84.67 8.68
-1 -2 -21 0.31 4.34
-1 2 -21 7.68 6
1 2 22 46.8 5.28
-1 -2 -22 43.59 6.16
-1 2 -22 50.73 6.53
1 2 23 34.95 4.26
-1 2 -23 45.66 5.84
1 -2 24 13.61 2.94
1 2 24 11.3 2.52
-1 2 -24 9.23 3.18
-1 -2 -24 18.22 3.77
-1 2 -24 7.39 2.84
1 -2 25 91.27 4.89
-1 -2 -25 100.39 5.14
-1 -3 25 2.47 2.01
-1 3 25 -1.68 1.94
1 3 -25 -2.69 3.01
-1 -3 24 122.76 7.07
-1 3 24 130.79 6.9
1 3 -24 126.56 7.78
-1 3 23 2.36 2.61
-1 -3 23 3.03 2.76
1 3 -23 1.18 3.67
-1 3 22 28.66 4.53
1 -3 -22 30.37 5.58
1 3 -22 28.92 5.76
-1 3 21 7.83 3.62
1 -3 -21 1.77 3.9
1 3 -21 9.91 5.2
-1 3 20 14.66 4.06
1 3 -20 11.35 5.38
1 -3 -20 11.95 4.34
1 -3 -19 1.47 4.62
1 3 -19 1.14 4.94
1 3 -18 487.89 18.98
1 -3 -18 439.81 17.04
-1 3 17 23.68 9.62
-1 -3 17 21.66 9.87
1 -3 -17 31.04 5.85
-1 -3 16 1176.65 48.12
-1 3 16 1114.82 48.04
1 -3 -16 1061.24 25.44
-1 3 15 44.65 11.27
1 -3 -15 44.07 6.84
-1 -3 14 492.8 28.83
-1 3 14 493.21 29.6
-1 -3 13 16.02 6.44
-1 3 13 18.97 6.56
-1 3 12 408.9 24.8
-1 -3 12 446.84 24.5
-1 -3 11 81.45 10.5
-1 -3 10 7.09 4.94
-1 -3 9 5.03 4.5
-1 -3 8 512.44 20.68
-1 -3 7 31.45 5.76
-1 -3 6 1404.17 30.03
-1 -3 5 66.82 6.62
-1 -3 4 1837.42 29.44
-1 -3 3 315.94 11.4
-1 3 3 280.94 5.38
-1 -3 2 2652.41 30.97
1 -3 -1 22.32 3.23
1 3 -1 24.45 3.58
-1 -3 1 21.64 3.25
-1 3 1 23.05 2.22
1 -3 0 39.37 3.71
-1 -3 0 32.76 3.64
-1 -3 -1 38.72 4.3
-1 -3 -1 42.3 3.01
1 -3 1 37.13 3.88
1 -3 2 549.65 14.1
1 -3 3 224.7 9.92
1 -3 4 2049.46 32.61
1 -3 5 8.72 5.04
1 -3 6 2831.43 44.48
-1 -3 -8 1880.2 31.38
1 -3 8 1951.05 41.42
-1 -3 -9 224.11 10.74
1 -3 9 244.44 16.37
1 -3 10 364.52 20.24
1 3 11 175.27 16.37
1 -3 11 193.2 15.93
1 3 12 341.28 23.35
1 -3 12 375.88 22.95
1 -3 13 155 16.06
1 3 13 169.6 17.74
1 3 14 1202.39 47.95
1 -3 14 1160.42 45
-1 3 -14 1117.96 23.66
-1 -3 -14 1187.8 25.82
1 3 15 30.04 9.25
1 -3 15 30.13 8.99
-1 3 -15 27.8 4.69
-1 3 -15 29.48 5.86
-1 -3 -15 32.84 5.56
1 3 16 781.66 42.04
1 -3 16 759.43 39.7
-1 3 -16 708.73 20.33
-1 3 -16 813.58 24.17
-1 -3 -16 778.96 22.35
-1 3 -17 -2.98 4.11
-1 3 -17 -0.61 4.83
-1 -3 -17 -3.18 4.83
-1 -3 -18 302.75 14.85
-1 3 -18 282.07 13.42
-1 3 -18 312.98 15.94
-1 3 -19 15.19 4.66
-1 3 -19 18.85 6.19
-1 -3 -19 19.24 5.64
-1 3 -20 15.95 4.42
-1 3 -20 26.51 6.35
-1 -3 -20 24.03 5.98
1 3 21 11.9 3.47
-1 3 -21 12.97 5.07
-1 -3 -21 24.79 5.6
1 3 22 22.28 3.77
-1 3 -22 27.89 5.43
1 3 23 3.85 2.36
-1 3 -23 4.09 3.7
1 3 24 68.87 4.64
1 -3 24 74.55 5.26
-1 3 -24 78.06 5.92
-1 -3 -24 74.8 5.42
-1 3 -24 70.02 4.53
1 -3 25 0.56 1.5
-1 -3 -25 -3.89 2.25
-1 -4 25 88.4 5.02
-1 4 25 90.67 4.66
1 4 -25 91.63 5.65
-1 -4 24 35.98 3.99
-1 4 24 40.83 3.94
1 4 -24 31.28 4.45
-1 4 23 31.7 4.06
-1 -4 23 24.73 3.77
1 4 -23 23.67 4.77
-1 4 22 196.87 10.02
1 4 -22 195.73 11.45
-1 4 21 -1.36 3.45
1 4 -21 -0.46 4.51
-1 4 20 207.56 11.31
1 4 -20 215.04 13.13
-1 4 19 104.62 8.42
1 -4 -19 82.89 8.59
1 4 -19 107.35 10.07
1 4 -18 63.56 6.96
-1 4 18 71.81 7.11
1 -4 -18 65.17 7.81
-1 -4 17 454.94 31.24
-1 4 17 450.45 32.45
1 4 -17 466.6 15.95
1 -4 -17 449.52 16.73
-1 -4 16 22.17 9.49
-1 4 16 25.46 9.05
1 4 -16 25.78 4.89
-1 -4 15 447.19 28.46
-1 4 15 416.56 29.3
1 4 -15 401.32 14.27
-1 4 14 209.41 19.67
-1 -4 14 188.16 18.25
-1 4 13 403.68 25.97
-1 -4 13 407.96 25.24
-1 -4 12 313.1 20.82
-1 -4 11 173.75 15.03
-1 -4 10 1023.95 33.61
-1 -4 9 13.03 5.25
-1 -4 8 1049.55 30.39
-1 -4 7 302.79 15.49
-1 -4 6 1657.03 34.32
-1 -4 5 1570.43 31.01
-1 -4 4 360.44 13.76
-1 -4 3 4149.09 46.07
-1 -4 2 4525.06 46.29
1 4 -2 4542.7 46.98
1 -4 -1 2018.32 29.11
-1 4 1 2044.14 22.25
-1 -4 1 2057.61 29.27
1 4 -1 2078.56 29.67
1 -4 0 712.65 17.11
-1 -4 0 756.28 17.6
1 4 0 754.71 17.31
-1 -4 -1 235.14 6.99
1 -4 1 226.32 9.66
-1 -4 -1 216.84 10.02
1 -4 2 138.64 7.98
1 -4 3 1194.28 24.52
1 -4 4 143.15 9.23
1 -4 5 1892.87 35.22
1 -4 6 259.12 14.43
1 -4 7 534.97 20.96
1 -4 8 589.64 23.45
1 -4 9 144.62 13.1
-1 -4 -9 133.66 9.4
1 -4 10 841.96 31.38
1 -4 11 83.27 11.2
1 -4 12 752.36 32.88
1 4 12 763.01 36.07
1 -4 13 305.87 22.3
1 4 13 325.15 24.64
1 4 14 98.25 14.83
1 -4 14 90.55 13.38
-1 4 -14 87.05 7.01
-1 -4 -14 87.91 7.58
1 -4 15 610.46 34.22
1 4 15 609.32 36.54
-1 4 -15 594.2 18.18
-1 -4 -15 603.21 19.16
1 -4 16 16.54 6.98
1 4 16 19.64 7.9
-1 4 -16 10.75 4.53
-1 4 -16 19.03 6.45
-1 -4 -16 14.42 4.78
-1 4 -17 202.31 11.46
-1 -4 -17 200.24 12.24
-1 4 -17 216.64 13.25
-1 4 -18 94.38 8.27
-1 -4 -18 80.62 9.04
-1 -4 -19 89.4 8.89
-1 4 -19 85.53 8.2
-1 4 -19 100.51 9.66
1 4 20 303.57 13.16
-1 4 -20 281.43 12.77
-1 4 -20 298.95 15.16
-1 -4 -20 260 13.66
1 4 21 -4.73 3.32
-1 4 -21 3.05 4.34
1 4 22 143.25 8.2
-1 4 -22 139.05 9.42
1 4 23 17.25 3.1
-1 4 -23 15.4 4.08
1 4 24 26.59 2.94
1 -4 24 29.3 3.56
-1 -4 -24 31.67 4.26
-1 4 -24 27.36 3.91
-1 -5 25 25.14 2.74
1 -5 -25 24.87 3.05
1 5 -25 19.36 3
-1 5 24 17.3 2.76
-1 -5 24 13.38 2.63
1 5 -24 15.71 3.7
-1 -5 23 212.54 9.53
-1 5 23 214.92 9.12
1 5 -23 225.1 11
-1 5 22 5.57 2.72
1 5 -22 3.39 4.13
-1 5 21 426.14 15.09
1 5 -21 455.47 17.54
-1 5 20 2.87 3.16
1 5 -20 1.91 4.82
1 5 -19 278.62 12.51
-1 5 19 290.11 13.45
1 5 -19 282.71 14.96
1 5 -18 30.43 5.63
-1 5 18 44.16 6.07
1 5 -17 96.43 7.95
-1 5 17 112.54 8.43
1 5 -16 27.7 5.1
-1 5 16 33.74 4.99
-1 -5 16 30.33 9.24
-1 5 16 21.96 8.67
-1 -5 15 68.95 12.27
-1 5 15 56.53 12.16
1 5 -15 63.07 6.42
-1 -5 14 14.81 6.64
-1 5 14 11.75 6.13
1 5 -14 12.27 3.85
-1 -5 13 507.6 28.41
-1 -5 12 4.82 4.76
-1 -5 11 1729.97 47.06
-1 -5 10 19.94 6.06
-1 -5 9 1801.23 43.45
-1 -5 8 41.55 7.19
-1 -5 7 1904.01 40.11
-1 -5 6 76.46 8.09
-1 -5 5 845.37 24.04
-1 -5 4 59.68 6.7
-1 -5 3 501.44 16.92
1 5 -2 83.93 7.28
1 -5 -2 79.46 6.98
-1 -5 2 76.94 6.99
-1 5 1 4017.29 37.54
1 -5 -1 4001.64 47.09
1 5 -1 4118.24 47.1
-1 -5 1 4113.29 47.3
1 -5 0 48.22 5.58
-1 -5 0 51.41 5.72
1 5 0 50.11 5.45
-1 -5 -1 1595.51 29.95
-1 -5 -1 1603.27 20.23
1 -5 1 1606.14 28.55
1 -5 2 364.67 13.97
1 -5 3 1772.87 32.63
1 -5 4 187.26 11.1
1 -5 5 17.14 5.11
1 -5 6 64.45 8.29
1 -5 7 203.19 13.71
1 -5 8 99.71 11.01
1 -5 9 1247.91 37.33
1 -5 10 41.07 9.85
1 -5 11 1302.91 41.82
1 -5 12 18.99 6.75
1 5 13 554.18 32.26
1 -5 13 533.1 29.52
-1 5 -13 545.59 16.58
1 -5 14 89.17 13.11
1 5 14 93.7 14.55
-1 5 -14 79 7.02
-1 -5 -14 78.45 7.17
1 5 15 25.4 9.37
1 -5 15 25.93 7.97
-1 5 -15 28.05 5.11
-1 -5 -15 19.13 4.42
1 -5 16 46.83 10.35
1 5 16 49.85 12.12
-1 5 -16 45.39 6.28
-1 5 -16 45.2 7.01
-1 -5 -16 40.18 6.7
-1 5 -17 64.43 7.08
-1 -5 -17 64.69 7.46
-1 5 -17 70.04 8.46
-1 5 -18 17.67 5.04
1 5 18 13.84 3.79
-1 5 -18 15.71 5.26
-1 -5 -18 14.61 4.96
1 5 19 400.62 15.18
-1 5 -19 401.57 17.24
-1 5 -19 413.03 15.8
-1 5 -20 -2.85 4.42
1 5 20 -0.95 2.95
-1 5 -20 -3.4 5.25
1 5 21 371.78 13.21
-1 5 -21 392.2 15.86
-1 5 -21 353.31 13.3
1 5 22 3.06 2.33
-1 5 -22 9.7 4.38
1 5 23 115.5 6.09
-1 -5 -23 130.96 7.46
-1 5 -23 128.29 8.02
1 -5 24 2.16 1.82
-1 5 -24 4.07 2.6
-1 -5 -24 -0.36 2.62
-1 6 24 61.51 4.13
-1 -6 24 62.91 4.62
1 6 -24 68.48 5.51
-1 -6 23 13.92 2.91
-1 6 23 7.5 2.08
1 6 -23 6.05 3.58
-1 6 22 251.05 10.37
1 6 -22 253.75 12.26
-1 6 21 -0.07 2.65
1 6 -21 -3.69 4.81
-1 6 20 327.87 13.38
1 6 -20 326.65 15.89
1 6 -20 310.32 12.84
1 6 -19 26.11 5.13
-1 6 19 23.57 4.67
1 6 -19 30.52 6.88
1 6 -18 209.83 11.41
-1 6 18 237.28 12.02
1 6 -17 101.32 8.32
-1 6 17 109.15 8.16
1 6 -16 9.31 4.08
-1 6 16 11.04 3.47
-1 -6 16 14.07 7.31
-1 6 16 10.93 6.72
1 6 -15 263.28 12.2
-1 6 15 276.04 12.42
-1 -6 15 281.8 23.32
-1 6 15 275.57 24.28
1 6 -14 175.52 10.07
-1 6 14 198.05 10.12
-1 -6 14 202.48 19.12
-1 6 14 188.87 19.31
-1 -6 13 81.75 12.1
-1 -6 12 829.34 35.18
-1 -6 11 4.04 4.37
-1 -6 10 2233.1 52.31
-1 -6 9 116.85 11.78
-1 -6 8 1157.08 34.18
-1 -6 7 42.97 7.66
-1 -6 6 145.16 11.39
-1 -6 5 135.11 10.58
-1 -6 4 27.57 5.32
-1 -6 3 272.63 13.64
1 -6 -2 2461.38 41.34
-1 6 2 2439.57 32.2
1 -6 -1 14.97 5.02
-1 -6 1 11.46 4.11
1 6 -1 11.93 4.06
-1 6 1 14.77 3.31
1 -6 0 3563.23 47.97
1 6 0 3593.49 46.71
-1 -6 0 3652.37 49.1
-1 -6 -1 807.34 15.02
-1 -6 -1 848.32 23.88
1 -6 1 841.47 23.06
1 -6 2 1630.89 32.58
1 -6 3 17.76 4.48
1 -6 4 656.99 22.27
1 -6 5 26.71 6.91
1 -6 6 17.66 7.16
1 -6 7 395.05 19.57
1 -6 8 541.14 23.94
1 -6 9 201.24 16.12
1 -6 10 1436.97 42.69
1 -6 11 -1.77 4.94
1 -6 12 806.61 35.24
1 -6 13 122.05 14.79
-1 6 -13 117.92 8.37
1 -6 14 48.53 9.83
1 6 14 61.71 12.81
-1 6 -14 49.93 5.96
1 -6 15 191.41 19.51
1 6 15 215.81 22.2
-1 6 -15 193.08 11.09
-1 -6 -15 182.15 11.06
-1 6 -16 27.79 5.73
1 6 16 36.47 11.45
1 -6 16 36.38 9.24
1 6 16 28.87 4.53
-1 6 -16 33.53 6.37
-1 -6 -16 30.11 5.82
-1 6 -17 212.21 11.58
1 6 17 197.66 10.78
-1 6 -17 215.78 13.31
-1 6 -18 207.66 11.73
1 6 18 204.02 10.85
-1 6 -18 218.89 13.53
-1 6 -19 37.15 5.78
1 6 19 36.56 5.09
-1 6 -19 28.82 6.18
1 6 20 314.33 12.46
-1 6 -20 340.24 15.33
-1 6 -20 307.81 12.97
-1 6 -21 -2.81 3.61
1 6 21 3.71 2.77
-1 6 -21 -2.18 4.28
1 6 22 158.42 7.63
-1 6 -22 180.37 10.08
1 6 23 4.8 1.99
-1 6 -23 1.92 2.99
-1 -6 -23 2.81 3.05
1 -6 24 47.72 3.9
-1 -6 -24 53.19 4.21
-1 6 -24 46.51 4.27
-1 -7 24 84.76 4.83
1 7 -24 99.17 6.14
1 -7 -24 97.97 5.33
-1 -7 23 43.43 4.21
-1 7 23 44.48 3.89
1 7 -23 53.67 5.74
-1 7 22 18.85 3.06
1 7 -22 17.85 4.6
-1 7 21 79.65 6.28
1 7 -21 64.45 6.34
1 7 -21 80.44 8.18
1 7 -20 44.55 5.92
-1 7 20 47.2 5.39
1 7 -20 47.71 7.39
1 7 -19 62.59 6.8
-1 7 19 75.79 6.64
1 7 -19 81.15 8.88
1 7 -18 175.07 10.81
-1 7 18 196.82 10.63
1 7 -17 24.41 5.52
-1 7 17 29.98 4.81
1 7 -16 304.98 13.4
-1 7 16 293.74 12.96
-1 7 16 312.34 27.21
-1 -7 16 302.86 25.73
1 7 -15 125.6 9.13
-1 7 15 118 8.55
-1 7 15 114.31 16.53
-1 -7 15 126.77 16.6
1 7 -14 340.17 13.45
-1 7 14 324.32 12.87
-1 -7 14 339.73 25.2
1 7 -13 125.69 8.13
-1 7 13 130.75 8.07
-1 -7 13 121.63 14.99
-1 -7 12 210.54 18.43
-1 -7 11 371.34 23.34
-1 -7 10 8.69 5.24
-1 -7 9 465.56 23.67
-1 -7 8 121.81 12.19
-1 -7 7 415.05 20.87
-1 -7 6 2044.79 44.48
-1 -7 5 238.02 14.89
-1 -7 4 3115.81 52.06
-1 -7 3 82.94 8.47
-1 -7 2 1154.84 30.03
-1 7 2 1138.95 23.51
1 -7 -2 1142.1 30.65
1 7 -1 1061.78 27.09
-1 -7 1 1051.52 28.16
-1 7 1 1022.81 22.03
1 -7 -1 1089.34 28.75
-1 -7 0 126.86 10.15
1 7 0 124.34 9.6
1 -7 0 131.9 10.43
-1 -7 -1 763.44 24.83
1 7 1 797.51 23.28
1 -7 1 780.93 24.38
-1 -7 -1 743.15 15.21
1 -7 2 1104.49 29.13
1 -7 3 858.7 26.5
1 -7 4 1005.61 29.33
1 -7 6 1204.65 34.54
1 -7 7 250.85 17.22
1 -7 8 520.81 24.68
1 -7 9 352.11 21.51
1 -7 10 8.17 7.37
1 -7 11 400.36 24.67
-1 7 -12 168.34 9.58
1 -7 12 154.31 16.29
-1 7 -13 154.1 9.34
1 -7 13 167.17 17.59
-1 7 -14 338.19 14.27
1 -7 14 344.61 25.79
-1 7 -15 20.59 5.02
1 7 15 17.12 3.74
1 7 15 20.71 9.49
1 -7 15 21.12 8.24
-1 7 -16 366.77 15.26
1 7 16 353.18 13.77
-1 7 -17 -1.91 4.82
1 7 17 5.43 3.01
-1 7 -17 5.15 4.87
-1 7 -18 328.28 14.43
1 7 18 313.47 12.89
-1 7 -18 345.53 16.11
-1 7 -19 34.06 5.72
1 7 19 34.04 4.8
-1 7 -19 33.9 6.52
-1 7 -20 34.31 5.41
1 7 20 35.53 4.5
-1 7 -20 30.68 5.83
1 7 21 55.64 5.08
-1 7 -21 51.09 5.69
-1 7 -21 58.59 6.61
-1 -7 -22 6.9 3.78
-1 7 -22 5.87 3.61
-1 -7 -23 33.97 3.96
-1 7 -23 30.26 4.15
-1 7 -24 58.22 4.42
1 8 -24 1.36 2.31
-1 -8 23 68.97 4.79
1 -8 -23 81.46 5.43
1 8 -23 79.32 6.16
-1 8 22 -0.62 2.03
1 8 -22 -0.06 3.46
1 8 -21 4.85 3.53
-1 8 21 -0.07 2.25
1 8 -21 4.88 4.1
1 8 -20 -0.18 3.59
-1 8 20 -8.7 2.93
1 8 -20 -5.52 4.77
1 8 -19 188.71 10.59
-1 8 19 185.78 9.79
1 8 -19 186.74 12.18
1 8 -18 -0.52 3.97
-1 8 18 14.82 4.14
1 8 -17 534.3 17.93
-1 8 17 524.47 16.84
1 8 -16 29.14 5.87
-1 8 16 22.5 4.43
1 8 -15 945.07 23.31
-1 8 15 897.26 21.67
-1 -8 15 895.32 43.15
-1 8 15 955.04 46.42
1 8 -14 35.41 5.49
-1 8 14 32.29 4.7
-1 -8 14 44.73 10.94
1 8 -13 257.84 11.89
-1 8 13 245.57 10.85
-1 -8 13 262.09 22.15
-1 -8 12 83 12.42
1 8 -12 114.6 7.79
-1 -8 11 21.99 6.78
-1 -8 10 10.59 5.47
-1 -8 9 114.47 13.12
-1 -8 8 4.15 4.01
-1 -8 7 1098.65 35.92
-1 -8 6 4.87 4.79
-1 -8 5 4290.29 67.41
-1 -8 4 163.98 13.08
-1 8 3 2722.75 40.44
-1 -8 3 2822.39 51.72
1 -8 -2 70.1 9.66
-1 -8 2 67.42 8.59
-1 8 2 56.72 7
1 8 -1 169.83 11.82
1 -8 -1 163.81 12.75
-1 -8 1 160.34 12.73
-1 8 1 158.88 9.93
1 -8 0 126.33 10.95
-1 -8 0 134.27 11.9
1 8 0 135.77 10.68
1 8 1 48.28 6.53
-1 -8 -1 45.87 4.18
-1 -8 -1 46.62 7.52
1 8 2 98.28 9.34
1 -8 2 91.98 9.64
1 -8 3 1043.67 31.45
1 -8 4 93.49 10.79
1 -8 5 3668.59 62.69
1 -8 7 1839.57 46.79
1 -8 8 75.63 11.26
1 -8 9 521.55 26.86
1 -8 10 22.9 7.33
1 -8 11 -0.04 4.98
-1 8 -11 0.67 3.39
1 -8 12 18.91 7.32
-1 8 -12 11.77 3.81
1 -8 13 530.48 31.47
-1 8 -13 528.05 17.59
1 -8 14 11.01 7.32
-1 8 -14 11.4 3.8
1 -8 15 584.91 34.78
-1 8 -15 614.38 19.41
-1 8 -16 -4.42 4.82
-1 8 -17 644.52 20.01
-1 8 -17 643.51 21.76
-1 8 -18 -1.06 4.37
-1 8 -18 -1.64 4.89
-1 8 -19 144.56 10.42
-1 8 -19 131.67 9.25
-1 8 -20 2.37 3.76
-1 8 -20 8.93 4.41
-1 8 -21 0.05 3.13
-1 -8 -21 -0.11 3.86
-1 8 -21 -0.47 3.45
-1 8 -22 1.2 3.02
-1 -8 -22 1.3 3.05
-1 -8 -23 41.28 3.99
-1 8 -23 44.14 4.52
1 -9 -23 33.27 3.34
1 9 -23 40.64 4.37
1 9 -22 8.21 2.84
-1 -9 22 7.5 2.36
1 -9 -22 10.35 3.27
1 9 -22 11.74 3.79
-1 9 21 43.11 3.95
1 9 -21 50.19 5.28
1 9 -21 50.85 6.17
1 9 -20 57.03 6.31
-1 9 20 41.48 4.25
1 9 -20 51.74 6.94
1 9 -19 83.32 7.52
-1 9 19 102.07 6.95
1 9 -19 89.32 8.79
1 9 -18 220.42 12.06
-1 9 18 197.79 9.76
1 9 -17 39.53 6.31
-1 9 17 40.33 5.13
1 9 -16 404.37 16.17
-1 9 16 395.43 14.26
1 9 -15 98.16 8.88
-1 9 15 103.11 7.64
1 9 -14 365.28 14.85
-1 9 14 342.07 12.99
-1 -9 14 354.68 27.46
-1 -9 13 303.89 24.79
1 9 -13 316.89 13.32
-1 -9 12 75.98 12.45
1 9 -12 78.31 6.95
-1 -9 11 342.87 24.42
1 9 -11 322.95 12.64
-1 -9 10 10.74 6.07
-1 -9 9 241.42 19.28
-1 -9 8 301.86 20.9
-1 -9 7 210.6 17.04
-1 -9 6 838.19 32.39
-1 -9 5 5.52 4.87
-1 9 4 2310.78 40.46
-1 -9 4 2403.7 51.97
-1 9 3 654.41 20.73
-1 -9 3 691.97 27.26
-1 -9 2 2058.39 46.44
1 -9 -2 1987.31 47.05
-1 9 2 1935.55 36.06
1 -9 -1 624.64 25.9
1 9 -1 609.39 23.66
-1 -9 1 629.66 25.73
1 9 0 7.35 4.3
-1 -9 0 7.28 4.86
-1 -9 0 6.09 2.77
1 -9 0 12.6 6.08
1 9 1 548.22 22.16
1 -9 1 501.45 23.33
-1 -9 -1 550.28 24.63
1 9 2 845.86 27.78
1 -9 2 855.56 30.01
1 9 3 113.92 11.15
1 -9 3 108.07 11.74
1 -9 4 1541 41.97
1 -9 5 226.72 17.51
1 -9 6 1272.38 39.92
1 -9 7 83.85 11.94
1 -9 8 531.42 27.63
1 -9 9 232.49 19.71
1 -9 10 35.36 8.59
-1 9 -10 40.06 5.38
1 -9 11 497.39 29.55
-1 9 -11 504.04 16.18
1 -9 12 118.86 15.17
-1 9 -12 108.21 8.13
1 -9 13 418.52 28.69
-1 9 -13 419.22 15.85
1 -9 14 246.43 22.73
-1 9 -14 249.26 13.04
-1 9 -15 43.81 6.53
-1 9 -16 380.62 15.62
-1 9 -16 360.66 16.33
-1 9 -17 19.4 5.22
-1 9 -17 17.27 5.4
-1 9 -18 212.1 11.71
-1 9 -18 205.19 12.15
-1 9 -19 117.54 9.08
-1 9 -19 126.46 10.04
-1 9 -20 12.41 4.09
-1 9 -20 14.24 4.64
-1 9 -21 79.07 6.73
-1 9 -21 74.75 6.05
-1 -9 -21 67.15 5.66
-1 9 -22 12.34 3.35
-1 -9 -22 19.15 3.69
-1 9 -23 43.6 3.96
1 10 -23 10.06 2.83
1 10 -22 148.52 7.9
1 10 -22 128.95 6.26
1 10 -21 -0.59 3.33
1 -10 -21 -1.29 3.13
1 10 -21 3.33 3.79
1 10 -20 149.88 8.62
1 10 -20 171.98 10.31
1 10 -19 35.5 5.35
1 10 -19 34.61 6.06
1 10 -18 115.33 9.08
1 10 -17 57.68 6.96
1 10 -16 10.29 4.76
1 10 -15 107.51 8.87
-1 -10 14 126.87 17.1
1 10 -14 154.97 10.26
-1 -10 13 38.07 9.83
1 10 -13 41.33 6.05
-1 -10 12 647.65 35.89
1 10 -12 652.64 18.92
-1 -10 11 20.45 7.6
1 10 -11 14.89 4
-1 -10 10 1003.38 41.39
1 10 -10 959.58 21.47
-1 -10 9 27.62 7.64
-1 -10 8 696.73 33.07
-1 -10 7 75.86 12.5
-1 -10 6 239.35 19.15
-1 10 5 22.76 5.85
-1 -10 5 17.65 6.31
-1 -10 4 165.47 15.23
-1 10 4 165.43 11.56
-1 10 3 647.71 22.15
-1 -10 3 661.35 28.9
-1 -10 2 2297.96 52.86
-1 -10 1 247.55 17.77
1 -10 -1 250.9 18.01
1 -10 0 3603.45 66.81
1 10 0 3480.32 59.86
-1 -10 0 3601.2 66.86
-1 -10 -1 2.61 6.82
1 -10 1 -0.96 4.52
1 10 1 0.68 4.63
1 -10 2 1162.11 37.6
1 10 2 1149.62 34.22
1 10 3 16.92 5.26
1 -10 3 18.72 6.58
1 10 4 403.84 20.99
1 -10 4 402.72 23.18
1 -10 5 192.73 16.66
1 -10 6 35.79 8.86
1 -10 7 193.36 17.4
1 -10 8 550.6 29.66
1 -10 9 82.59 13.83
-1 10 -9 88.7 7.41
1 -10 10 940.14 40.56
-1 10 -10 876.74 21.36
1 -10 11 12.29 7.44
-1 10 -11 18.64 4.96
1 -10 12 693.28 36.89
-1 10 -12 656.69 19.65
1 -10 13 74.6 13.11
-1 10 -13 82.41 7.76
-1 10 -14 85.32 8.15
-1 10 -15 50.38 6.84
-1 10 -16 -2.05 4.6
-1 10 -16 -3.27 5.07
-1 10 -17 77.71 7.67
-1 10 -17 74.9 8.04
-1 10 -18 96.16 8.12
-1 -10 -18 94.37 7.58
-1 10 -18 101.89 8.68
-1 10 -19 1.56 3.65
-1 -10 -19 2.73 3.77
-1 10 -19 4.7 4.24
-1 10 -20 203.87 10.09
-1 -10 -20 181.29 8.7
-1 10 -20 205.97 10.38
-1 10 -21 -0.84 3.08
-1 -10 -21 6.15 3
-1 10 -21 -4.6 3.33
-1 10 -22 127.26 6.65
1 11 -22 0.68 2.13
1 11 -22 -1.52 2.65
1 11 -21 256.52 9.58
1 11 -21 284.5 11.08
1 11 -20 0.98 3.23
1 11 -20 1.65 3.71
1 11 -19 219.83 10.98
1 11 -19 216.24 11.51
1 11 -18 23.03 5.18
1 11 -17 58.07 6.76
1 11 -16 12.63 4.92
1 11 -15 15.42 5.17
1 11 -14 6.12 4.39
-1 -11 13 371.06 28.4
1 11 -13 381.52 15.35
-1 -11 12 -4.64 5.83
1 11 -12 -0.22 3.67
-1 -11 11 793.91 39.63
1 11 -11 770.47 20.64
-1 -11 10 4.39 5.13
1 11 -10 11.95 4.19
-1 -11 9 895.75 40.3
-1 -11 8 42.99 9.48
-1 -11 7 401.73 26.38
-1 -11 6 198.78 18.07
-1 -11 5 13.72 6.57
-1 -11 4 215.86 18.72
-1 -11 3 597.92 29.79
-1 -11 2 24.42 7.28
-1 -11 1 1524.83 46.18
1 -11 -1 1422.32 46.43
1 -11 0 -2.85 6.63
-1 -11 0 0.53 8.15
1 -11 1 1409.04 44.74
1 11 1 1276.43 38.3
1 11 2 74.64 10.47
1 -11 2 72.47 12.1
1 11 3 980.69 33.83
1 -11 3 1012.14 38.18
1 11 4 11.27 6.07
1 -11 4 14.52 8
1 -11 5 211.5 18.67
1 11 5 202.24 16.17
1 -11 6 15.51 7.12
1 -11 7 241.22 20.29
1 -11 8 59.4 11.29
-1 11 -8 52.77 5.66
1 -11 9 774 37.68
-1 11 -9 744.98 19.62
1 -11 10 44.67 11.22
-1 11 -10 37.21 6.11
1 -11 11 1025.44 45.65
-1 11 -11 993.74 23.87
1 -11 12 7.35 7.23
-1 11 -12 7.37 4.28
-1 11 -13 248.42 12.78
-1 11 -14 -1.12 4.31
-1 11 -15 13.49 5.22
-1 11 -16 1.59 4.22
-1 11 -16 -0.2 4.35
-1 11 -17 36.77 6.02
-1 11 -17 40.88 6.19
-1 11 -18 24.41 5.24
-1 11 -18 24.24 5.19
-1 -11 -18 23.85 4.8
-1 11 -19 265.93 11.67
-1 11 -19 234.45 11.21
-1 11 -20 3.13 3.03
-1 11 -20 4.94 3.33
-1 11 -21 215.42 8.69
-1 11 -21 197.74 8.51
1 12 -21 1.44 2.34
1 12 -21 -0.84 2.55
1 12 -20 157.97 8.07
1 12 -20 156.98 8.57
1 12 -19 46.83 5.66
1 12 -19 44.63 5.63
1 12 -18 93.54 7.57
1 12 -18 82.52 7.66
1 12 -17 296.55 13.44
1 12 -16 29.77 6.16
1 12 -15 298.38 13.97
1 12 -14 92.41 8.73
1 12 -13 167.97 10.75
-1 -12 12 231.37 23.09
1 12 -12 238.28 12.35
-1 -12 11 13.96 7.67
1 12 -11 15.72 4.69
-1 -12 10 418.34 29.57
1 12 -10 417.06 15.21
-1 -12 9 168.65 18.99
-1 -12 8 458.87 29.91
-1 -12 7 481.62 29.92
-1 -12 6 278.22 23.03
-1 -12 5 1089.17 42.85
-1 -12 4 8.83 6.14
-1 -12 3 457.66 27.47
-1 -12 2 719.96 34.21
-1 -12 1 72.1 12.42
1 -12 0 947.81 39.17
-1 -12 0 968.2 39.55
1 -12 1 89.62 13.58
1 -12 2 806.02 36.34
1 12 2 768.99 31.1
1 -12 3 334.35 23.69
1 12 3 346.58 21.41
1 12 4 192.08 16.64
1 -12 4 194.89 19.14
1 12 5 382.51 22.82
1 -12 5 386.27 26.37
1 -12 6 118.02 15.53
1 12 6 109.16 12.87
1 -12 7 569.24 32.75
1 12 7 548.75 27.86
-1 12 -7 512.79 15.88
1 -12 8 319.49 25.52
-1 12 -8 320.78 12.94
1 -12 9 176.96 19.54
-1 12 -9 168 10.04
1 -12 10 375.88 28.38
-1 12 -10 353.36 14.32
1 -12 11 -0.02 5.31
-1 12 -11 -1.72 4.35
-1 12 -12 247.95 12.61
-1 12 -13 124.23 9.69
-1 12 -14 41.03 6.56
-1 12 -15 294.82 13.83
-1 12 -15 263.09 13.41
-1 12 -16 0.54 4.28
-1 12 -16 -3.81 4.58
-1 12 -17 182.08 10.68
-1 12 -17 166.07 9.85
-1 12 -18 76.38 6.97
-1 12 -18 67.14 6.59
-1 12 -19 52.56 5.56
-1 12 -19 52.92 5.53
-1 12 -20 130.18 7.35
-1 12 -20 121.03 6.83
-1 12 -21 -3.78 2.37
1 13 -21 8.79 2.41
1 13 -20 5.12 2.64
1 13 -20 12.15 3.24
-1 13 19 17.58 2.73
1 13 -19 18.73 4
1 13 -19 19.98 4.2
1 13 -18 191.35 9.9
-1 13 18 189.02 8.24
1 13 -18 172.43 9.79
1 13 -17 25.58 5.31
1 13 -16 533.74 17.77
1 13 -15 22.62 6.02
1 13 -14 382.75 15.73
1 13 -13 29.37 5.9
1 13 -12 167.72 10.77
1 13 -11 26.2 5.22
-1 -13 10 -6.38 7.2
1 13 -10 0.73 3.7
-1 -13 9 29.79 10
1 13 -9 39.86 5.92
-1 -13 8 260.03 23.79
-1 -13 7 5 5.39
-1 -13 6 920.48 43.18
-1 -13 5 43.23 10.25
-1 -13 4 1754.49 57.12
-1 -13 3 8.64 7.45
-1 13 3 8.31 2.9
-1 -13 2 508.55 30.93
-1 -13 1 50.87 12.25
1 -13 0 -3.24 5.1
1 -13 1 53.2 12.39
1 -13 2 614.55 33.95
1 -13 3 48.96 11.57
1 13 3 32.87 8.86
1 -13 4 1026.56 44.54
-1 13 -4 918.96 20.17
1 -13 5 28.14 10.33
-1 13 -5 21.39 4.45
-1 13 -6 862.63 19.74
-1 13 -6 875.8 20.76
1 -13 7 40.32 10.77
-1 13 -7 41.97 5.8
1 -13 8 313.52 25.76
-1 13 -8 308.69 13.21
1 -13 9 38.24 11.16
-1 13 -9 38.97 5.71
1 -13 10 8.74 5.76
-1 13 -10 23.7 5.06
-1 13 -11 64.82 7.75
-1 13 -12 71.42 7.75
-1 13 -13 -0.91 4.46
-1 13 -14 395.5 16.19
-1 13 -15 7.44 5.11
-1 13 -15 1.99 4.05
-1 13 -16 377.08 15.16
-1 13 -16 329.09 13.39
-1 13 -17 2.81 3.95
-1 13 -17 3.55 3.51
-1 13 -18 217.91 10.34
-1 13 -18 180.43 8.83
-1 13 -19 11.17 3.55
-1 13 -19 10.95 3.07
1 13 20 33.64 2.94
-1 13 -20 32.72 3.95
1 14 -20 34.74 3.71
1 14 -19 44.2 4.51
-1 14 19 44.25 3.41
1 14 -19 43.4 4.32
-1 14 18 23.99 3.31
1 14 -18 25.57 4.61
1 14 -18 14.38 3.86
1 14 -17 269.34 11.83
-1 14 17 274.29 10.04
1 14 -17 257.43 11.34
1 14 -16 25.61 5.38
1 14 -15 456.68 16.74
1 14 -14 27.98 5.96
1 14 -13 259.45 13.08
1 14 -12 103.33 8.95
1 14 -11 19.66 5.58
1 14 -10 123.8 9.24
-1 -14 9 97.33 15.64
1 14 -9 91.31 7.95
-1 -14 8 64.98 13.49
-1 -14 7 395.65 30.51
-1 -14 6 18.65 7.54
-1 -14 5 876.02 43.22
-1 14 5 857.75 20.52
-1 -14 4 104.41 15.78
-1 14 4 78.48 6.61
-1 14 3 550.31 16.42
1 14 -3 513.28 14.87
-1 -14 2 45.36 12.18
1 14 -2 36.68 4.21
-1 14 2 42.21 5.12
-1 -14 1 49.6 12.04
1 14 -1 43.12 4.81
-1 14 1 49.76 5.49
1 14 0 97.55 6.98
-1 14 0 112.26 7.89
1 -14 1 66.6 12.89
1 14 1 51.34 5.14
-1 14 -1 54.62 5.61
1 -14 2 121.83 17.56
-1 14 -2 122.35 8.45
1 14 2 100.49 7.1
1 -14 3 576.76 35.32
-1 14 -3 543.22 16.06
1 -14 4 8.81 7.99
-1 14 -4 12.05 3.69
-1 14 -5 995.21 22.44
-1 14 -5 982.26 21.49
1 -14 6 27.72 9.95
-1 14 -6 31.49 5.65
-1 14 -6 23.75 4.67
1 -14 7 745.01 41.17
-1 14 -7 765.49 20.5
1 -14 8 65.97 13.69
-1 14 -8 68.57 7.05
-1 14 -9 130.84 9.23
-1 14 -10 122.72 9.33
-1 14 -11 8.72 4.72
-1 14 -12 126.44 9.55
-1 14 -13 314.67 14.27
-1 14 -14 44.48 6.56
-1 14 -15 384.29 14.85
-1 14 -16 4.06 3.97
-1 14 -16 2.55 3.62
-1 14 -17 309.76 12.29
-1 14 -18 5.47 3.08
1 14 19 78.57 4.47
-1 14 -19 77.37 5.47
-1 14 -20 25.5 3.14
1 15 -19 101.11 5.88
-1 15 18 29.92 3.18
1 15 -18 28.5 4.02
-1 15 17 33.51 3.78
1 15 -17 30.36 4.76
-1 15 16 71.84 5.42
1 15 -16 68.13 6.58
-1 15 15 41.54 4.79
1 15 -15 36.75 5.55
-1 15 14 113.33 7.44
1 15 -14 109.66 8.98
1 15 -13 185.36 11.23
1 15 -12 28.58 6.22
1 15 -11 429.64 16.3
1 15 -10 -2.81 4.77
1 15 -9 389.73 15.67
1 15 -8 102.82 8.39
-1 15 7 254.07 11.87
-1 -15 6 150.75 20.36
-1 15 6 161.04 9.35
-1 15 5 8.03 3.15
-1 -15 5 -1.62 7.41
-1 -15 4 226.84 23.94
-1 15 4 236.89 11.28
-1 -15 3 121.76 18.11
1 15 -3 114.9 7.71
-1 15 3 127.05 8.3
-1 -15 2 41.09 12.12
-1 15 2 49.55 5.95
1 15 -2 46.47 5.18
1 15 -1 343.15 13.09
-1 15 1 367.1 14.12
-1 15 0 6 3.19
1 15 0 5.97 3.93
1 15 1 436.69 14.65
-1 15 -1 418.59 14.59
1 -15 2 59.09 13.62
1 15 2 58.02 6.16
-1 15 -2 56.69 5.79
1 -15 3 97.37 15.66
-1 15 -3 101.29 7.4
1 15 3 109.61 7.68
1 -15 4 339.84 29.01
-1 15 -4 307.46 12.54
-1 15 -4 315.18 12.81
1 -15 5 7.03 7.14
-1 15 -5 6.37 3.19
-1 15 -5 7.67 4.08
1 -15 6 364.57 29.95
-1 15 -6 349.47 13.41
-1 15 -6 376.76 14.33
-1 15 -7 139.62 9.52
-1 15 -8 106.05 8.51
-1 15 -9 442.34 16.47
-1 15 -10 17.9 6.07
-1 15 -11 435.97 16.47
-1 15 -12 83.03 8.06
-1 15 -13 234.63 12.17
-1 15 -14 105.4 8.44
-1 15 -15 19.37 4.73
-1 15 -16 95.73 7.33
-1 15 -16 72.32 5.65
1 15 17 17.68 3.02
-1 15 -17 16.53 3.7
1 15 18 55.03 3.97
-1 15 -18 52.92 4.79
-1 15 -19 62.5 4.43
1 16 -19 1.28 1.95
1 16 -18 77.34 5.23
-1 16 18 77.64 4.06
-1 16 17 3.05 2.07
1 16 -17 5.05 2.96
-1 16 16 2.62 2.48
1 16 -16 4.76 3.25
-1 16 15 -2.35 2.62
1 16 -15 -1.4 3.39
1 16 -14 96.29 7.73
-1 16 14 98.2 6.7
-1 16 13 -3.32 3.24
1 16 -13 -3.44 4.17
-1 16 12 376.14 13.61
1 16 -12 378.31 15.22
-1 16 11 -4.69 3.58
1 16 -11 -2.45 4.79
1 16 -10 582.64 18.81
-1 16 10 574.14 17.46
-1 16 9 16.4 3.93
1 16 -9 18.84 5.3
1 16 -8 408.62 15.72
-1 16 8 408.31 15
-1 16 7 6.22 3.36
1 16 -7 4.46 4.27
-1 16 6 115.25 8.31
-1 16 5 2.79 3.15
-1 16 4 76.32 7.03
1 16 -3 3.91 3
-1 16 3 9.79 4.55
-1 -16 3 4.96 8.51
1 16 -2 621.98 17.64
-1 16 2 672.48 19.13
-1 16 1 29.03 5.86
1 16 -1 24.96 4.82
-1 16 0 1225.72 25.66
1 16 0 1173.79 24.56
-1 16 -1 25.88 5.62
1 16 1 46.46 6.61
-1 16 -2 790.52 20.33
1 16 2 765.12 19.92
1 16 3 13.79 5.1
-1 16 -3 5.93 3.91
-1 16 -4 98.34 7.7
1 16 4 86.93 7.22
-1 16 -4 83.09 7.22
1 16 5 2.2 3.08
-1 16 -5 2.43 3.87
-1 16 -5 4.29 3.49
-1 16 -6 25.36 4.67
-1 16 -6 26.84 5.34
-1 16 -7 10.69 4.38
-1 16 -8 384.51 15.18
-1 16 -9 25.22 5.76
-1 16 -10 514.71 17.54
-1 16 -11 2.35 4.09
-1 16 -12 418.16 15.51
-1 16 -13 4.55 4.06
-1 16 -14 108.51 7.87
1 16 15 0.1 2.48
-1 16 -15 2.19 3.34
1 16 16 -1.45 2.06
-1 16 -16 -2.58 3.03
-1 16 -16 -2.9 2.64
1 16 17 -2.51 2.12
-1 16 -17 -3.1 2.62
1 16 18 68.27 3.88
-1 16 -18 60.73 4.48
1 17 -18 35.79 3.32
-1 17 17 23.27 2.49
1 17 -17 22.89 3.32
1 17 -16 52.96 5
-1 17 16 48.35 3.92
-1 17 15 20.66 3.28
1 17 -15 15.35 3.81
1 17 -14 62.82 6.12
-1 17 14 65.75 5.34
-1 17 13 181.77 8.87
1 17 -13 186.71 10.11
-1 17 12 24.6 4.82
1 17 -12 19.95 5.01
-1 17 11 342.05 12.9
1 17 -11 326.03 13.71
-1 17 10 11.9 3.7
1 17 -10 13.89 4.75
1 17 -9 310.96 13.72
-1 17 9 327.59 13.31
1 17 -8 77.41 7.54
-1 17 8 86.11 7.35
1 17 -7 126.81 9.39
-1 17 7 122.9 8.6
1 17 -6 218.87 11.51
-1 17 6 227.27 11.47
-1 17 5 -1.72 3.7
-1 17 4 87.08 7.39
1 17 -3 179.89 9.66
-1 17 3 204.05 10.87
1 17 -2 15.99 4.27
-1 17 2 23.79 5.17
1 17 -1 462.82 15.82
-1 17 1 481.76 16.51
1 17 0 15.48 4.53
-1 17 0 19.23 5.29
1 17 1 703.8 19.29
-1 17 -1 694.07 19.57
1 17 2 84.85 7.76
-1 17 -2 65.4 7.11
1 17 3 307.75 12.98
-1 17 -3 317.82 13.06
-1 17 -4 124.02 8.5
-1 17 -4 128.47 8.67
1 17 4 140.29 8.91
1 17 5 28.93 5.16
-1 17 -5 31.46 5.62
-1 17 -5 27.36 5.08
1 17 6 160.1 9.44
-1 17 -6 162.16 9.84
-1 17 -6 145.99 8.74
-1 17 -7 75.02 7.25
1 17 7 68.05 6.5
-1 17 -8 139.42 9.34
1 17 8 141.87 9.1
-1 17 -9 251.78 12.18
1 17 9 260.9 11.57
1 17 10 41.96 5.67
-1 17 -10 41.44 6.39
-1 17 -11 301.33 12.81
1 17 11 321.23 12.36
1 17 12 10.62 3.5
-1 17 -12 13.95 4.66
1 17 13 172.17 8.56
-1 17 -13 168.79 9.23
1 17 14 69.71 5.51
-1 17 -14 65.2 5.91
1 17 15 11.89 2.82
-1 17 -15 10.82 3.31
-1 17 -15 5 2.65
1 17 16 78.35 4.8
-1 17 -16 73.91 5.38
1 17 17 14.71 2.15
-1 17 -17 17.59 3.03
-1 18 16 11.72 2.03
1 18 -16 16.39 2.99
-1 18 15 196.42 7.3
1 18 -15 187.45 8.17
-1 18 14 18.93 3.13
1 18 -14 16.82 3.77
-1 18 13 143.38 7.43
1 18 -13 129.48 7.88
-1 18 12 43.87 4.56
1 18 -12 44.78 5.56
-1 18 11 8.95 3.39
1 18 -11 5.73 3.67
1 18 -10 64.95 6.53
-1 18 10 66.81 6
1 18 -9 78.98 7.35
-1 18 9 75.27 6.56
1 18 -8 71.4 7.2
-1 18 8 68.26 6.49
1 18 -7 385.09 14.58
-1 18 7 409.7 14.71
-1 18 6 23.73 4.44
1 18 -6 22.46 4.9
-1 18 5 639.73 18.66
1 18 -5 619.1 18.13
-1 18 4 6.31 4.05
1 18 -4 3.81 3.98
-1 18 3 399.33 14.94
-1 18 2 37.12 5.55
1 18 -2 48.25 6.18
1 18 -1 57.99 6.3
-1 18 1 75.47 7.23
-1 18 0 50.33 6.09
1 18 0 56.53 6.17
-1 18 -1 100.64 7.93
1 18 1 99.43 7.65
1 18 2 76.37 7.16
-1 18 -2 91.92 7.96
-1 18 -3 432.49 15.3
1 18 3 441.15 15.32
1 18 4 27.26 5.43
-1 18 -4 21.1 4.58
1 18 5 492.86 15.98
-1 18 -5 442.45 15.02
-1 18 -5 473.2 15.32
1 18 6 33.46 5.28
-1 18 -6 38.98 5.9
-1 18 -7 328.33 13.1
1 18 7 344.35 13.25
1 18 8 84.35 6.74
-1 18 -8 77.96 6.97
-1 18 -9 88.68 7.33
1 18 9 90.42 7.05
1 18 10 60.3 5.69
-1 18 -10 57.8 6.01
1 18 11 3.33 3.04
-1 18 -11 7.88 3.85
1 18 12 44.41 4.54
-1 18 -12 42.81 5.29
1 18 13 114.32 6.48
-1 18 -13 98.62 6.7
1 18 14 15.29 3.09
-1 18 -14 9.3 3.05
1 18 15 210.81 7.44
-1 18 -15 194.1 7.8
1 18 16 1.72 1.52
-1 18 -16 -0.22 1.94
-1 19 15 9.29 1.95
1 19 -15 11.76 2.55
1 19 -14 191.1 7.81
-1 19 14 200.59 7.21
-1 19 13 3.68 2.13
1 19 -13 9.67 3
1 19 -12 59.55 5.33
-1 19 12 64.62 5.05
-1 19 11 4.75 2.55
1 19 -11 5.18 3.01
-1 19 10 4.67 2.81
1 19 -10 9.27 3.74
-1 19 9 1.44 2.85
1 19 -9 -4.78 3.74
-1 19 8 192.02 9.62
1 19 -8 192.2 9.87
-1 19 7 3.07 3.09
1 19 -7 -0.21 3.56
1 19 -6 460.47 14.95
-1 19 6 481.85 15.4
-1 19 5 3.55 4.17
1 19 -5 0.42 3.71
1 19 -4 443.15 14.6
-1 19 4 473.11 15.62
-1 19 3 26.68 4.76
1 19 -3 26.32 4.81
-1 19 2 175.56 10.1
1 19 -2 167.65 9.2
1 19 -1 44.93 5.65
-1 19 1 33.12 5.15
1 19 0 3.27 3.52
-1 19 0 4.68 3.86
1 19 1 18.95 4.01
-1 19 -1 24.43 5.01
-1 19 -2 134.64 8.61
1 19 2 129.02 8.41
1 19 3 12.74 3.93
-1 19 -3 10.39 4.09
-1 19 -4 324.56 12.33
1 19 4 336.61 12.91
1 19 5 18.68 4.6
-1 19 -5 11.67 3.85
1 19 6 432.14 14.4
-1 19 -6 402.28 13.39
1 19 7 16.52 3.87
-1 19 -7 38.03 5.05
-1 19 -8 173.76 9.04
1 19 8 195.07 9.33
1 19 9 5.29 2.92
-1 19 -9 4.89 3.13
1 19 10 12.92 3.4
-1 19 -10 5.57 2.91
1 19 11 0.97 2.29
-1 19 -11 0.07 2.72
1 19 12 41.67 4.11
-1 19 -12 39.68 4.25
1 19 13 10.81 2.54
-1 19 -13 6.26 2.66
-1 19 -14 158.15 6.57
-1 19 -14 149 6.4
-1 20 13 79.3 4.45
1 20 -13 71.82 4.64
1 20 -12 96.19 5.77
-1 20 12 103.14 5.38
-1 20 11 7.24 2.49
1 20 -11 7.77 2.86
1 20 -10 116.07 6.8
-1 20 10 117 6.57
-1 20 9 38.34 4.38
1 20 -9 33.31 4.39
1 20 -8 85.57 6.32
-1 20 8 97.41 6.55
1 20 -7 164.9 8.55
-1 20 7 167.8 8.58
-1 20 6 20.84 3.97
1 20 -6 16.45 3.67
-1 20 5 239.18 10.48
1 20 -5 232.94 9.97
-1 20 4 33.34 4.83
1 20 -4 27.83 4.28
-1 20 3 165.37 9.26
-1 20 2 171.07 9.27
-1 20 1 45.81 5.68
1 20 -1 43.62 5.24
-1 20 0 231.81 10.8
1 20 0 236.02 10.15
-1 20 -1 11.5 4.18
1 20 1 11.79 3.78
1 20 2 182.45 9.68
-1 20 -2 155.02 8.65
-1 20 -3 96.59 6.96
1 20 3 101.85 6.89
1 20 4 40.87 4.81
-1 20 -4 37.21 4.45
1 20 5 183.08 9.03
1 20 6 10.33 3.25
-1 20 -7 149.52 7.51
1 20 7 174.95 8.43
-1 20 -8 57.84 5.04
1 20 8 61 5.19
-1 20 -9 37.34 4.12
1 20 9 45.06 4.52
1 20 10 118.41 6.41
-1 20 -10 105.51 5.98
1 20 11 3.24 2.11
-1 20 -11 4.83 2.38
-1 20 -12 78.21 4.65
1 20 12 96.24 5.09
1 20 13 53.16 3.56
-1 20 -13 50.36 3.77
-1 21 12 3.44 1.54
1 21 -11 194.18 6.71
-1 21 11 209.14 7.13
-1 21 10 -0.82 1.92
1 21 -10 -0.78 2.28
1 21 -9 207.4 7.72
-1 21 9 240.97 8.58
-1 21 8 1.01 2.11
1 21 -8 -1.92 2.4
-1 21 7 114 6.49
1 21 -7 104.55 5.93
-1 21 6 13.3 3.15
1 21 -6 11.78 3.13
-1 21 5 -2.23 2.7
-1 21 4 18.83 3.46
-1 21 3 119.43 7.06
-1 21 2 17.93 4.22
-1 21 1 369.85 12.36
-1 21 0 13.43 4.17
1 21 0 10.45 3.67
1 21 1 375.81 11.71
-1 21 -1 361.81 11.92
-1 21 -2 2.06 2.92
1 21 2 12.3 3.72
1 21 3 122.66 6.93
-1 21 -3 114.52 6.46
1 21 4 18.22 3.39
1 21 5 3.05 2.3
1 21 6 14.85 3.1
1 21 7 52.06 4.36
1 21 8 3.8 2.24
1 21 9 183.16 7.13
1 21 10 8.88 2.35
1 21 11 185.77 6.36
-1 21 -11 163.34 6.54
-1 22 9 5.14 1.75
-1 22 8 120.77 5.56
-1 22 7 19.97 2.73
-1 22 6 19.87 2.91
-1 22 5 47.27 4
-1 22 4 19.14 3.07
-1 22 3 34.27 3.74
-1 22 2 166.35 7.34
-1 22 1 7.73 3.11
-1 22 0 286.29 9.41
-1 22 -1 11.72 2.77
1 22 1 10.46 2.64
1 22 2 186.66 7.3
-1 22 -2 177.12 6.93
1 22 3 24.9 3.1
1 22 4 35.33 3.42
1 22 5 27.48 3.03
1 22 6 5.88 2
1 22 7 24.74 2.82
1 22 8 94.72 4.68
-1 22 -9 19.74 2.64
-1 23 5 -1.82 1.75
-1 23 4 106.18 4.77
-1 23 3 19.89 2.32
-1 23 2 27.94 2.66
-1 23 1 66.14 3.85
-2 0 26 2.01 1.39
-2 0 25 -0.65 1.88
-2 0 24 122.94 7.39
2 0 -24 114.92 7.29
-2 0 23 3.58 3.33
2 0 -23 9.72 4.34
-2 0 22 501.09 16.9
2 0 -22 432.17 16.11
-2 0 21 36.23 5.96
2 0 -21 39.37 6.81
2 0 -20 502.74 18.97
2 0 -19 8.18 6.23
2 0 -18 489.92 18.87
-2 0 17 -0.05 6.22
-2 0 16 6.66 6.68
-2 0 15 2.81 4.88
-2 0 14 60 11.17
-2 0 13 3.45 5.13
-2 0 12 984.95 35.05
-2 0 11 -0.24 3.96
-2 0 10 2117.14 45.95
-2 0 9 -0.17 3.69
-2 0 8 1765.66 36.32
-2 0 7 0.33 2.98
-2 0 6 751.8 19.81
-2 0 5 1.04 2.44
-2 0 4 435.45 7.97
-2 0 4 441.08 12.01
-2 0 3 0.54 1.29
-2 0 3 -0.37 1.66
-2 0 2 3872.58 31.54
-2 0 2 3944.44 36.44
-2 0 2 3843.13 26.78
-2 0 1 -0.31 1.41
-2 0 1 0.59 1.46
-2 0 0 4654.27 39.34
-2 0 0 4726.91 38.8
-2 0 -2 3742.22 36.33
2 0 4 143.07 8.19
-2 0 -4 142.74 7.49
-2 0 -6 124.51 7.67
2 0 6 128.9 9.44
2 0 7 4.09 3.39
-2 0 -7 1.41 2.38
-2 0 -8 843.02 20.91
2 0 8 928.1 28.59
2 0 9 1.92 4.1
2 0 10 1693.7 44.52
2 0 11 -4.62 5.16
2 0 12 683.34 31.62
2 0 13 3.99 7.56
2 0 14 410.04 27.71
-2 0 -14 376.33 14.04
-2 0 -14 404.7 15.95
2 0 15 -1.27 5.43
-2 0 -15 -0.88 3.45
-2 0 -15 -2.17 4.17
2 0 16 1.91 7.25
-2 0 -16 -0.31 4.16
-2 0 -16 5.79 4.83
-2 0 -17 0.22 4.88
-2 0 -18 371.76 17.19
-2 0 -19 6.77 6.2
-2 0 -20 481.37 18.9
-2 0 -21 10.42 5.59
-2 0 -22 279.77 12.69
2 0 23 2.39 2.55
-2 0 -23 10.33 4.12
2 0 24 105.56 5.91
-2 0 -24 114.76 6.19
-2 1 25 16.41 2.77
-2 -1 25 15.89 2.81
2 1 -25 11.38 2.93
-2 -1 24 57.61 5.29
-2 1 24 58.08 5.21
2 -1 -24 39.59 4.68
2 1 -24 57.68 5.74
-2 -1 23 164.35 9.18
-2 1 23 163.29 9.28
2 -1 -23 149.77 8.83
2 1 -23 149.25 9.17
-2 -1 22 33.77 5.69
-2 1 22 18.92 4.56
2 1 -22 32.04 6.73
2 -1 -22 16.04 4.84
2 1 -21 369.15 16.1
2 -1 -21 348.76 15.03
-2 1 20 46.63 6.52
2 1 -20 54.32 8.5
2 -1 -20 29.79 6.15
2 1 -19 370.45 16.68
2 -1 -19 316.86 15.42
2 -1 -18 50.91 7.11
2 1 -18 59.67 8.38
-2 1 17 94.81 15.64
-2 -1 17 108.61 15.82
2 -1 -17 100.83 8.9
-2 1 16 154.5 18.04
-2 -1 16 174.99 18.9
-2 1 15 97.06 14.28
-2 -1 15 88.02 13.25
-2 1 14 251.78 20.46
-2 -1 14 262.72 20.58
-2 -1 13 564.62 28.18
-2 1 13 538.19 28.11
-2 1 12 43.61 8.46
-2 -1 12 37.38 8.26
-2 -1 11 877.64 31.33
-2 1 11 888.3 31.95
-2 -1 10 284.46 17.22
-2 1 10 292.25 17.6
-2 -1 9 442.83 19.62
-2 1 9 442.78 19.72
-2 -1 8 828.95 24.91
-2 1 8 813.19 24.81
-2 1 7 643.98 20.96
-2 -1 7 672.02 20.78
-2 -1 6 1604.63 29.67
-2 -1 5 114.12 3.95
-2 -1 5 106.4 7.09
-2 -1 4 2190.91 28.08
-2 -1 3 1027.84 16.67
-2 -1 2 56.36 3.4
-2 1 2 55.91 4.27
2 1 -2 59.04 4.21
-2 1 2 56.37 3.85
2 -1 -1 291.68 4.96
-2 1 1 276.23 8.54
-2 -1 1 298.3 9.38
-2 1 1 277.74 8.51
-2 -1 1 276.68 5.8
2 -1 0 81.16 2.72
-2 1 0 86.41 5.06
-2 -1 0 81.2 4.99
-2 -1 -1 282.68 9.65
2 -1 1 275.2 6.91
-2 1 -1 273.41 9.32
-2 1 -2 167.74 7.88
2 -1 2 155.66 6.8
-2 -1 -3 1999.49 28.12
2 -1 3 1978.98 26.96
-2 1 -3 1999.21 27.66
-2 1 -4 310.04 11.37
-2 -1 -4 308.61 11.48
2 -1 4 313.94 11.91
-2 1 -5 881.89 19.54
-2 -1 -5 897.1 19.71
2 -1 5 886.45 22.16
-2 -1 -6 1087.1 22.43
-2 1 -6 1075.76 22.46
2 -1 6 1116.67 26.73
-2 -1 -7 73.92 6.5
2 -1 7 78.17 8.2
-2 -1 -8 1153.76 24.78
2 -1 8 1194.05 32.06
2 -1 9 1778.88 41.96
-2 -1 -9 1664.01 29.94
2 1 9 1796.54 43.37
2 1 10 11.37 5.58
2 -1 10 14.15 5.39
2 -1 11 1271.19 40.4
2 1 11 1274.71 41.75
2 -1 12 15.09 6.12
2 1 12 8 5.47
2 -1 13 893.52 38.05
2 1 13 906.05 39.12
2 1 14 223.65 20.8
2 -1 14 213.95 20.7
-2 1 -14 209.86 12.36
-2 -1 -14 224.59 11.85
-2 1 -14 187.8 10.88
2 -1 15 91.2 14.22
2 1 15 88.09 15.95
-2 -1 -15 56.12 6.36
-2 1 -15 85.14 8.59
-2 -1 -15 87.84 8.92
-2 1 -15 65.61 6.98
2 1 16 318.3 26.84
2 -1 16 305.81 26.11
-2 1 -16 311 15.12
-2 -1 -16 319.28 15.47
-2 1 -16 286.39 13.22
-2 -1 -17 173.91 12
-2 1 -17 170.43 12.04
-2 1 -17 153.17 10.27
-2 1 -18 165.83 11.18
-2 1 -18 186.32 13.19
-2 -1 -18 173.78 12.63
-2 1 -19 378.77 17.05
-2 -1 -19 352.14 16.95
-2 1 -20 36.33 8.15
-2 -1 -20 12.57 5.55
-2 1 -21 226.64 12.49
-2 -1 -21 232.7 12.68
-2 1 -22 23.94 6.11
-2 -1 -22 1 3.83
2 1 23 119.06 7.01
2 -1 23 121.16 7.29
-2 1 -23 119.63 6.94
-2 1 -23 115.88 7.6
-2 -1 -23 125.43 7.44
2 -1 24 16.43 2.94
2 1 24 8.38 2.19
-2 -1 -24 17.84 3.36
-2 -2 25 145.65 6.8
-2 2 25 150.31 6.83
2 2 -25 140.53 6.95
-2 -2 24 14.87 3.21
-2 2 24 12.64 3.1
2 2 -24 6.46 3.18
-2 2 23 100.7 7.26
-2 -2 23 106.79 7.45
2 2 -23 104.98 8.04
2 -2 -23 88.48 6.87
-2 2 22 72.88 6.81
-2 -2 22 75.25 6.92
2 -2 -22 67.82 6.79
2 2 -22 71.16 7.58
-2 2 21 10.27 3.79
2 -2 -21 7.68 4.32
2 2 -21 18.92 6.22
-2 2 20 55.68 6.56
2 2 -20 51.13 7.52
2 -2 -20 38.67 6.62
2 2 -19 88.53 9.35
2 -2 -19 84.2 8.36
2 -2 -18 56.32 7.16
-2 -2 17 630.17 36.46
-2 2 17 646.58 36.98
2 -2 -17 592.37 19.81
-2 -2 16 -1.5 5.47
-2 2 16 1.42 5.76
2 -2 -16 -4.82 4.34
-2 -2 15 717.33 35.68
-2 2 15 713.75 35.77
2 -2 -15 642.96 19.24
-2 2 14 8.38 6.15
-2 -2 14 7.6 5.75
-2 -2 13 502.76 26.95
-2 2 13 510.81 27.58
-2 -2 12 145.93 13.76
-2 2 12 137.68 13.53
-2 2 11 73.99 9.95
-2 -2 11 82.75 10.55
-2 -2 10 86.08 9.76
-2 2 10 82.07 10.02
-2 -2 9 341.85 17.39
-2 -2 8 540.1 20.3
-2 -2 7 1977.41 36.36
-2 -2 6 210.44 11.14
-2 -2 5 4308.46 46.85
-2 -2 4 1180.03 21.76
-2 -2 3 466.56 12.01
-2 2 3 453.03 11
2 2 -2 268.11 9.7
-2 2 2 242.82 7.94
-2 -2 2 254.07 8.04
-2 -2 1 32.86 4.01
-2 -2 1 27.73 2.94
2 -2 -1 34.02 2.79
-2 -2 0 123.81 5.61
-2 -2 0 125.33 6.37
2 -2 0 125.15 4.84
2 -2 1 77.62 4.42
-2 -2 -1 83.27 5.21
2 -2 2 956.61 17.24
2 -2 3 3119.94 36.38
2 -2 5 2778.08 40.57
-2 -2 -5 2849.86 38.25
2 -2 6 34.8 6.25
-2 -2 -6 28.13 4.76
2 -2 7 3092.25 49.32
-2 -2 -7 3064.55 42.03
2 -2 8 272.09 15.6
-2 -2 -8 265.66 12.29
2 -2 9 538.79 23.41
-2 -2 -9 548.01 17.6
2 2 10 379.52 22.28
2 -2 10 371.59 20.85
2 2 11 10.84 5.85
2 -2 11 16.49 6.06
2 -2 12 55.31 9.6
2 2 12 53.42 9.97
2 2 13 547.78 30.9
2 -2 13 538.42 29.39
2 -2 14 68.58 11.99
2 2 14 64.52 11.85
-2 2 -14 53.81 6.07
-2 -2 -14 58.58 6.76
-2 2 -14 66.92 6.99
2 2 15 1150.66 49.21
2 -2 15 1151.58 47.57
-2 2 -15 1101.33 25.14
-2 2 -15 1092.9 27.72
-2 -2 -15 1107.63 27.11
2 2 16 -1.98 6.17
2 -2 16 -4.38 5.8
-2 2 -16 -1.49 4.14
-2 -2 -16 -1.23 4.33
-2 2 -16 5.96 5.08
-2 2 -17 684.08 22.84
-2 -2 -17 651.76 21.78
-2 2 -17 606.18 20.01
-2 2 -18 54.56 7.16
-2 -2 -18 49.31 7.42
-2 2 -18 68.18 8.73
-2 2 -19 177.98 12.99
-2 -2 -19 143.67 10.84
-2 2 -20 54.43 7.5
-2 -2 -20 75.02 8.46
-2 2 -21 5.59 5.52
-2 -2 -21 -0.91 4.5
2 2 22 49.32 5.12
-2 2 -22 46.42 6.19
2 2 23 22.9 3.44
-2 -2 -23 24.37 4.12
-2 2 -23 33.83 4.45
-2 2 -23 24.76 4.55
2 -2 24 25.87 3.44
2 2 24 20.32 2.71
-2 2 -24 20.88 2.98
-2 -3 25 0.55 1.79
-2 3 25 -0.38 1.96
2 3 -25 -3.92 3.14
-2 -3 24 101.82 6.49
-2 3 24 110.46 6.57
2 3 -24 96.47 7.04
-2 -3 23 7.66 3.24
-2 3 23 7.19 2.85
2 3 -23 6.92 4.11
-2 -3 22 22.82 4.24
-2 3 22 22.91 4.38
2 3 -22 16.79 4.86
-2 3 21 6.57 3.58
2 3 -21 6.46 4.81
-2 3 20 3.05 3.19
2 -3 -20 6.84 4.54
2 3 -20 11.94 5.35
-2 3 19 18.96 4.66
2 3 -19 10.87 5.34
-2 3 18 309.35 14.33
2 -3 -18 311.69 14.28
-2 -3 17 5.79 6.73
-2 3 17 1.53 6.95
2 -3 -17 -2.67 4.96
-2 -3 16 819.96 39.59
-2 3 16 768.63 39.75
-2 3 15 -0.06 6.06
-2 -3 15 9.05 5.64
-2 -3 14 531.52 29.44
-2 3 14 510.77 29.42
-2 -3 13 0.29 5.17
-2 3 13 3.46 4.71
-2 3 12 469.77 25.67
-2 -3 12 477.4 25.9
-2 -3 11 95.02 10.91
-2 3 11 93.17 11.26
-2 -3 10 -0.28 3.89
-2 -3 9 188.38 13.23
-2 -3 8 867.14 26.58
-2 -3 7 186.2 11.52
-2 -3 6 3976.19 50.62
-2 -3 5 57.13 6.16
-2 3 4 3582.66 32.37
-2 -3 4 3653.36 41.79
-2 -3 3 305.36 10.99
-2 3 3 306.39 8.26
-2 -3 2 648.91 14.67
2 -3 -1 13.67 2.63
-2 -3 1 12.76 2.72
-2 -3 0 7.46 2.7
-2 -3 0 4.05 2.31
2 -3 0 3.49 2.07
2 -3 1 385.65 11.04
-2 -3 -1 384.36 11.07
2 -3 2 1406.88 23
2 -3 4 2792.05 39.06
2 -3 5 209.29 12.81
2 -3 6 3246.09 48.98
-2 -3 -6 3239.24 44.88
2 -3 7 260.13 14.54
-2 -3 -7 260.94 12.91
2 -3 8 1749.13 39.97
-2 -3 -8 1618.88 32.51
-2 -3 -9 100.45 8.68
2 -3 9 94.33 10.41
2 -3 10 17.02 5.59
2 -3 11 55.43 9.31
2 3 11 56.9 10.27
2 3 12 91.31 12.61
2 -3 12 96.3 12.24
2 -3 13 17.95 7.38
2 3 13 14.23 7.11
2 -3 14 818.54 38.21
2 3 14 844.38 41.13
-2 3 -14 815.31 21.14
-2 3 -14 801.56 22.93
-2 -3 -14 807.87 22.32
2 -3 15 8.02 5.8
2 3 15 5.95 6.04
-2 3 -15 3.4 4.01
-2 -3 -15 1.77 4.33
-2 3 -15 3.79 4.67
2 -3 16 698.54 38.8
2 3 16 730.15 41.02
-2 3 -16 709.72 20.83
-2 -3 -16 749.92 22.62
-2 3 -16 733.06 23.27
-2 3 -17 1.6 4.72
-2 -3 -17 0.47 4.53
-2 3 -17 -2.85 5.17
-2 3 -18 356.07 16.91
-2 -3 -18 320.92 15.8
-2 3 -18 343.73 15.01
-2 3 -19 -4 4.22
-2 -3 -19 2.04 4.58
-2 3 -19 1.72 4.92
-2 -3 -20 44.05 6.67
-2 3 -20 44.25 6.87
2 3 21 13.33 3.55
-2 3 -21 3.74 4.28
2 3 22 5.1 2.73
-2 3 -22 4.61 4.01
2 3 23 7.19 2.37
-2 -3 -23 6.53 3.35
-2 3 -23 4.63 3.46
-2 3 -23 1.72 2.65
2 3 24 65.39 4.12
2 -3 24 71.35 4.92
-2 -3 -24 77.05 5.22
-2 -4 25 98.04 5.22
-2 4 25 102.09 5.19
2 4 -25 95.5 5.84
-2 4 24 37.2 3.92
-2 -4 24 27.75 3.71
2 4 -24 33.02 4.48
-2 4 23 46.73 4.95
-2 -4 23 51.81 5.18
2 4 -23 47.45 5.8
-2 4 22 234.74 10.97
2 4 -22 216.99 12.04
-2 4 21 4.84 3.23
2 4 -21 2.42 4.95
-2 4 20 279.83 13.18
2 4 -20 276.09 14.99
-2 4 19 51.92 6.07
-2 4 18 115.22 8.96
-2 4 17 568.74 18.46
-2 -4 17 619.99 36.11
-2 4 17 564.93 34.91
-2 4 16 0.32 2.72
-2 -4 16 3.18 5.64
-2 4 16 12.76 7.15
-2 -4 15 591.25 32.66
-2 4 15 582.27 33.49
-2 -4 14 164.19 16.99
-2 4 14 142.9 16.68
-2 4 13 298.17 21.88
-2 -4 13 324.38 22.15
-2 -4 12 483.94 25.53
-2 4 12 465.26 26.12
-2 -4 11 11.28 5.05
-2 -4 10 1199.3 36.03
-2 -4 9 199.48 14.26
-2 -4 8 971.41 28.66
-2 -4 7 156.94 11.19
-2 -4 6 613.78 20.21
-2 4 6 552.15 12.6
-2 4 5 703.16 12.75
-2 -4 5 755.63 21.02
-2 4 4 66.7 3.62
-2 -4 4 70.12 6.45
-2 -4 3 1025.24 21.97
-2 -4 2 253.25 10.56
-2 4 2 241.22 5.49
2 -4 -1 81.78 6.41
-2 -4 1 83.14 6.35
-2 -4 0 1419.22 25.2
2 -4 0 1406.32 23.67
2 -4 1 19.96 4.48
-2 -4 -1 17.61 4.46
-2 -4 -1 18.04 3.44
2 -4 2 1504.56 26.28
2 -4 3 1376.13 26.48
2 -4 4 658.58 19.71
2 -4 5 1438.2 31.11
2 -4 6 4.83 4.09
2 -4 7 1981.62 41.42
2 -4 8 496.26 21.89
-2 -4 -8 471.38 18.8
2 -4 9 597.66 25.35
-2 -4 -9 579.71 20.85
2 -4 10 945.01 33.64
2 -4 11 8.37 4.63
2 -4 12 746.92 33.31
2 4 12 800.34 37.14
2 -4 13 320.24 22.96
2 4 13 316.78 24.72
-2 4 -13 319.69 12.88
2 -4 14 156.54 17.5
2 4 14 173.41 19.08
-2 4 -14 153.37 9.71
-2 4 -14 154.08 10.42
-2 -4 -14 150.79 10.29
2 -4 15 922.12 42.4
2 4 15 913.36 45.37
-2 4 -15 909.85 23.03
-2 4 -15 883.59 25.15
-2 -4 -15 897.49 23.91
2 -4 16 -12.12 8.34
2 4 16 -9.39 8.61
-2 4 -16 24.91 6.84
-2 4 -16 31.26 7.34
-2 -4 -16 5.07 5.3
-2 4 -17 501.65 19.6
-2 -4 -17 484.94 18.48
-2 4 -17 504.04 17.71
-2 4 -18 70.81 8.46
-2 -4 -18 62.77 7.59
-2 4 -18 71.54 7.75
-2 -4 -19 71.44 8.38
-2 4 -19 69.96 7.53
-2 4 -19 74.35 8.5
2 4 20 242.08 11.37
-2 4 -20 230.59 11.54
-2 4 -20 252.45 13.4
2 4 21 0.3 2.82
-2 4 -21 -1.18 4.73
2 4 22 100.92 6.48
-2 4 -22 107.83 8.23
-2 4 -22 101.28 6.36
2 4 23 14.98 2.8
-2 4 -23 20.3 4.16
-2 -4 -23 22.85 4.19
2 -4 24 30.47 3.44
-2 -4 -24 32.41 3.65
-2 5 25 11.47 2
-2 -5 25 11.11 2.09
2 5 -25 9.84 2.83
-2 5 24 18.91 2.86
-2 -5 24 21.27 3.17
2 5 -24 17.27 3.63
-2 5 23 227.82 9.56
-2 -5 23 216.51 9.62
2 5 -23 242.16 11.41
-2 5 22 15.37 3.95
2 5 -22 13.65 4.85
-2 5 21 476.93 16.16
2 5 -21 461.27 18.18
-2 5 20 41.78 6.32
2 5 -20 30.64 7.23
-2 5 19 364.77 15.05
-2 5 18 8.63 3.62
2 5 -17 142.98 9.13
-2 5 17 160.16 10
-2 -5 17 157.75 18.55
-2 5 17 150.39 18.46
2 5 -16 0.45 3.34
-2 5 16 0.86 2.76
-2 5 16 5.61 6.33
-2 -5 16 0.88 6.06
2 5 -15 26.55 4.88
-2 5 15 30.43 4.58
-2 -5 15 24.81 7.75
-2 5 15 27.37 7.99
2 5 -14 4.75 3.25
-2 -5 14 -2.57 5.7
-2 5 14 1.67 5.31
-2 5 14 1.6 2.33
-2 -5 13 402.38 24.84
-2 5 13 368.31 25.54
-2 -5 12 12.35 5.19
-2 -5 11 1616.08 45.43
-2 -5 10 67.06 9.31
-2 -5 9 1537.02 39.41
-2 -5 8 74.82 8.67
-2 -5 7 1058.25 29.5
-2 -5 6 95.65 9.1
-2 -5 5 1.52 3.17
-2 -5 4 667.9 20.32
-2 -5 3 1196.1 26.06
2 5 -2 36.23 5.5
-2 -5 2 34.87 5.01
2 -5 -2 36.16 4.82
-2 5 2 30.83 2.66
-2 -5 1 1285.23 26.13
2 -5 -1 1282.05 25.42
2 5 -1 1318.84 27.74
2 -5 0 35.87 4.99
-2 -5 0 39.37 5.9
-2 -5 0 39.18 4.43
-2 -5 -1 2740.27 32.58
2 -5 1 2852.39 38.93
-2 -5 -1 2743.76 40.8
2 -5 2 353.09 14.44
2 -5 3 1523.48 30.68
2 -5 4 463.06 18.05
2 -5 5 16.42 4.56
2 -5 6 115.67 10.16
2 -5 7 281.23 16.26
2 -5 8 7.3 5.42
2 -5 9 2001.24 47.92
-2 -5 -9 1924.9 40.4
2 -5 10 23.65 6.75
2 -5 11 1285.66 42.15
2 -5 12 3.24 4.61
2 5 13 856.58 41.31
2 -5 13 813.45 36.96
-2 5 -13 791.22 20.67
-2 -5 -13 809.35 21.13
2 -5 14 8.88 5.42
2 5 14 5.7 7.06
-2 5 -14 6.81 3.85
-2 -5 -14 4.53 3.47
-2 5 -14 7.77 4.24
2 -5 15 55.35 11.34
2 5 15 56.39 12.49
-2 -5 -15 45.43 6.55
-2 5 -15 61.71 8.64
2 -5 16 24.92 9.75
-2 5 -16 24.56 5.77
-2 5 -16 22.96 6.02
-2 -5 -16 28.12 5.64
-2 5 -17 36.01 6.16
-2 -5 -17 36.34 6.83
-2 5 -17 56.39 8.25
-2 5 -18 22.6 6.98
-2 5 -18 29.65 7.26
2 5 19 387.25 14.48
-2 5 -19 390.29 15.45
-2 5 -19 427.44 17.48
-2 5 -20 -1.86 4.2
2 5 20 4.49 3.01
-2 5 -20 -0.66 4.71
2 5 21 240.82 10.35
-2 5 -21 265.81 12.74
2 5 22 3.34 2.22
-2 5 -22 -0.58 3.69
-2 -5 -22 -1.22 3.81
-2 -5 -23 128.51 6.88
-2 5 -23 124.67 7.62
2 -5 24 2.92 1.82
-2 -5 -24 5.36 2.45
2 6 -25 10.87 2.43
-2 -6 24 48.32 4.06
-2 6 24 48.82 3.84
2 6 -24 45.79 4.73
-2 -6 23 8.36 2.96
-2 6 23 4.74 2.21
2 6 -23 1.8 3.71
-2 6 22 229.97 10.09
2 6 -22 236.11 12.03
-2 6 21 19.3 3.9
2 6 -21 14.45 5.22
-2 6 20 392.93 14.8
2 6 -20 436.3 17.86
2 6 -19 43.31 6.33
-2 6 19 44.8 6.03
2 6 -18 251.73 12.04
-2 6 18 250.14 12.39
2 6 -17 41.19 5.76
-2 6 17 45.8 5.84
2 6 -16 6.27 4.09
-2 6 16 2.94 2.81
-2 -6 16 13.55 7.12
-2 6 16 -1.88 7.74
2 6 -15 186.44 10.35
-2 6 15 189.85 10.36
-2 6 15 206.09 21.19
-2 -6 15 194.66 19.4
2 6 -14 126.82 8.1
-2 6 14 133.61 8.4
-2 6 14 127.65 16.41
-2 -6 14 128.49 15.91
-2 -6 13 211.37 18.51
-2 -6 12 571 28.82
-2 -6 11 85.06 10.98
-2 -6 10 1883.99 47.7
-2 -6 9 40.23 7.95
-2 -6 8 724.75 26.79
-2 -6 7 355.16 18.18
-2 -6 5 270.98 14.77
-2 -6 4 477.57 18.53
-2 6 3 203 7.65
-2 -6 3 222.38 12.24
2 6 -2 517.14 18.86
-2 6 2 463.02 11.23
2 -6 -2 479.86 17.86
-2 -6 2 501.61 18.04
2 -6 -1 275.36 13.12
-2 -6 1 279.3 13.53
2 6 -1 288.66 13.99
2 -6 0 1586.71 31.42
-2 -6 0 1611.24 27.1
-2 -6 0 1608.76 32.61
2 6 0 1595.19 32.91
-2 -6 -1 256.11 10.05
2 -6 1 263.49 13.1
-2 -6 -1 259.64 13.98
2 -6 2 1653.83 33.3
2 -6 3 351.01 15.99
2 -6 4 267.35 14.69
2 -6 5 181.99 12.51
2 -6 6 21.08 5.62
2 -6 7 91.6 10.44
2 -6 8 722.43 28.41
2 -6 9 18.08 5.8
2 -6 10 1534.75 44.96
2 -6 11 6.18 4.96
2 -6 12 1018.38 40.3
-2 6 -12 1046 23.09
2 -6 13 61.4 11.13
-2 6 -13 60.11 6.42
-2 -6 -13 52.14 6.06
2 -6 14 156.51 17.45
2 6 14 181.15 20.68
-2 6 -14 175.42 10.74
-2 -6 -14 150.88 10.14
-2 6 -14 170.27 11.14
2 -6 15 83.89 13.24
2 6 15 95.22 15.04
-2 6 -15 97.41 8.63
-2 -6 -15 78.35 7.71
-2 6 -15 98.4 9.3
-2 6 -16 15.18 5.1
-2 6 -16 15.04 5.85
-2 6 -17 94.95 8.54
2 6 17 81.24 7.03
-2 6 -17 91.04 9.3
2 6 18 140.61 8.88
-2 6 -18 154.64 11.19
-2 6 -18 148.91 10.23
-2 6 -19 39.76 6.17
2 6 19 42.29 5.22
-2 6 -19 45.94 7.06
2 6 20 282.57 11.23
-2 6 -20 289.32 12.71
-2 6 -20 295.03 13.88
2 6 21 2.52 2.31
-2 6 -21 12.31 4.43
-2 -6 -21 2.19 4.17
-2 -6 -22 185.99 9.04
-2 6 -22 180.58 9.49
-2 -6 -23 1.9 2.62
-2 6 -23 -2.58 2.86
2 -6 24 68.31 4.26
-2 7 24 90.74 4.75
-2 -7 24 85.76 4.74
2 7 -24 98.87 6.33
-2 -7 23 36.69 3.97
-2 7 23 34.94 3.76
2 7 -23 42.88 5.34
-2 7 22 48.5 4.67
-2 -7 22 39.3 4.67
2 7 -22 48.78 6.16
-2 7 21 65.46 5.76
2 7 -21 70.38 7.84
2 7 -20 55.83 6.54
-2 7 20 55.28 5.9
2 7 -20 55.04 7.68
2 7 -19 129.23 8.89
-2 7 19 146.34 9.15
2 7 -18 264.88 12.56
-2 7 18 238.8 11.81
2 7 -17 9.37 4.14
-2 7 17 11.63 3.91
2 7 -16 380.61 14.78
-2 7 16 384.52 14.73
-2 -7 16 373.15 28.25
-2 7 16 364.91 28.34
2 7 -15 107.11 8.28
-2 7 15 109.6 8.1
-2 7 15 118.36 15.94
-2 -7 15 125.53 16.03
2 7 -14 349.97 13.43
-2 7 14 338.63 13.22
-2 -7 14 374.39 26.31
2 7 -13 288.17 11.97
-2 7 13 290.58 11.91
-2 -7 13 290.63 22.13
-2 -7 12 152.71 15.79
-2 -7 11 459.96 25.72
-2 -7 10 4.62 4.81
-2 -7 9 331.08 20.04
-2 -7 8 589.43 25.41
-2 -7 7 53.01 8.78
-2 -7 6 1194.75 33.85
-2 -7 5 1.2 4.07
-2 -7 4 321.83 16.66
-2 7 3 425.06 12.39
-2 -7 3 450.32 19.16
-2 -7 2 239.33 13.71
2 7 -2 244.54 14.21
2 -7 -2 238.93 14.07
2 -7 -1 191.98 12.43
-2 -7 1 179.4 11.98
2 7 -1 192.17 12.38
2 7 0 69.74 8.99
-2 -7 0 67.92 6.49
-2 -7 -1 270.19 10.8
2 7 1 306.04 16.1
2 -7 1 245.5 13.86
-2 -7 -1 284.79 15.88
2 -7 2 210.7 13.43
2 -7 3 302.78 16
2 -7 4 1009.79 29.99
2 -7 5 122.94 12.36
2 -7 6 1363.06 37.15
2 -7 7 15.1 5.63
2 -7 8 1284.07 39.17
2 -7 9 658.35 29.1
2 -7 10 179.22 16.26
2 -7 11 634.43 31.22
2 -7 12 142.99 15.9
-2 7 -12 135.26 8.95
2 -7 13 500.78 30.13
-2 7 -13 484.62 16.57
2 -7 14 509.63 31.41
2 7 14 506.59 34.66
-2 7 -14 524.59 17.82
2 -7 15 29.14 9.24
2 7 15 28.39 9.89
-2 7 -15 29.39 5.71
-2 7 -15 30.8 6.24
-2 7 -16 522.49 18.24
-2 7 -16 496.31 19.32
-2 7 -17 11.13 4.86
-2 7 -17 7.78 5.04
-2 7 -18 260.36 14.1
-2 7 -18 257.97 13.2
-2 7 -19 96.61 8.31
-2 7 -19 90.59 8.78
-2 7 -20 21.15 4.8
-2 7 -20 20.44 5.01
-2 -7 -21 83.87 6.82
-2 7 -21 84.4 7.36
-2 7 -21 80.08 6.58
-2 7 -22 3.7 3.05
-2 -7 -22 8.39 3.55
-2 7 -23 50.04 4.54
-2 -7 -23 52.06 4.38
2 8 -24 -0.75 2.48
-2 8 23 87.67 5.1
-2 -8 23 81.57 5.06
2 8 -23 95.32 6.83
-2 8 22 2.95 2.03
-2 -8 22 5.09 2.53
2 8 -22 4.99 4.13
2 8 -21 -0.58 3.47
-2 8 21 0.88 2.12
2 8 -21 -6.56 4.66
2 8 -20 6.62 3.68
-2 8 20 6.49 2.85
2 8 -20 4.41 4.66
2 8 -19 147.73 9.33
-2 8 19 142.44 8.67
2 8 -18 -3.46 4.25
-2 8 18 4.41 3.24
2 8 -17 418.23 15.56
-2 8 17 417.23 15.11
2 8 -16 0.39 3.95
-2 8 16 1.41 2.87
2 8 -15 764.84 20.76
-2 8 15 746.5 19.79
-2 -8 15 759.85 40.05
-2 8 15 733.93 40.78
2 8 -14 15.8 4.35
-2 8 14 17.52 3.88
-2 -8 14 20.5 7.93
2 8 -13 438.8 15.06
-2 8 13 424.35 14.36
-2 -8 12 20.77 7.36
2 8 -12 17.88 3.9
-2 -8 11 69.7 10.79
-2 -8 10 16.96 6.7
-2 -8 9 92.57 11.95
-2 -8 8 9.64 5.32
-2 -8 7 1779.11 45.29
-2 -8 6 52.89 8.65
-2 -8 5 3662.37 62.38
-2 -8 4 4.5 4.52
-2 8 4 2.95 2.81
-2 -8 3 1482.24 37.25
-2 8 3 1377.89 24.78
2 -8 -2 15.6 4.79
2 8 -2 16.73 5.7
-2 -8 2 25.56 6.68
2 8 -1 299.27 16.3
2 -8 -1 281.27 16.19
-2 -8 1 295.23 16.73
2 -8 0 34.74 6.81
2 8 0 37.41 7.21
-2 -8 0 38.54 6.99
-2 -8 0 36.79 4.93
2 8 1 439.31 20.03
2 -8 1 433.61 19.86
-2 -8 -1 435.42 20.67
-2 -8 -1 409.92 13.43
2 -8 2 10.14 4.86
2 -8 3 1853.17 42.44
2 -8 4 142.88 13.04
2 -8 5 3595.29 62.8
2 -8 7 2186.55 51.67
2 -8 8 30.46 7.14
2 -8 9 415.98 24.58
2 -8 10 1.89 4.65
2 -8 11 20.79 7.42
-2 8 -11 14.97 4.05
2 -8 12 2.26 4.84
-2 8 -12 6.35 3.42
2 -8 13 335.69 25.24
-2 8 -13 346.75 14.47
2 -8 14 15.92 7.46
-2 8 -14 25.76 5.72
-2 8 -15 528.62 18.77
-2 8 -15 531.08 19.51
-2 8 -16 1.3 4.35
-2 8 -16 3.01 4.61
-2 8 -17 537.26 18.6
-2 8 -17 523.45 19.48
-2 8 -18 -3.3 4.56
-2 8 -18 4.27 4.84
-2 8 -19 139.86 9.92
-2 8 -19 138.02 9.55
-2 -8 -19 141.51 9.26
-2 8 -20 -4.2 3.99
-2 8 -20 -2.24 4.02
-2 -8 -20 -5.5 4.39
-2 8 -21 -0.09 3.31
-2 8 -21 -0.81 3.31
-2 -8 -21 -4.22 3.87
-2 8 -22 1.24 2.77
-2 -8 -22 -5.33 3.13
-2 8 -23 26.4 3.32
-2 -8 -23 24.72 3.1
2 9 -24 79.02 4.93
2 9 -23 38.62 4.44
-2 9 22 27.84 3.26
-2 -9 22 20.4 3.06
2 9 -22 29.7 4.67
-2 9 21 73.92 5.4
2 9 -21 80.78 7.49
2 9 -21 75.79 5.94
2 9 -20 23.55 4.55
-2 9 20 24.82 3.74
2 9 -20 30.93 6.1
2 9 -19 58.48 6.27
-2 9 19 62.99 5.54
2 9 -18 193.7 10.85
-2 9 18 179.2 9.45
2 9 -17 35.49 6.13
-2 9 17 31.03 4.3
2 9 -16 365.09 14.97
-2 9 16 326.79 13.01
2 9 -15 3.46 4.16
-2 9 15 7.3 2.64
2 9 -14 215.12 11.3
-2 9 14 207.27 10.37
-2 -9 14 203.5 20.91
2 9 -13 77.23 7.01
-2 9 13 78.88 6.47
-2 -9 13 72.71 13.54
2 9 -12 82.65 7.09
-2 9 12 75.03 6.41
-2 -9 12 84.77 13.02
-2 -9 11 308.8 23.1
2 9 -11 286.86 12.13
-2 -9 10 32.83 8.2
-2 -9 9 435.77 25.43
-2 -9 8 434.55 25
-2 -9 7 490.34 25.37
-2 -9 6 905.86 33.53
-2 -9 5 110.91 12.21
-2 -9 4 1382.17 39.56
-2 -9 3 127.88 12.98
-2 -9 2 901.79 31.17
-2 -9 1 1068.49 33.6
-2 -9 1 999.84 25.55
2 9 -1 1056.12 32.58
2 -9 -1 1050.29 33.25
-2 -9 0 158.31 9.53
2 9 0 167.06 13.26
-2 -9 0 168.91 13.98
2 -9 0 177.51 14.09
2 9 1 489.8 22.38
2 -9 1 475.34 22.69
-2 -9 -1 497.57 23.59
2 9 2 335.57 18.77
2 -9 2 337.19 19.03
2 -9 3 192.16 14.97
2 -9 4 1354.04 39.62
2 -9 5 61.81 10.63
2 -9 6 1302.75 40.92
2 -9 7 114.47 13.51
2 -9 8 1025.68 38.85
2 -9 9 182.97 17.49
2 -9 10 181.83 17.79
-2 9 -10 165.12 9.38
2 -9 11 237.39 20.72
-2 9 -11 234.47 11.8
2 -9 12 49.56 10.18
-2 9 -12 60.81 6.64
2 -9 13 168.8 18.43
-2 9 -13 161.78 10.16
-2 9 -14 290.09 14.08
-2 9 -14 287.9 14.27
-2 9 -15 44.03 6.65
-2 9 -15 41.13 6.78
-2 9 -16 438.22 16.8
-2 9 -16 409.79 17.1
-2 9 -17 1.43 4.19
-2 9 -17 5.54 4.98
-2 9 -18 223.11 12.1
-2 -9 -18 209.95 10.97
-2 9 -18 220.58 12.17
-2 9 -19 32.21 5.49
-2 -9 -19 24.59 4.93
-2 9 -19 28.2 5.46
-2 9 -20 15.01 4.03
-2 9 -20 10.35 3.9
-2 -9 -20 17.07 4.4
-2 9 -21 51.97 5.45
-2 -9 -21 50.98 5
-2 9 -21 47.24 5.1
-2 9 -22 5.65 2.52
-2 -9 -22 6.64 2.57
2 10 -23 15.17 3.14
2 10 -22 183.89 9.05
2 10 -21 24.89 4
2 10 -21 34.14 5.5
2 10 -20 269.97 11.14
-2 10 20 258.25 9.83
2 10 -20 284.05 13.38
2 10 -19 37.35 5.57
-2 10 19 29.82 4.09
2 10 -18 159.18 9.92
-2 10 18 158.2 8.68
2 10 -17 51.85 6.64
-2 10 17 49.25 5.26
2 10 -16 16.32 4.97
-2 10 16 15.69 3.15
2 10 -15 54.29 6.91
-2 10 15 50.35 5.35
2 10 -14 160.26 10.31
-2 10 14 147.85 8.59
-2 -10 14 160.46 19.21
2 10 -13 17.47 4.64
-2 10 13 16.28 3.39
-2 -10 13 10.98 7.36
2 10 -12 768.28 20.28
-2 10 12 700.34 17.87
-2 -10 12 796.32 39.01
-2 -10 11 6.46 5
2 10 -11 8.64 3.57
-2 -10 10 1299.01 47.32
-2 -10 9 36.17 8.7
-2 -10 8 636.91 31.41
-2 -10 7 128.37 14.39
-2 -10 6 40.78 8.58
-2 -10 5 122.1 13.59
-2 -10 4 193.31 16.48
-2 -10 3 162.22 14.92
-2 -10 2 651.79 28.84
2 -10 -1 277.01 19.11
2 10 -1 257.65 17.27
-2 -10 1 285.52 20.34
2 10 0 1557.53 41.89
2 -10 0 1573.91 43.81
-2 -10 0 1545.97 43.86
2 -10 2 1164.3 37.85
2 10 2 1131.66 36.23
2 -10 3 269 19.4
2 10 3 263.32 18.5
2 -10 4 623.86 29
2 -10 5 110.19 13.53
2 -10 6 29.84 7.85
2 -10 7 130.98 14.83
2 -10 8 427.5 26.61
2 -10 9 51.24 9.67
-2 10 -9 55.51 5.89
2 -10 10 1074.92 43.93
-2 10 -10 1021.13 23.33
2 -10 11 15.93 7.82
-2 10 -11 13.15 4.4
2 -10 12 813.87 40.33
-2 10 -12 804.44 21.97
2 -10 13 127.01 17.04
-2 10 -13 138.28 10.12
-2 10 -14 126.36 9.56
-2 10 -14 129.81 10.09
-2 10 -15 109.24 9.12
-2 10 -15 108.77 9.33
-2 10 -16 -2.55 4.72
-2 -10 -16 5.31 4.58
-2 10 -16 -0.77 4.95
-2 10 -17 61.8 7.18
-2 -10 -17 54.21 6.46
-2 10 -17 59.84 7.01
-2 10 -18 123.85 8.95
-2 -10 -18 114.98 8.16
-2 10 -18 111.87 8.75
-2 10 -19 8.02 4.07
-2 10 -19 7.13 3.95
-2 -10 -19 10.55 4.47
-2 10 -20 194 9.49
-2 -10 -20 163.67 8.01
-2 10 -20 174.77 9.15
-2 10 -21 0.44 2.57
-2 -10 -21 -1.06 2.52
-2 10 -21 -0.82 2.83
2 11 -22 8.73 3.01
2 11 -21 325.4 10.54
2 11 -21 337.97 12.52
2 11 -20 19.28 4.23
2 11 -20 18.54 4.97
2 11 -19 192.34 10.08
2 11 -18 6.49 4.12
2 11 -17 65.91 7.28
2 11 -16 1.99 4.24
2 11 -15 -0.12 4.14
2 11 -14 1.57 4.3
-2 -11 13 164.07 19.34
2 11 -13 151.52 10
-2 -11 12 2.26 5.17
2 11 -12 -0.34 3.67
-2 -11 11 674.8 37.15
2 11 -11 679.76 19.6
-2 -11 10 23.06 8.82
-2 -11 9 1376 49.53
-2 -11 8 73.22 11.73
-2 -11 7 714.55 34.47
-2 -11 6 229.16 19.3
-2 -11 5 -0.02 4.61
-2 -11 4 103.02 12.99
-2 -11 3 726.8 33.1
-2 -11 2 74.85 11.81
-2 -11 1 1396.22 45.06
2 -11 -1 1379.62 44.3
-2 -11 0 18.52 8.03
2 -11 0 27.78 11.09
2 11 0 20.98 9.72
2 11 1 1622.4 45.23
2 -11 1 1575.1 47.03
2 -11 2 117.28 14.1
2 11 2 137.5 14.17
2 11 3 542.77 26.79
2 -11 3 519.78 27.91
2 11 4 36.5 8.08
2 -11 4 28.1 7.8
2 -11 5 46.37 9.72
2 11 5 43.38 9.04
2 -11 6 71.71 11.71
2 -11 7 227.48 20.42
2 -11 8 20.5 7.77
-2 11 -8 14.87 3.56
-2 11 -8 27.7 4.93
2 -11 9 670.44 35.54
-2 11 -9 602.32 15.94
-2 11 -9 656.97 18.97
2 -11 10 26.11 8.51
-2 11 -10 27.6 5.2
2 -11 11 713.66 38.21
-2 11 -11 698.81 20.43
2 -11 12 -1.37 5.22
-2 11 -12 22.56 5.81
-2 11 -13 252.52 13.13
-2 11 -13 253.89 13.05
-2 11 -14 -3.76 4.13
-2 11 -14 4.33 4.74
-2 11 -15 49.66 6.92
-2 -11 -15 35.34 5.81
-2 11 -15 41.58 6.56
-2 11 -16 7.09 4.35
-2 -11 -16 3.73 3.93
-2 11 -16 10.04 4.2
-2 11 -16 14.26 4.86
-2 11 -17 19.52 5.1
-2 11 -17 20.32 4.97
-2 -11 -17 11.5 4.49
-2 11 -18 9.55 4.14
-2 11 -18 11.49 4.34
-2 -11 -18 7.49 3.65
-2 -11 -19 166.58 8.08
-2 11 -19 181.86 9.29
-2 11 -19 197.99 10.11
-2 11 -20 0.55 2.91
-2 11 -20 -2.23 3.31
-2 11 -21 186.2 7.39
-2 11 -21 205 7.97
2 12 -22 131.01 6.21
2 12 -21 12.96 2.81
2 12 -21 10.84 3.33
2 12 -20 207.7 9.18
2 12 -20 223.82 10.44
2 12 -19 53.74 5.73
2 12 -19 50.98 6.29
2 12 -18 113.96 8.09
2 12 -17 184.67 10.85
2 12 -16 -0.19 4.39
2 12 -15 145.69 10.03
2 12 -14 105.78 8.75
2 12 -13 100.32 9.04
-2 -12 12 252.91 24.46
2 12 -12 260.85 12.83
-2 -12 11 24.93 8.58
2 12 -11 16.99 4.72
-2 -12 10 420.5 29.3
-2 -12 9 77.35 13.51
-2 -12 8 252.65 22.7
-2 -12 7 505.02 31.31
-2 -12 6 43.13 11.32
-2 -12 5 1173.65 44.87
-2 -12 4 18.92 7.96
-2 -12 3 782.44 36.14
-2 -12 2 319.36 23.9
-2 -12 1 101.47 14.37
2 -12 0 526.57 29.77
-2 -12 0 513.05 29.25
2 12 2 489.58 26.35
2 -12 2 479.06 28.18
2 12 3 358.3 23.18
2 -12 3 313.22 23.09
2 -12 4 200.69 18.96
2 12 4 204.65 17.83
2 12 5 584.93 30
2 -12 5 591.59 32.46
2 12 6 7.64 6.92
2 -12 6 11.53 7.78
-2 12 -6 10.28 3.5
-2 12 -6 14.36 4.64
2 12 7 530.67 29.13
2 -12 7 564.07 32.72
-2 12 -7 495.95 15.92
2 -12 8 192 19.65
-2 12 -8 178.51 10.09
-2 12 -8 154.8 8.83
2 -12 9 128.58 16.67
-2 12 -9 129.98 8.74
-2 12 -9 131.59 7.81
2 -12 10 532.64 34.18
-2 12 -10 542.38 17.79
2 -12 11 13.33 8.56
-2 12 -11 7.42 4.34
-2 12 -12 490.81 17.56
-2 12 -13 60.64 7.28
-2 12 -14 101.12 8.73
-2 12 -15 197.96 11.69
-2 12 -15 175.46 10.69
-2 12 -16 3.55 4.35
-2 12 -16 1.75 3.78
-2 12 -16 0.87 3.82
-2 12 -17 187.41 10.45
-2 12 -17 164.53 9.54
-2 12 -18 107.11 7.94
-2 12 -18 85.4 6.71
-2 12 -19 51.26 4.91
-2 12 -19 56.75 5.76
-2 12 -20 135.86 6.39
-2 12 -20 146.17 7.46
-2 12 -21 -0.57 2.14
2 13 -21 8.03 2.36
2 13 -21 3.92 2.27
2 13 -20 11.84 3.19
2 13 -20 14.37 3.49
2 13 -19 27.48 4.44
2 13 -19 32.91 5.01
-2 13 18 189.37 8.01
2 13 -18 196.9 10.02
-2 13 17 8.52 3.21
2 13 -17 2.52 3.76
2 13 -16 500.27 17.09
2 13 -15 2.84 4.16
2 13 -14 368.69 15.3
2 13 -13 22.29 5.49
2 13 -12 133.87 10.21
2 13 -11 19.06 5.2
-2 -13 10 4.13 5.82
2 13 -10 5.2 4.15
-2 -13 9 19.93 8.51
-2 -13 8 248.66 23.24
-2 -13 7 6.66 7.19
-2 -13 6 970.94 43.61
-2 -13 5 9.31 6.96
-2 13 5 4.07 2.68
-2 -13 4 1359.56 50.72
-2 13 4 1255.85 24.11
-2 -13 3 5.36 8.34
-2 13 3 3.53 3.02
-2 -13 2 553.33 32.5
-2 13 2 471.44 14.45
-2 13 1 65.55 5.77
-2 13 0 10.88 3.11
2 -13 0 12.47 7.03
2 -13 1 68.89 12.73
-2 13 -1 61.81 5.55
2 13 2 219.48 18.75
2 -13 2 218.79 21.2
-2 13 -2 216.92 9.94
2 13 3 30.42 8.52
2 -13 3 28.76 9.33
-2 13 -3 32.27 4.33
2 13 4 681.08 32.96
2 -13 4 691.07 36.37
-2 13 -4 612.41 16.93
-2 13 -4 627.82 16.88
2 13 5 24.26 9.01
2 -13 5 27.4 9.41
-2 13 -5 29.39 5.46
-2 13 -5 29.07 5.02
2 -13 6 977.78 44.46
2 13 6 1003.37 40.48
-2 13 -6 921.02 21.65
-2 13 -6 926.73 21.05
2 -13 7 1.45 6.27
-2 13 -7 10.19 5.04
-2 13 -7 9.13 3.53
-2 13 -8 453.98 14.49
-2 13 -8 492.79 16.51
2 -13 9 12.15 6.51
-2 13 -9 15.64 4.5
-2 13 -10 82.63 7.84
-2 13 -11 89.19 8.38
-2 13 -12 50.72 6.95
-2 13 -13 4.84 4.83
-2 13 -14 383.91 15.53
-2 13 -15 6.8 4.77
-2 13 -16 476.48 16.41
-2 13 -16 375.51 13.07
-2 13 -17 0.35 3.62
-2 13 -18 197.4 9.49
-2 13 -19 11.32 3.28
-2 13 -20 28.45 3.46
2 14 -20 23.13 3.13
2 14 -20 26.01 3.28
2 14 -19 59.52 5.12
2 14 -19 57.74 5.21
-2 14 18 22.84 3.16
2 14 -18 21.92 4.29
2 14 -18 20.77 4.25
-2 14 17 244.93 9.36
2 14 -17 226.75 11.02
-2 14 16 -2.1 2.6
2 14 -16 -4.99 4.25
2 14 -15 401.91 15.56
-2 14 15 368.43 12.88
-2 14 14 13.93 4
2 14 -14 10.34 4.59
2 14 -13 281.8 13.7
2 14 -12 73.2 7.88
2 14 -11 79.45 7.77
2 14 -10 171.33 10.61
-2 -14 9 15.24 8.46
-2 -14 8 240.9 23.68
-2 14 8 242.89 11.02
-2 -14 7 276.2 25.32
-2 14 7 278.22 12.05
-2 -14 6 66.44 12.79
-2 14 6 59.93 6.17
-2 -14 5 1103.21 49
-2 14 5 1011.95 22.88
-2 -14 4 42.72 12.42
-2 14 4 41.82 5.44
-2 -14 3 714.36 39.27
-2 14 3 637.61 17.88
-2 -14 2 103.68 17.39
-2 14 2 97.93 7.77
-2 14 1 102.29 7.31
2 14 -1 98.24 6.75
2 14 0 124.65 7.67
-2 14 0 135.51 8.44
2 -14 1 74.58 14.44
2 14 1 74.13 6.14
-2 14 -1 76.71 6.69
2 -14 2 131.7 17.44
-2 14 -2 121.38 8.01
2 14 3 542.35 30.09
2 -14 3 545.49 34.06
-2 14 -3 525.92 16.27
2 -14 4 40.99 11.44
-2 14 -4 46.06 5.96
-2 14 -4 46.74 5.71
2 -14 5 691.16 38.65
-2 14 -5 662.5 18.36
-2 14 -5 622.62 17.65
2 -14 6 18.31 9.5
-2 14 -6 12.99 4.16
-2 14 -6 6.47 4.48
2 -14 7 499.25 33.48
-2 14 -7 446.54 15.03
-2 14 -7 486.64 16.45
2 -14 8 30.08 9.92
-2 14 -8 32.69 4.72
-2 14 -8 41.37 6.23
-2 14 -9 83.49 7.67
-2 14 -10 73.11 7.71
-2 14 -11 18.46 5.32
-2 14 -12 42.07 6.27
-2 14 -13 177.66 10.85
-2 14 -14 28.98 5.64
-2 14 -15 305.13 13.43
-2 14 -16 -4.72 3.75
-2 14 -16 1.44 3.22
-2 14 -17 283.27 11.64
-2 14 -18 7.15 3.22
2 14 19 78.65 4.29
-2 14 -19 82.12 5.49
2 15 -19 90.73 5.43
2 15 -18 48.84 4.88
-2 15 18 50.26 3.77
2 15 -18 41.19 4.49
2 15 -17 32.9 4.89
-2 15 17 34.46 3.79
2 15 -17 29.7 4.5
-2 15 16 121.1 6.76
2 15 -16 126.98 8.45
-2 15 15 5.79 2.86
2 15 -15 6.38 4.03
2 15 -14 150.79 9.86
-2 15 14 147.55 8.18
2 15 -13 119.57 9.09
-2 15 13 138.28 8.39
2 15 -12 58.65 7.26
-2 15 12 70.7 6.3
-2 15 11 365.26 13.88
2 15 -11 378.93 15.45
-2 15 10 -1.55 3.49
2 15 -10 3.08 4.38
-2 15 9 497.33 16.35
2 15 -9 513.01 17.88
-2 15 8 48 5.71
-2 15 7 395.66 14.66
-2 -15 6 70.46 14.31
-2 15 5 19.27 4.12
-2 -15 5 17.58 8.57
-2 -15 4 109.03 16.83
-2 15 4 108.97 8.05
-2 -15 3 138.46 19.13
-2 15 3 141.85 8.93
-2 15 2 24.04 5.05
2 15 -1 322.8 12.74
-2 15 1 377.25 14.31
2 15 0 23.59 4.77
-2 15 0 38.32 5.92
2 15 1 311.64 12.34
-2 15 -1 322.1 13.26
2 15 2 25.25 4.9
2 -15 2 27.77 10.28
-2 15 -2 35.28 5.13
2 -15 3 102.65 16.93
-2 15 -3 111.53 7.79
2 -15 4 94.53 15.86
-2 15 -4 99.11 7.63
-2 15 -4 106.33 7.73
2 -15 5 25.57 10.38
-2 15 -5 13.58 4.02
-2 15 -5 14.32 4.74
-2 15 -6 328.06 13.07
-2 15 -6 360.72 14.3
-2 15 -7 104.16 8.36
-2 15 -7 93.91 7.29
-2 15 -8 145.71 8.99
-2 15 -8 154.97 10.51
-2 15 -9 370.99 15.07
-2 15 -10 6.65 4.34
-2 15 -11 355.89 14.88
-2 15 -12 48.8 6.49
-2 15 -13 200.83 11.14
-2 15 -14 111.08 8.55
-2 15 -15 32.19 4.96
-2 15 -15 27.29 4.47
-2 15 -16 123.72 7.99
-2 15 -16 103.43 6.49
-2 15 -17 5.9 3.13
2 15 18 48.52 3.72
-2 15 -18 43.11 4.32
-2 15 -19 61.18 4.14
2 16 -19 2.71 1.94
2 16 -18 87.72 5.55
-2 16 17 -0.4 1.8
2 16 -17 3.07 3.06
-2 16 16 4.94 2.47
2 16 -16 7.78 3.58
-2 16 15 1.74 2.54
2 16 -15 -0.24 3.45
2 16 -14 64.42 6.71
-2 16 14 66.44 5.71
-2 16 13 3.37 3.02
2 16 -13 -7.91 4.85
2 16 -12 315.77 14
-2 16 12 336.53 12.7
-2 16 11 -0.69 3.34
2 16 -11 -2.55 4.49
-2 16 10 655.56 18.53
2 16 -10 667.49 20.21
-2 16 9 10.86 3.65
2 16 -9 11.23 4.85
-2 16 8 536.99 17.02
-2 16 7 -0.05 3.75
-2 16 6 201.87 10.91
-2 16 5 22.36 5.03
-2 16 4 66.15 6.64
-2 16 3 24.06 5.56
-2 16 2 685.1 19.64
2 16 -1 28.33 5.27
-2 16 1 33.9 6.46
2 16 0 885.7 20.93
-2 16 0 910.53 22.37
-2 16 -1 21.38 5.69
2 16 1 24.46 6.08
2 16 2 478.38 15.56
-2 16 -2 479.73 16.56
2 16 3 23.87 4.73
-2 16 -3 31.06 4.82
-2 16 -4 94.95 7.84
2 16 4 100.79 7.55
-2 16 -5 5.13 4.09
-2 16 -5 0.21 3.21
-2 16 -6 24.82 4.78
-2 16 -6 21.54 4.92
-2 16 -7 2.41 3.8
-2 16 -7 3.42 4.45
-2 16 -8 473.41 14.08
-2 16 -8 322.36 13.79
-2 16 -9 11.42 4.76
-2 16 -10 455.45 16.33
-2 16 -11 2.05 4
-2 16 -12 348.86 14.03
-2 16 -13 -3.48 3.69
-2 16 -14 124.07 8.19
-2 16 -15 0.63 2.91
-2 16 -15 1.62 2.97
2 16 16 1.61 2.09
-2 16 -16 -0.04 2.62
-2 16 -16 1.35 2.32
2 16 17 -1.5 1.71
-2 16 -17 -4.66 2.49
-2 16 -18 60.28 4.19
2 17 -18 45.36 3.75
-2 17 17 20.07 2.41
2 17 -17 19.22 3.26
-2 17 16 44.19 3.64
2 17 -16 53.13 4.97
-2 17 15 9.16 2.59
2 17 -15 11.92 3.66
-2 17 14 55.71 4.88
2 17 -14 55.66 5.98
2 17 -13 118.68 8.27
-2 17 13 118.64 7.13
-2 17 12 35.46 4.58
2 17 -12 39.03 5.55
-2 17 11 249.91 11.01
2 17 -11 266.33 12.51
-2 17 10 0.38 3.43
2 17 -10 4.26 4.07
-2 17 9 332.17 13.1
2 17 -9 326.73 14.13
-2 17 8 49.51 5.93
2 17 -8 48.4 6.45
-2 17 7 192.54 10.52
-2 17 6 255.87 12.55
-2 17 5 0.77 3.54
-2 17 4 176.07 10.24
-2 17 3 203.38 10.99
-2 17 2 85.34 8.04
2 17 -1 482.17 15.6
-2 17 1 503.03 16.89
2 17 0 31.89 5.97
-2 17 0 47.73 7.1
2 17 1 635.97 17.94
-2 17 -1 644.67 19.04
2 17 2 57.17 6.71
-2 17 -2 63.27 6.73
2 17 3 259.2 11.83
-2 17 -3 266.24 12.31
2 17 4 129.89 8.62
-2 17 -4 114.54 8.69
2 17 5 17.88 4.3
-2 17 -5 16.24 4.21
-2 17 -5 18.66 4.7
-2 17 -6 135.01 8.94
2 17 6 151.47 9.02
-2 17 -6 127.29 8.35
2 17 7 58.15 6
-2 17 -7 53.94 5.66
-2 17 -7 54.76 6.24
-2 17 -8 77.22 7.27
-2 17 -9 204.28 10.79
-2 17 -10 2.59 3.63
-2 17 -11 264.1 11.84
-2 17 -12 9.49 4.12
-2 17 -13 156.3 8.72
2 17 13 160.53 8.27
2 17 14 37.76 4.05
-2 17 -14 36.78 4.73
-2 17 -14 32.23 4.35
-2 17 -15 24.2 3.67
-2 17 -15 30.49 3.72
2 17 16 63.02 4.23
-2 17 -16 47.41 3.61
-2 17 -16 56.57 4.57
-2 17 -17 9.91 2.41
-2 18 16 1.93 1.65
2 18 -16 0.5 2.21
-2 18 15 219.95 7.63
2 18 -15 219.75 9.01
-2 18 14 27.08 3.46
2 18 -14 20.37 3.86
2 18 -13 118.39 7.68
-2 18 13 112.79 6.44
2 18 -12 61.69 6.27
-2 18 12 58.96 5.26
-2 18 11 30.74 4.3
2 18 -11 27.19 5.06
2 18 -10 52.16 6.32
-2 18 10 48.13 5.34
-2 18 9 28.99 4.62
2 18 -9 33.12 5.37
-2 18 8 44.14 5.49
2 18 -8 44.49 6
-2 18 7 393.64 14.42
2 18 -7 375.84 14.73
-2 18 6 15.89 4.21
2 18 -6 24.49 5.41
-2 18 5 597.31 18.44
-2 18 4 10.75 4.51
-2 18 3 382 14.76
-2 18 2 25 5.52
2 18 -1 68.14 6.11
-2 18 1 74.82 6.93
2 18 0 38.07 5.43
-2 18 0 46.04 6.1
2 18 1 25.73 4.89
-2 18 -1 24.65 4.87
2 18 2 68.07 6.6
-2 18 -2 73.1 7.06
-2 18 -3 262.2 12.21
2 18 3 260 11.63
2 18 4 33.89 4.95
-2 18 -4 38.19 5.53
-2 18 -5 407.44 14.41
2 18 5 434.65 14.84
2 18 6 9.85 4.04
-2 18 -6 9.26 3.99
-2 18 -6 11.13 4.57
-2 18 -7 302.56 12.25
2 18 7 345.62 13.13
2 18 8 36.41 4.8
-2 18 -8 37.77 5.27
2 18 9 94.81 6.83
-2 18 -9 87.51 7.1
2 18 10 93.37 6.67
-2 18 -10 90.05 6.92
2 18 11 2.98 2.92
-2 18 -11 -3.26 3.28
2 18 12 56.84 5.01
-2 18 -12 45.59 4.93
2 18 13 76.47 5.43
-2 18 -13 63.81 5.29
-2 18 -13 66.62 5.47
2 18 14 24.17 3.05
-2 18 -14 20.59 3.37
-2 18 -14 21.21 3.34
-2 18 -15 140.79 5.93
-2 18 -15 164.51 6.83
-2 19 15 1.91 1.42
2 19 -15 -1.86 2.12
2 19 -14 173.64 7.64
-2 19 14 185.62 6.88
-2 19 13 6.36 2.24
2 19 -13 3.7 2.8
-2 19 12 62.94 5.04
2 19 -12 59.87 5.63
-2 19 11 6.43 2.67
2 19 -11 3.61 3.21
-2 19 10 -0.91 2.63
2 19 -10 0.71 3.19
-2 19 9 13.6 3.57
2 19 -9 6.41 3.53
-2 19 8 138.92 8.23
2 19 -8 134.54 8.33
-2 19 7 -0.62 3.21
2 19 -7 1.57 3.45
-2 19 6 450.35 15.2
2 19 -6 437.25 14.8
-2 19 5 2.84 3.57
2 19 -5 4.37 3.93
-2 19 4 491.31 16.06
2 19 -4 473.3 15.28
-2 19 3 17.9 4.76
-2 19 2 190.05 10.36
2 19 -1 30.88 5.22
-2 19 1 18.22 4.75
2 19 0 3.12 3.1
-2 19 0 4.28 4.06
2 19 1 12.11 3.88
-2 19 -1 7.68 3.68
2 19 2 88.11 6.74
-2 19 -2 87.24 7.32
2 19 3 24.84 4.7
-2 19 -3 26.46 4.87
2 19 4 299.98 11.8
-2 19 -4 285.89 11.81
2 19 5 22.61 4.48
-2 19 -5 21.12 4.39
-2 19 -6 385.4 12.73
2 19 6 410.07 13.46
2 19 7 0 2.96
-2 19 -7 3.95 3.66
-2 19 -8 188.35 8.92
2 19 8 215.26 9.54
2 19 9 2.11 2.68
-2 19 -9 2.07 2.98
2 19 10 29.65 3.96
-2 19 -10 27.42 4.08
2 19 11 4.36 2.53
-2 19 -11 -0.36 2.54
2 19 12 20.4 3.04
-2 19 -12 18.17 3.07
2 19 13 7.1 2.11
-2 19 -13 6.46 2.32
-2 19 -13 10.32 2.78
2 19 14 121.7 5.27
-2 19 -14 96.06 5.05
-2 20 13 54.55 3.67
2 20 -13 57.48 4.23
-2 20 12 61.35 4.24
2 20 -12 60.86 4.66
-2 20 11 5.73 2.31
2 20 -11 3.68 2.74
-2 20 10 129.5 6.86
2 20 -10 130.26 7.26
-2 20 9 25.84 3.76
2 20 -9 28.87 4.41
-2 20 8 195.67 8.93
2 20 -8 189.48 9.03
2 20 -7 129.96 7.77
-2 20 7 130.1 7.64
-2 20 6 27.21 4.19
2 20 -6 27.59 4.25
2 20 -5 202.68 9.51
-2 20 5 217.9 10.24
2 20 -4 40.38 5.11
-2 20 4 43.21 5.5
2 20 -3 161.6 8.4
-2 20 3 177.54 9.67
-2 20 2 208.15 10.26
-2 20 1 58.26 6.44
-2 20 0 257.1 11.27
2 20 0 257.35 10.03
2 20 1 17.63 4.22
-2 20 -1 19.09 4.4
-2 20 -2 147.16 8.42
2 20 2 146.99 7.89
2 20 3 83.51 6.19
-2 20 -3 86.38 6.64
2 20 4 33.09 4.39
-2 20 -4 41.31 4.72
-2 20 -5 178.22 8.34
2 20 5 190.79 8.73
2 20 6 11.49 3.24
2 20 7 161.1 7.79
2 20 8 59.35 4.94
2 20 9 46.6 4.28
2 20 10 84.63 5.32
-2 20 -10 69.31 4.56
2 20 11 0.5 1.78
-2 20 -11 -0.96 2.17
-2 20 -11 1.55 2.51
2 20 12 69.03 4.16
-2 20 -12 61.67 4.35
-2 21 11 188.39 6.74
2 21 -11 182.03 6.7
-2 21 10 -1.29 1.93
2 21 -10 -0.82 2.16
-2 21 9 312.36 9.73
2 21 -9 288.78 9.24
2 21 -8 -1.01 2.36
-2 21 8 -0.97 2.37
2 21 -7 144.41 7.12
-2 21 7 153.92 7.54
-2 21 6 2.32 2.47
2 21 -6 0.81 2.67
-2 21 5 3.75 2.94
2 21 -5 -1.31 2.61
2 21 -4 1.07 2.72
-2 21 4 6.42 3.04
-2 21 3 100.18 6.65
-2 21 2 13.98 4.16
-2 21 1 309.43 11.24
-2 21 0 19.81 4.44
-2 21 -1 324.73 11.38
2 21 1 318.28 10.25
2 21 2 19.89 3.55
-2 21 -2 10.02 3.18
2 21 3 138.34 6.9
-2 21 -3 129.24 6.88
2 21 4 15.46 3.02
-2 21 -4 15.66 3.58
2 21 5 8.97 2.56
2 21 6 5.97 2.36
2 21 7 51.15 4.17
2 21 8 0.2 1.79
2 21 9 167.64 6.54
2 21 10 1.48 1.68
-2 21 -10 -3.66 2.26
-2 22 9 1.65 1.52
-2 22 8 145.51 6.04
-2 22 7 35.41 3.35
-2 22 6 23.67 3.05
-2 22 5 45.29 4.02
-2 22 4 17.87 3.1
-2 22 3 32.74 3.81
-2 22 2 157.5 7.21
-2 22 1 22.13 3.98
-2 22 0 274.05 9.18
-2 22 -1 26.25 3.42
-2 22 -2 168.89 6.85
-2 22 -3 37.17 3.25
2 22 3 28.87 2.99
2 22 4 34.17 3.13
2 22 5 34.37 3.17
2 22 6 10.37 2.09
2 22 7 39.01 3.04
-2 22 -8 90.39 4.75
-2 23 5 -4.96 1.92
-2 23 4 119.41 5.14
-2 23 3 16.17 2.19
-2 23 2 44.72 3.3
-2 23 1 50.45 3.44
-3 0 26 0.26 1.52
-3 0 25 6.44 2.52
-3 0 24 107.49 6.71
3 0 -24 92.98 6.42
-3 0 23 0.44 2.74
3 0 -23 10.34 4.4
-3 0 22 413.65 15.23
3 0 -22 374.28 14.9
-3 0 21 9.14 4.3
3 0 -21 6.83 5.13
-3 0 20 630.48 20.29
3 0 -20 553.23 20.06
3 0 -19 13.51 6.21
-3 0 17 2.13 5.71
-3 0 16 -3.19 5.39
-3 0 15 2.85 4.75
-3 0 14 327.63 22.94
-3 0 13 -1.23 4.87
-3 0 12 1760.27 46.72
-3 0 11 1.32 3.93
-3 0 10 2678.23 51.22
-3 0 9 -2.87 3.38
-3 0 8 762.65 23.42
-3 0 7 4.38 3.25
-3 0 6 10.35 3.32
-3 0 5 1 1.5
-3 0 5 1.8 2.38
-3 0 4 21.19 2.84
-3 0 4 20.75 3.05
-3 0 3 1.97 2.51
-3 0 3 3.84 3.75
-3 0 3 2.18 3.33
-3 0 2 3846.03 41.76
-3 0 2 3803.48 37.66
3 0 -2 3783.85 33.58
-3 0 0 9999 71.65
-3 0 0 9941.36 73.79
-3 0 -2 7264.31 61.86
3 0 2 7140.58 51.45
-3 0 -3 3.48 3.38
3 0 3 2.05 2.71
-3 0 -4 2051.34 33
3 0 4 2011.95 31.51
3 0 5 2.17 2.74
-3 0 -5 -0.02 2.6
3 0 6 599.16 20.26
-3 0 -6 578.9 18.73
-3 0 -7 2.66 3.12
3 0 7 5.54 3.69
3 0 8 263.02 15.81
-3 0 -8 248.98 13.2
3 0 9 0.79 3.82
3 0 10 1508.04 43.05
3 0 11 0.26 4.58
3 0 12 1713.32 51.18
3 0 13 -1.11 6.4
-3 0 -13 -0.43 3.48
3 0 14 312.61 24.32
-3 0 -14 280.6 12.67
-3 0 -14 315.32 14.52
-3 0 -15 46.26 6.16
-3 0 -15 54.64 7.5
3 0 16 18.44 8.89
-3 0 -16 21.93 6.23
-3 0 -17 -1.6 4.89
-3 0 -18 208.27 13.5
-3 0 -19 0.29 5.5
-3 0 -20 306.46 15.05
-3 0 -21 10.28 5.27
-3 0 -22 268.16 10.75
3 0 23 2.83 2.37
-3 0 -23 23.94 4.54
3 0 24 66.56 4.23
-3 0 -24 69.51 4.36
-3 1 26 36.64 3
-3 -1 26 31.31 2.72
-3 1 25 27.25 3.34
-3 -1 25 20.88 2.91
3 1 -25 17.04 3.02
-3 -1 24 70.74 5.62
-3 1 24 65.34 5.46
3 1 -24 63 5.78
-3 -1 23 152.69 8.83
-3 1 23 153.73 8.94
3 1 -23 132.9 8.63
3 -1 -23 143.87 8.44
-3 1 22 7.37 3.55
-3 -1 22 20.91 4.69
3 -1 -22 11.75 4.36
-3 -1 21 331.01 14.22
-3 1 21 337.37 14.48
3 -1 -21 290.81 13.79
3 1 -21 288.74 14.33
-3 1 20 25.23 5.25
3 -1 -20 11.51 5.46
3 1 -20 31.96 7.06
-3 1 19 321.17 14.56
3 -1 -19 288.02 14.64
3 1 -19 295.1 14.74
3 -1 -18 148.19 10.68
-3 -1 17 95.41 14.16
-3 1 17 144.67 18.63
-3 1 16 279.7 23.01
-3 -1 16 304.48 23.74
-3 -1 15 7.77 5.92
-3 1 15 5.93 7.17
-3 -1 14 361.5 23.71
-3 1 14 348.55 23.58
-3 -1 13 355.64 22.13
-3 1 13 341.92 22
-3 -1 12 139.3 13.99
-3 1 12 146.39 13.97
-3 -1 11 1542.13 41.3
-3 1 11 1545.13 41.69
-3 1 10 181.61 13.4
-3 -1 10 179.86 13.36
-3 -1 9 1434.27 34.7
-3 1 9 1435.3 35.09
-3 -1 8 660.68 21.88
-3 1 8 635.14 21.88
-3 -1 7 1286.45 28.19
-3 1 7 1303.8 28.57
-3 -1 6 891.84 21.07
-3 -1 6 894.09 13.95
-3 1 6 900.84 21.49
-3 -1 5 74.62 5.74
-3 -1 5 67.05 4.37
-3 1 4 105.77 7.27
-3 -1 4 108.28 6.12
-3 -1 4 109.7 5.96
-3 1 3 1649.24 26.69
-3 -1 3 1680.92 24.54
-3 1 3 1624.05 24.06
-3 1 2 1789.89 25.9
-3 -1 2 1820.97 26.28
3 1 -2 1756.4 25.2
-3 1 2 1746.49 26.96
-3 -1 2 1780.98 28.84
-3 -1 1 2082.55 17.81
-3 -1 1 2147.08 29.92
-3 -1 1 2161.67 30.91
-3 1 1 2129.89 29.41
-3 1 1 2117.86 30.13
-3 1 0 1657.03 26.66
-3 -1 0 1678.95 27.03
-3 -1 0 1654.58 27.3
3 -1 1 3187.94 26.83
-3 1 -1 3234.16 38.87
-3 -1 -1 3258.88 39.78
-3 -1 -2 43.32 5.45
3 -1 3 1327.35 22.65
-3 1 -3 1318.83 25.77
-3 -1 -3 1317.5 26.11
-3 1 -4 460.25 15.55
-3 -1 -4 467.62 15.88
3 -1 4 455.51 14.79
-3 1 -5 8.36 3.47
-3 -1 -5 7.11 2.91
3 -1 5 10.17 3.21
-3 -1 -6 1368.41 29.18
-3 1 -6 1329.33 28.76
3 -1 6 1384.79 30.74
-3 1 -7 16.55 4.14
-3 -1 -7 17.28 4.45
3 1 7 15.36 4.91
3 -1 7 17.92 4.76
-3 -1 -8 843.76 24.31
3 -1 8 859.85 28.01
3 1 8 853.52 28.78
3 -1 9 999.6 32.18
-3 -1 -9 931.84 26.17
3 1 9 988.45 32.99
3 -1 10 120.25 12.41
3 1 10 123.65 12.89
3 1 11 696.79 31.28
3 -1 11 675.13 30
3 -1 12 17.48 6.69
3 1 12 9.79 6.46
3 1 13 476.44 28.9
3 -1 13 468.43 27.98
-3 1 -13 434.73 15.5
-3 -1 -13 442.8 16.87
-3 1 -13 476.27 16.91
3 1 14 157.42 17.55
3 -1 14 146.87 17.85
-3 -1 -14 141.63 9.18
-3 -1 -14 155.11 10.51
-3 1 -14 167.15 11.74
3 -1 15 128.13 16.3
3 1 15 134.5 17.51
-3 1 -15 126.31 10.17
-3 1 -15 113.3 8.86
-3 -1 -15 121.3 9.97
3 -1 16 222.85 22.31
3 1 16 223.16 22.62
-3 1 -16 200.77 11.71
-3 1 -16 215.33 13.06
-3 -1 -16 208.07 12.98
-3 1 -17 -1.14 4.71
-3 1 -17 11.49 4.98
-3 -1 -17 2.59 5.02
-3 -1 -18 129.92 10.55
-3 1 -18 135.63 11.61
-3 1 -19 120.09 10.66
-3 -1 -19 111.3 10.08
-3 1 -20 24.03 7.09
-3 -1 -20 6.91 4.41
-3 1 -21 213.06 12.14
-3 1 -22 28.17 6.15
-3 1 -22 25.53 5.38
3 -1 23 161.14 7.82
3 1 23 150.94 7.28
-3 1 -23 163.5 7.3
-3 -1 -23 165.9 7.76
3 -1 24 23.92 3.01
-3 -1 -24 21.78 2.94
-3 -2 25 135.47 6.57
-3 2 25 144.89 6.79
3 2 -25 122.4 6.2
-3 2 24 15.46 3.41
-3 -2 24 8.13 2.72
3 2 -24 10.21 3.3
-3 2 23 99.32 7.17
-3 -2 23 101.96 7.24
3 2 -23 87.1 7.6
-3 -2 22 80.16 6.94
-3 2 22 79.44 6.97
3 2 -22 71.86 7.25
-3 2 21 -0.7 3.34
-3 -2 21 7.72 3.91
3 2 -21 12.55 5.9
3 -2 -21 0.03 4.35
-3 2 20 97.05 8.05
3 -2 -20 89.67 8.56
3 2 -20 97.85 9.28
-3 2 19 125.43 9.28
3 -2 -19 99.91 9.19
-3 2 18 68.48 7.26
-3 2 17 553.03 33.8
-3 -2 17 596.89 34.64
3 -2 -17 546.76 18.57
-3 2 16 -1.17 5.25
-3 -2 16 4.83 5.75
3 -2 -16 -10.34 5.64
-3 2 15 859.71 38.94
-3 -2 15 882.72 39.33
-3 -2 14 74.67 11.06
-3 2 14 70.22 11.51
-3 -2 13 763.1 33.09
-3 2 13 768.19 33.43
-3 -2 12 117.8 12.96
-3 2 12 118.01 13.13
-3 -2 11 106.43 11.47
-3 2 11 97.37 10.92
-3 2 10 154.37 12.71
-3 -2 10 163.2 12.74
-3 -2 9 365.9 17.53
-3 2 9 371.48 18.15
-3 -2 8 5.48 3.5
-3 -2 7 2301.74 38.45
-3 -2 7 2261.57 23.64
-3 -2 6 12.7 3.36
-3 -2 6 14.9 2.45
-3 -2 5 3563.45 41.32
-3 2 5 3556.57 41.59
-3 2 4 46.16 5
-3 -2 4 47.99 5
-3 -2 3 2760.6 29.72
-3 2 3 2791.71 33.52
3 2 -3 2779.14 36.26
-3 -2 2 808.21 20.12
3 2 -2 805.22 18.94
-3 -2 2 770.32 13.99
-3 2 2 792.5 17.87
-3 -2 1 394.65 9.75
-3 -2 1 421.23 13.99
-3 2 0 582.22 16.2
3 -2 0 580.39 10.24
-3 -2 0 598.35 16.28
-3 2 -1 222.17 10.62
3 -2 1 217.44 8.09
-3 -2 -1 220.16 10.02
-3 2 -2 929.45 21.62
3 -2 2 912.36 17.28
-3 2 -3 1183.58 25.49
3 -2 3 1217.42 22.54
-3 -2 -3 1243.19 26.92
3 -2 4 239.1 11.02
-3 -2 -4 248.71 12.4
3 -2 5 2012.84 35.04
-3 -2 -5 2015.08 36.19
-3 -2 -6 105.23 8.79
3 -2 6 104.58 8.94
-3 -2 -7 2514.93 42.71
3 -2 7 2573.35 45.73
3 -2 8 319.39 17.34
-3 -2 -8 309.82 15.09
3 -2 9 390.97 20.7
3 2 9 395.55 21.98
-3 -2 -9 382.22 17.04
3 -2 10 930.06 33.35
3 2 10 931.19 34.76
3 -2 11 -0.75 4.49
3 2 11 3.5 5.52
3 -2 12 427.21 25.36
3 2 12 442.25 26.94
3 -2 13 239.53 20.27
3 2 13 241.83 21.12
-3 2 -13 228.44 11.12
-3 -2 -13 227.34 12.12
-3 2 -13 220.61 11.95
3 -2 14 93.65 13.52
3 2 14 89.97 13.72
-3 2 -14 83.12 7.79
-3 -2 -14 95.71 8.57
-3 2 -14 89.23 8.5
3 -2 15 514.26 32.58
3 2 15 510.74 33.09
-3 2 -15 518.25 17.77
-3 -2 -15 500.52 19.08
-3 2 -15 510.13 19.13
3 -2 16 5.13 6.56
3 2 16 6.53 6.31
-3 2 -16 -0.84 4.14
-3 -2 -16 9.37 4.73
-3 2 -16 3.07 4.64
-3 -2 -17 396.56 17.94
-3 2 -17 423.88 18.19
-3 2 -17 421.83 16.66
-3 2 -18 47.38 6.97
-3 2 -18 56.22 8.19
-3 -2 -18 49.34 7.78
-3 2 -19 150.38 11.22
-3 -2 -19 132.56 10.72
-3 -2 -20 37.39 6.61
-3 2 -20 36.31 6.89
-3 2 -21 19.96 6.2
3 2 22 44.49 4.64
-3 -2 -22 50.08 5.74
-3 2 -22 43.39 5.76
-3 2 -22 52.5 5.22
3 2 23 22.49 3.07
-3 -2 -23 23.87 3.98
-3 2 -23 31.85 3.99
3 -2 24 16.02 2.54
-3 -2 -24 21.02 3.06
-3 -3 25 10.11 2.46
-3 3 25 11.83 2.43
3 3 -25 5.77 2.46
-3 3 24 149.28 7.71
-3 -3 24 129.82 7.23
3 3 -24 131.6 7.84
-3 3 23 5.9 3.15
-3 -3 23 7.96 3.3
3 3 -23 3.31 3.68
-3 -3 22 43.33 5.33
-3 3 22 51.57 5.86
3 3 -22 47.64 6.49
-3 3 21 12.1 3.96
-3 -3 21 7.87 3.37
3 3 -21 11.4 5.02
-3 3 20 1.16 3.36
3 3 -20 5.06 5.21
-3 3 19 17.69 4.63
-3 3 18 463.24 17.24
-3 -3 17 1.6 6.28
-3 3 17 1.33 6.81
-3 3 17 -0.65 3.6
-3 3 16 996.61 43.89
-3 -3 16 1051.75 45.03
-3 3 16 1030.43 24.55
-3 -3 15 54.43 10.85
-3 3 15 46.08 10.42
-3 -3 14 955.53 39.17
-3 3 14 935.99 39.52
-3 -3 13 88.71 11.78
-3 3 13 81.15 11.66
-3 -3 12 357.15 21.6
-3 3 12 355.74 21.84
-3 -3 11 9.38 6.02
-3 3 11 5.95 5.04
-3 -3 10 33.71 6.75
-3 -3 9 163.13 12.09
-3 -3 8 1162.95 30.27
-3 -3 7 107.68 9
-3 -3 6 2140.44 35.76
-3 3 6 2057.44 31.11
-3 -3 5 40.68 5
-3 3 5 36.6 4.14
-3 -3 4 2557.87 34.13
-3 3 4 2505.16 31.37
-3 -3 2 1876.16 31.49
-3 -3 2 1758.64 24.97
-3 -3 0 329.99 10.97
3 -3 0 328.24 9.66
-3 -3 0 340.95 12.49
-3 -3 -1 33.35 4.56
3 -3 1 34.82 3.78
3 -3 2 77.87 5.67
3 -3 3 134.81 8.1
3 -3 4 1473.45 28.67
3 -3 5 204.13 11.68
-3 -3 -5 209.7 12.37
-3 -3 -6 1825.31 36.82
3 -3 6 1923.2 37.67
3 -3 7 9.5 3.83
-3 -3 -7 6.15 3.77
3 -3 8 2467.33 49
-3 -3 -8 2355.14 43.54
-3 -3 -9 4.83 3.92
3 -3 10 349.29 20.97
3 3 10 341.12 21.95
3 -3 11 56.83 9.42
3 3 11 54.51 10.2
3 -3 12 90.06 12.39
3 3 12 97.75 13.48
3 -3 13 91.35 12.88
3 3 13 95.4 13.62
-3 3 -13 88.58 7.67
-3 -3 -13 82.66 7.86
-3 3 -13 79.85 7.57
3 -3 14 895.9 40.75
3 3 14 921.39 43.66
-3 3 -14 918.28 23.17
-3 -3 -14 915.05 24.58
-3 3 -14 925.9 24.93
3 3 15 10.29 7.05
3 -3 15 5.51 5.49
-3 3 -15 -2.8 4.08
-3 -3 -15 3.62 4.18
-3 3 -15 0.03 4.63
3 3 16 575.58 36.75
3 -3 16 529.11 33.61
-3 3 -16 546.8 20.26
-3 3 -16 554.09 18.95
-3 -3 -16 546.4 20.12
-3 3 -17 1.58 4.38
-3 3 -17 1.73 5.26
-3 -3 -17 0.31 4.6
-3 3 -18 305.82 15.48
-3 -3 -18 283.06 15.14
-3 3 -18 281.66 13.93
-3 -3 -19 1.99 4.52
-3 3 -19 0.26 4.65
-3 3 -20 64.06 7.75
3 3 21 7.91 3.25
-3 -3 -21 -0.67 3.94
-3 3 -21 10.03 4.53
-3 3 -21 3.84 3.54
3 3 22 4.11 2.56
-3 3 -22 5.03 3.19
-3 -3 -22 10.55 4.12
-3 3 -22 4.01 3.67
3 3 23 3.17 1.85
-3 -3 -23 2.27 2.87
3 -3 24 80.28 4.73
-3 -3 -24 82.71 4.79
-3 4 25 103.92 5.38
-3 -4 25 100.28 5.25
3 4 -25 91.95 5.66
-3 4 24 41.55 4.15
-3 -4 24 40.19 4.07
3 4 -24 39.34 4.82
-3 -4 23 50.35 5.05
-3 4 23 53.12 5.34
3 4 -23 44.63 5.92
-3 4 22 186.96 9.89
-3 -4 22 182.83 9.69
3 4 -22 174.76 11.08
-3 4 21 -0.95 3.5
3 4 -21 0.63 4.53
-3 4 20 203 11.35
-3 4 19 47.14 6.15
-3 4 18 111.93 8.68
-3 4 17 306.12 25.43
-3 -4 17 277.69 24.36
-3 4 17 324.99 14.22
-3 -4 16 7.99 6.86
-3 4 16 15.8 7.67
-3 4 16 5.29 3.04
-3 -4 15 610.71 33.09
-3 4 15 592.14 33.3
-3 4 15 602.97 18.36
-3 -4 14 119.36 14.41
-3 4 14 117.47 14.81
-3 4 14 125.17 8.11
-3 -4 13 629.65 30.5
-3 4 13 565.82 29.77
-3 -4 12 589.62 28.31
-3 4 12 563.16 28.12
-3 -4 11 49.15 8.9
-3 -4 10 1173.61 35.13
-3 -4 9 359.72 18.52
-3 4 9 331.25 13.85
-3 -4 8 1533.77 35.66
-3 4 8 1448.88 27.24
-3 -4 7 1372.47 31.62
-3 4 7 1325.96 24.21
-3 4 6 250.76 9.72
-3 -4 6 263.95 12.98
-3 -4 5 2090.11 35.02
-3 4 5 1937.73 26.77
-3 -4 4 443.64 15.32
3 4 -3 1961.08 35
-3 -4 3 1915.89 30.52
-3 -4 2 2212.27 31.84
-3 -4 1 387.75 14.59
3 -4 -1 354.04 12.19
-3 -4 1 365.03 13.1
-3 -4 0 2534.29 34.88
-3 -4 0 2551.3 35.59
3 -4 0 2521.77 32.11
3 -4 1 584.74 16.38
-3 -4 -1 599.73 17.25
3 -4 2 795.6 19.29
3 -4 3 623.85 18.13
3 -4 4 19.04 4.06
3 -4 5 1224.7 29.03
-3 -4 -6 7.72 4.12
3 -4 6 7.53 3.67
-3 -4 -7 885.96 27.32
3 -4 7 856.19 27.67
-3 -4 -8 507.5 21.18
3 -4 8 514.43 22.69
3 -4 9 82.25 10.36
-3 -4 -9 72.52 8.6
3 -4 10 504.11 25.06
3 4 11 20.27 7.33
3 -4 11 24.74 7.03
3 4 12 709.71 35.47
3 -4 12 701.29 32.97
3 -4 13 111.72 14.25
3 4 13 131.18 16.24
-3 4 -13 125.74 8.82
-3 -4 -13 130.34 9.38
-3 4 -13 131.69 9.7
3 -4 14 324.44 24.45
3 4 14 342.25 27.04
-3 4 -14 315.8 14.25
-3 -4 -14 345.81 14.98
-3 4 -14 335.54 15.26
3 -4 15 233.63 21.41
3 4 15 249.23 23.89
-3 4 -15 232.04 12.72
-3 4 -15 259.86 13.89
-3 -4 -15 241.38 13.49
-3 4 -16 4.07 5.69
-3 4 -16 8.92 6.27
-3 -4 -16 2.45 4.7
-3 4 -17 413.96 17.89
-3 -4 -17 383.05 16.86
-3 4 -17 408.95 16.41
-3 4 -18 26.85 5.88
-3 4 -18 21.95 6.01
-3 4 -19 140.7 9.95
-3 4 -19 148.42 11.09
3 4 20 146.62 8.59
-3 4 -20 159.53 10.76
3 4 21 10.46 3
-3 4 -21 4.72 3.39
-3 4 -21 13.51 4.37
-3 -4 -21 13.76 4.63
3 4 22 102.19 6
-3 4 -22 114.3 7.93
-3 -4 -22 117.98 7.41
-3 -4 -23 17.21 3.45
3 -4 24 44.08 3.55
-3 -4 -24 45.9 3.61
-3 -5 25 8.73 1.86
-3 5 25 10.35 1.95
3 5 -25 5.65 2.42
-3 5 24 30.9 3.56
-3 -5 24 27.38 3.37
-3 5 23 217.54 9.47
-3 -5 23 219.69 9.46
3 5 -23 222.62 11.18
-3 -5 22 -2.47 3.02
-3 5 22 4.89 3.2
3 5 -22 -1.77 4.48
-3 5 21 408.91 14.93
3 5 -21 406.69 16.82
-3 5 20 2.04 3.19
-3 5 19 416.98 15.99
-3 5 18 20.14 4.55
-3 -5 17 157.25 18.55
-3 5 17 151.77 18.31
-3 5 17 153.59 9.9
-3 5 16 22.6 8.23
-3 -5 16 17.47 7.78
-3 5 16 21.32 4.57
-3 -5 15 -0.55 4.89
-3 5 15 -3.34 6.84
-3 5 15 0.96 2.75
-3 -5 14 64.71 11.41
-3 5 14 60.01 11.16
-3 5 14 57.08 5.77
-3 -5 13 484.11 27.07
-3 5 13 466.56 27.34
-3 -5 12 13.13 5.87
-3 -5 11 1394.64 41.69
-3 -5 10 61.59 8.43
-3 -5 9 1856.43 42.93
-3 -5 8 38.36 6.64
-3 -5 7 915.97 27.13
-3 5 7 853.34 16.83
-3 -5 6 43.51 6.14
-3 -5 5 7.24 3.11
3 5 -3 728.92 22.84
-3 -5 3 720.33 20.42
-3 -5 1 1528.24 29.29
3 -5 -1 1462.73 27.49
3 5 -1 1497.07 31.82
-3 -5 1 1437.13 28.59
3 -5 0 118.06 8.54
-3 -5 0 120.35 8.53
-3 -5 0 118.5 9.05
3 -5 1 1663.37 29.62
-3 -5 -1 1669.95 29.15
3 -5 2 6.77 4.82
3 -5 3 896.19 23.59
3 -5 4 55.24 6.56
3 -5 5 224.3 13.37
3 -5 6 138.88 11.07
3 -5 7 663.24 25.01
3 -5 8 136.51 12.44
-3 -5 -8 143.85 12.14
3 -5 9 1298 38.71
-3 -5 -9 1210.4 34.79
3 -5 10 5.28 4.29
3 -5 11 1514.9 46.67
3 -5 12 -2.99 4.87
3 5 12 -2.85 5.64
-3 5 -12 1.47 3.31
-3 5 -12 2.56 3.86
-3 -5 -12 0.39 3.68
3 -5 13 1159.44 44.73
3 5 13 1240.06 50.23
-3 5 -13 1198.09 26.37
-3 5 -13 1191.69 27.93
-3 -5 -13 1253.29 27.62
3 -5 14 17.32 6.45
3 5 14 7.32 6.05
-3 5 -14 16.28 4.53
-3 -5 -14 16.68 4.64
-3 5 -14 18.59 5.25
3 -5 15 187.12 19.16
3 5 15 198.42 21.25
-3 5 -15 200.31 11.77
-3 -5 -15 190.34 11.95
-3 5 -15 215.11 12.62
-3 5 -16 95.52 9.21
-3 5 -16 87.44 8.69
-3 5 -17 4.65 4.43
-3 5 -17 5.68 4.79
-3 5 -18 35.52 6.41
-3 5 -18 41.06 6.72
3 5 19 213.33 10.34
-3 5 -19 229.24 12.9
-3 5 -19 220.97 11.84
3 5 20 -2.55 2.77
-3 5 -20 6.15 4.64
-3 -5 -20 2.74 4.83
3 5 21 222.12 9.08
-3 5 -21 240.25 11.77
-3 -5 -21 239.3 10.95
-3 -5 -22 4.79 3.58
-3 5 -22 -2.96 3.34
-3 -5 -23 135.25 6.62
3 6 -25 18.46 2.88
-3 6 24 53.39 4.14
-3 -6 24 46.44 3.85
3 6 -24 58.1 5.3
-3 6 23 13.92 2.73
-3 -6 23 15.09 2.97
3 6 -23 15.26 4.1
-3 -6 22 188.41 9.35
-3 6 22 205.61 9.59
-3 6 21 2.41 2.95
-3 -6 21 -2.71 3.41
3 6 -21 -0.28 4.88
-3 6 20 417.49 15.18
-3 6 19 30.99 5.11
-3 6 18 295.83 13.46
3 6 -17 96.21 7.67
-3 6 17 107.21 8.16
3 6 -16 0.28 3.57
-3 6 16 3.98 2.97
-3 -6 16 -0.75 4.9
-3 6 16 5.36 5.11
3 6 -15 92.7 7.36
-3 6 15 97.16 7.63
-3 -6 15 100.19 14.09
-3 6 15 91.25 14.22
3 6 -14 81.14 6.72
-3 -6 14 86.26 12.78
-3 6 14 75.96 12.63
-3 6 14 91.93 7.13
-3 -6 13 72.36 11.77
-3 6 13 79.33 6.54
-3 -6 12 883.57 35.72
-3 -6 11 29.32 7.21
-3 -6 10 1606.08 43.87
-3 -6 9 16.44 5.31
-3 -6 8 854.6 29.19
-3 -6 7 16.44 5.09
-3 -6 6 41.48 6.62
-3 -6 5 67.39 7.72
-3 -6 4 658.43 21.78
-3 6 4 501.79 8.86
-3 -6 2 737.54 22.17
3 6 -2 764.8 24.36
3 -6 -2 712.49 21.45
-3 -6 1 216.28 12.2
-3 -6 1 196.19 12.42
3 6 0 1418.89 33.22
3 -6 0 1437.63 29.95
-3 -6 0 1443.93 28.29
-3 -6 0 1428.51 31.9
3 -6 2 1211.49 28.62
3 -6 3 9.61 4.95
3 -6 4 764.05 24.48
3 -6 5 455.98 19.88
3 -6 6 5.94 4.24
3 -6 7 417.59 20.95
3 -6 8 1018.93 33.83
-3 -6 -8 956.63 32.18
3 -6 9 134.52 13.18
-3 -6 -9 120 11.94
3 -6 10 1403.27 43.45
3 -6 11 -1.91 4.96
3 -6 12 1324.81 46.36
-3 6 -12 1343.86 27.25
-3 6 -12 1342.34 28.55
3 -6 13 122.96 15.2
3 6 13 130.97 16.77
-3 6 -13 128.86 9.15
-3 6 -13 112.92 9.08
3 -6 14 308.96 24.37
3 6 14 351.11 28.1
-3 6 -14 318.08 14.21
-3 6 -14 313.94 15.01
3 -6 15 288.25 24.35
3 6 15 291.73 26.63
-3 6 -15 281.43 13.73
-3 6 -15 284.72 14.35
-3 6 -16 0.78 4.52
-3 6 -16 3.67 4.8
-3 6 -17 63.9 7.41
-3 6 -17 71.4 8.09
-3 6 -18 77.15 8.14
-3 6 -18 80.2 8.16
-3 6 -19 12.31 4.87
-3 6 -19 10.93 4.91
-3 -6 -20 231.83 11.44
-3 6 -20 219.92 11.06
-3 6 -20 229.46 11.97
-3 6 -21 0.55 3.65
-3 -6 -21 -4.12 3.75
-3 6 -22 164.03 8.68
-3 -6 -22 171.61 8.23
-3 -6 -23 4.95 2.73
-3 7 24 99.03 5.18
3 7 -24 96.04 6.28
-3 -7 23 36.28 3.79
-3 7 23 39.45 3.91
3 7 -23 40.14 5.33
-3 7 22 41.26 4.44
-3 -7 22 36.84 4.26
3 7 -22 40.95 6.15
-3 7 21 42.73 4.69
-3 -7 21 39.7 4.79
3 7 -21 43.33 6.75
-3 7 20 33.9 4.81
-3 7 19 119.99 8.69
3 7 -18 154.93 9.55
-3 7 18 163.35 9.83
3 7 -17 13.69 5.05
-3 7 17 12.94 4.01
3 7 -16 298.36 12.82
-3 7 16 299.59 13.22
-3 -7 16 299.62 25.18
-3 7 16 298.01 25.65
3 7 -15 13.4 4.17
-3 7 15 14.63 3.47
-3 -7 15 12.73 6.61
-3 7 15 4.57 5.86
3 7 -14 268.98 11.88
-3 7 14 292.39 12.34
-3 -7 14 304.45 23.32
-3 7 14 288.84 24.16
3 7 -13 237.2 10.82
-3 7 13 249.49 11.12
-3 -7 13 256.11 20.66
-3 -7 12 275.43 21.24
-3 -7 11 463.15 25.97
-3 -7 10 18.2 6.16
-3 -7 9 609.36 26.96
-3 -7 8 476.09 22.82
-3 -7 7 332.39 18.47
-3 -7 6 2371.2 48.07
-3 -7 5 10.48 5
-3 -7 4 1787.48 39.16
-3 -7 3 142.28 11.54
3 7 -3 158.99 13.02
3 -7 -2 470.27 19.17
3 7 -2 510.12 21.18
-3 -7 2 496.62 19.88
3 7 -1 372.64 18.14
-3 -7 1 371.32 17.3
3 -7 -1 370.75 16.94
-3 -7 1 363.95 15.53
3 7 0 57.54 7.71
-3 -7 0 53.08 6.18
-3 -7 0 52.54 7.38
3 -7 0 49.12 6.69
-3 -7 -1 554.21 17.37
3 -7 1 585.48 21.38
3 -7 2 199.68 13.15
3 -7 3 246.98 14.9
3 -7 4 970.2 29.45
3 -7 5 90.94 10.37
3 -7 6 699.86 26.97
3 -7 7 16.33 5.55
3 -7 8 388.73 21.89
3 -7 9 196.36 16.66
-3 -7 -9 166.17 14.95
3 -7 10 34.77 8.57
3 -7 11 588.7 30.98
-3 7 -11 584.27 17.72
3 -7 12 41.36 9.66
-3 7 -12 42.17 6.32
-3 7 -12 41.45 6.47
3 -7 13 402.47 27.4
-3 7 -13 412.05 15.94
-3 7 -13 422.03 17.07
3 -7 14 338.46 26.07
3 7 14 344.05 29.58
-3 7 -14 356.22 15.3
-3 7 -14 335.91 15.61
-3 7 -15 34.77 6.23
-3 7 -15 35.49 6.45
-3 7 -16 363.17 15.98
-3 7 -16 396.32 16.93
-3 7 -17 5 4.56
-3 7 -17 -3.84 5
-3 7 -18 194.61 11.9
-3 7 -18 207.25 11.86
-3 7 -19 50.56 6.41
-3 -7 -19 44.72 6.39
-3 7 -19 44.04 6.32
-3 7 -20 35.88 5.43
-3 7 -20 41.04 5.97
-3 -7 -20 47.55 6.31
-3 7 -21 69.26 6.3
-3 -7 -21 69.78 6.22
-3 7 -22 0.9 2.87
-3 -7 -22 -1.22 2.96
-3 -7 -23 42.57 3.78
3 8 -24 2.56 2.52
-3 8 23 88.66 5.34
3 8 -23 92.43 6.83
-3 8 22 1.28 1.98
-3 -8 22 -1.93 2.2
3 8 -22 2.19 3.91
-3 8 21 0.69 2.14
-3 -8 21 -1.17 2.51
3 8 -21 3.74 4.4
-3 8 20 1.22 2.38
3 8 -19 128.15 8.69
-3 8 19 132.29 8.46
3 8 -18 0.44 4.24
-3 8 18 -6.05 3.45
3 8 -17 549.17 17.63
-3 8 17 552.66 17.59
3 8 -16 16.14 5.17
-3 8 16 1.23 3.3
3 8 -15 835.22 21.49
-3 8 15 843.46 21.43
-3 8 15 788.63 41.76
-3 -8 15 865.7 42.06
3 8 -14 20.78 4.88
-3 8 14 22.27 4.33
-3 -8 14 25.91 8.25
3 8 -13 556.05 16.76
-3 8 13 531.22 16.32
-3 -8 13 579.34 31.99
3 8 -12 76.09 6.67
-3 8 12 82.89 6.79
-3 -8 11 64.09 10.33
-3 -8 10 11.72 5.97
-3 -8 9 182.46 15.71
-3 -8 8 16.79 6.12
-3 -8 7 1765.18 45.09
-3 -8 6 8 5.44
-3 -8 5 2823.5 54.59
-3 -8 3 708.23 26.01
3 8 -2 132.16 12.73
3 8 -1 293.48 17.28
-3 -8 1 284.2 14.32
-3 -8 1 306.29 17.2
3 -8 -1 288.34 16.53
3 -8 0 28.53 6.17
-3 -8 0 26.09 6.06
3 8 0 35.28 7.32
-3 -8 0 30.1 5.15
-3 -8 -1 42.76 5.55
3 -8 1 35.48 6.7
3 8 1 35.36 7.1
3 -8 2 7.53 5.12
3 -8 3 1142.16 33.36
3 -8 4 250.31 16.39
3 -8 5 1679.65 42.81
3 -8 6 104.03 11.93
3 -8 7 1869.4 48.44
3 -8 8 -0.18 4.18
3 -8 9 540.06 28.24
3 -8 10 10.71 5.43
-3 8 -10 3.96 3.09
3 -8 11 10.08 5.61
-3 8 -11 3.1 3.56
3 -8 12 17.14 6.85
-3 8 -12 16.01 4.62
-3 8 -12 15.3 4.72
3 -8 13 197.7 20.16
-3 8 -13 200.11 11.77
-3 8 -13 201.11 12.07
3 -8 14 10.78 6.44
-3 8 -14 5.52 4.21
-3 8 -14 12.87 5.32
-3 8 -14 3.94 3.89
-3 8 -15 693.6 21.2
-3 8 -15 659.03 21.55
-3 8 -16 -6.8 5.06
-3 8 -16 -0.13 4.85
-3 8 -17 411.46 16.41
-3 -8 -17 389.95 15.38
-3 8 -17 408.68 16.73
-3 8 -18 2.99 4.19
-3 -8 -18 0.65 4.4
-3 8 -18 1.45 4.1
-3 8 -19 111.87 8.37
-3 8 -19 111.37 8.69
-3 -8 -19 123.18 9.03
-3 8 -20 -5.59 3.89
-3 8 -20 -1.26 3.77
-3 -8 -20 3.78 3.64
-3 -8 -21 -7.74 3.5
-3 8 -21 -0.96 3.19
-3 8 -22 -0.88 2.38
-3 -8 -22 -0.5 2.61
3 9 -24 71.37 4.79
-3 9 23 31.13 3.06
3 9 -23 35.24 4.45
-3 9 22 21.15 2.96
3 9 -22 21.49 4.67
-3 9 21 102.14 6.43
3 9 -21 118.96 8.91
3 9 -20 9.76 3.95
-3 9 20 11.21 2.97
3 9 -19 110.13 7.95
-3 9 19 102.07 7.05
3 9 -18 174.77 10.43
-3 9 18 176.79 9.67
3 9 -17 50.34 6.61
-3 9 17 47.66 5.48
3 9 -16 349.22 14.44
-3 9 16 340.41 13.67
3 9 -15 27.78 5.64
-3 9 15 27.26 4.3
3 9 -14 544.12 17.46
-3 9 14 516.84 16.33
-3 -9 14 531.79 33.41
3 9 -13 142.3 9.38
-3 9 13 129.95 8.35
-3 -9 13 157 17.52
3 9 -12 223.3 11.23
-3 9 12 201.52 9.95
-3 -9 12 232.03 20.51
-3 9 11 289.55 11.45
-3 -9 11 333.36 23.41
-3 -9 10 -1.97 4.92
-3 -9 9 304.52 21.18
-3 -9 8 593.99 28.81
-3 -9 7 116.38 12.73
-3 -9 6 1890.7 48.58
-3 -9 5 9.84 7.13
-3 -9 4 1701.36 44.24
-3 -9 2 537.16 21.31
-3 -9 2 554.91 24.88
3 9 -2 576.17 25.45
-3 -9 1 439.69 22.36
-3 -9 1 396.74 17.55
3 -9 -1 412.95 21.02
3 9 -1 431.15 22.16
3 9 0 28.61 7.55
3 -9 0 28 7.89
-3 -9 0 30.95 7.71
-3 -9 0 28.11 5.61
3 -9 1 348.36 19.66
3 9 1 344.94 20.08
3 9 2 612.05 27.08
3 -9 2 615.59 25.95
3 -9 3 387.8 21.25
3 -9 4 982.87 34.04
3 -9 5 29.76 6.98
3 -9 6 1009.83 36.28
3 -9 7 11.75 5.25
3 -9 8 517.16 27.96
3 -9 9 249.54 20.34
-3 9 -9 230.37 10.94
3 -9 10 175.61 17.54
-3 9 -10 171.99 10
-3 9 -10 156.53 8.31
3 -9 11 521.48 31.03
-3 9 -11 513.26 17.03
-3 9 -11 486.02 16.92
3 -9 12 5.64 6.44
-3 9 -12 6.26 3.87
-3 9 -12 9.05 4.44
3 -9 13 316.76 25.47
-3 9 -13 330.06 14.46
-3 9 -13 327.09 15.05
-3 9 -14 225.47 12.44
-3 9 -14 211.62 11.15
-3 9 -14 212.9 12.39
-3 9 -15 17.03 5.92
-3 9 -15 21.19 5.32
-3 -9 -15 19.22 5.57
-3 9 -15 16.04 5.45
-3 9 -16 371.43 15.63
-3 -9 -16 358.25 14.59
-3 9 -16 359.96 15.61
-3 9 -17 8.81 4.42
-3 9 -17 4.85 4.33
-3 -9 -17 8.55 4.59
-3 9 -18 224.49 11.85
-3 -9 -18 222.88 11.18
-3 9 -18 246.88 12.27
-3 9 -19 26.76 5.05
-3 9 -19 22.38 4.78
-3 -9 -19 18.96 4.34
-3 9 -20 35.02 4.87
-3 -9 -20 32.94 4.71
-3 9 -20 36.74 5.06
-3 -9 -21 48.98 4.58
-3 9 -21 44.95 4.55
-3 -9 -22 -2.84 2.35
3 10 -23 2.13 2.46
-3 10 22 153.19 6.43
3 10 -22 177.82 8.98
3 10 -21 6.97 3.28
-3 10 21 6.24 2.21
3 10 -21 7.6 4.16
3 10 -20 234.72 10.08
-3 10 20 233.05 9.58
3 10 -19 19.75 4.57
-3 10 19 19.52 3.61
3 10 -18 147.79 9.36
-3 10 18 136.59 8.19
3 10 -17 47.95 6.42
-3 10 17 49.02 5.31
3 10 -16 20.1 5.14
-3 10 16 19.95 3.88
3 10 -15 58.75 6.88
-3 10 15 50.49 5.53
3 10 -14 74.78 7.16
-3 10 14 71.25 6.36
-3 -10 14 70.41 13.06
3 10 -13 71.38 7.39
-3 10 13 65.16 5.9
-3 -10 13 73.66 13.55
3 10 -12 652.51 18.81
-3 10 12 624.77 17.4
-3 -10 12 679.1 36.07
-3 10 11 1.9 2.49
-3 -10 11 15.81 7.6
-3 -10 10 1282.88 46.69
-3 -10 9 45.8 9.65
-3 -10 8 865.04 36.4
-3 -10 7 219.87 18.7
-3 -10 6 27.39 7.95
-3 -10 5 491.31 25.89
-3 -10 4 257.2 18.82
-3 -10 3 57.67 8.68
-3 -10 3 58.52 9.96
-3 -10 2 1202.5 32.95
3 10 -2 1278.62 40.03
-3 -10 2 1346.37 41.06
-3 -10 1 41.38 6.95
3 10 -1 40.51 8.85
-3 -10 1 36.76 8.32
3 -10 -1 37.9 8.65
3 10 0 1655.46 45.71
3 -10 0 1659.08 45.09
-3 -10 0 1638.88 45.95
3 -10 1 40.03 9.02
3 10 1 36.64 9.11
3 10 2 1255.51 40.43
3 -10 2 1281.89 40.02
3 -10 3 29.38 7.8
3 10 3 43.42 9.11
3 -10 4 350.09 22.34
3 -10 5 162.96 15.35
3 -10 6 13.02 6.12
3 -10 7 136.12 15.42
3 -10 8 395.72 25.91
-3 10 -8 374.35 13.6
3 -10 9 92.41 13.3
-3 10 -9 72.47 5.56
-3 10 -9 91.02 7.29
3 -10 10 733.17 36.56
-3 10 -10 696.16 19.69
-3 10 -10 644.07 17.2
3 -10 11 22.02 8.19
-3 10 -11 8.42 4.39
-3 -10 -11 10.01 3.98
3 -10 12 531.23 32.69
-3 10 -12 540.02 18.47
-3 -10 -12 537.79 17.31
-3 10 -13 41.18 6.65
-3 10 -13 29.15 5.97
-3 10 -14 173.74 11.47
-3 -10 -14 158.64 10.39
-3 10 -14 169.58 11.13
-3 10 -15 112.06 9.43
-3 10 -15 91.36 8.41
-3 -10 -15 93.17 8.14
-3 10 -15 90.45 7.81
-3 10 -16 -3.1 4.49
-3 10 -16 -0.62 4.09
-3 10 -16 -3.26 3.92
-3 -10 -16 -4.73 4.64
-3 10 -17 83.21 7.66
-3 -10 -17 79.03 7.24
-3 10 -17 71.4 7.24
-3 10 -18 50.6 6.08
-3 10 -18 46.68 6.06
-3 -10 -18 43.13 5.74
-3 10 -19 28.71 4.79
-3 10 -19 30.53 4.68
-3 -10 -19 27.57 4.39
-3 -10 -20 118.96 6.8
-3 10 -20 128.66 7.35
-3 10 -20 134.89 7.74
-3 -10 -21 -1.14 2.3
-3 10 -21 -1.7 2.36
3 11 -23 94.52 5.24
3 11 -22 -1.38 2.84
3 11 -21 291.37 9.79
3 11 -21 341.73 12.64
3 11 -20 8.67 3.43
-3 11 20 8.7 2.6
3 11 -19 229.92 10.82
-3 11 19 224.92 9.55
3 11 -18 1.07 3.81
-3 11 18 2 2.32
3 11 -17 102.52 8.36
-3 11 17 91.93 6.77
3 11 -16 -1.88 4.2
-3 11 16 1.1 2.36
3 11 -15 6.5 4.34
-3 11 15 4.62 2.81
3 11 -14 7.2 4.3
-3 11 14 8.04 3.01
3 11 -13 199.1 11.06
-3 11 13 190.75 9.67
-3 -11 13 195.57 20.95
3 11 -12 4.59 4.06
-3 11 12 2.13 3.1
-3 -11 12 5.45 6.22
-3 11 11 724.76 18.59
-3 -11 11 779.85 39.27
-3 -11 10 -2.95 5.2
-3 -11 9 946.43 41.05
-3 -11 8 4.25 5.63
-3 -11 7 187.26 18.19
-3 -11 6 3.63 4.72
-3 -11 5 166.85 16.54
-3 -11 4 37.03 9.5
-3 -11 3 483.15 22.95
-3 -11 3 516.19 28.03
-3 -11 2 106.31 13.72
3 -11 -1 827.25 34.59
3 11 -1 827.74 33.98
-3 -11 1 806.08 34.72
3 11 0 83.21 12.85
3 -11 1 1229.38 42.02
3 11 1 1190.71 41.25
3 11 2 41.73 11.76
3 -11 2 55.39 12.74
3 11 3 1171.26 41.93
3 -11 3 1176.43 41.65
3 11 4 46.54 9.76
3 -11 4 45.77 9.84
3 -11 5 242.65 20.25
3 11 5 231.64 19.09
3 -11 6 13.24 6.16
3 -11 7 92.93 13.91
-3 11 -7 99.6 7.47
-3 11 -7 87.37 6.55
3 -11 8 38.23 9.43
-3 11 -8 29.85 4.22
-3 11 -8 38.2 5.21
3 -11 9 748.64 37.54
-3 11 -9 729.3 19.95
3 -11 10 -0.41 5.22
-3 11 -10 -2.99 3.98
-3 11 -10 1.14 1.37
3 -11 11 820.91 41.1
-3 11 -11 856.06 22.79
-3 11 -12 -1.29 4.51
-3 11 -13 422.9 16.61
-3 -11 -13 382.78 14.41
-3 11 -14 3.83 4.47
-3 11 -14 3.97 4.67
-3 -11 -14 4.55 4.07
-3 11 -15 37.39 6.13
-3 11 -15 44.29 6.48
-3 -11 -15 41.14 5.72
-3 11 -15 36.81 5.65
-3 11 -16 5.1 4.05
-3 -11 -16 -1.57 4.17
-3 11 -16 2.28 3.42
-3 11 -16 5.77 4.3
-3 11 -17 52.64 6.4
-3 11 -17 39.36 5.5
-3 -11 -17 49.89 5.64
-3 11 -18 -0.07 3.52
-3 11 -18 8.92 3.72
-3 -11 -18 5.6 3.38
-3 11 -19 147.08 7.92
-3 -11 -19 139.51 7.17
-3 11 -20 -1.52 2.84
-3 -11 -20 -1.26 2.37
-3 11 -20 -4.47 2.88
3 12 -22 90.7 5.47
3 12 -21 -3.87 2.42
3 12 -21 -0.33 2.88
3 12 -20 172.77 8.16
3 12 -20 194.1 9.9
3 12 -19 50.72 5.53
3 12 -18 84.97 7.12
3 12 -17 196.85 10.65
-3 12 16 10.78 3.31
3 12 -16 4.89 4.14
3 12 -15 204.74 11.55
3 12 -14 37.67 5.99
3 12 -13 107.77 8.79
3 12 -12 197.26 11.37
-3 -12 11 26.75 8.65
-3 -12 10 423.93 29.45
-3 -12 9 102.85 14.69
-3 -12 8 423.76 28.68
-3 -12 7 304.18 23.88
-3 12 7 288.67 11.41
-3 12 6 34.29 4.53
-3 -12 6 29.56 8.36
-3 -12 5 368.37 25.87
-3 12 5 348.35 12.33
-3 -12 4 153.63 16.86
-3 -12 3 290.07 22.49
-3 -12 2 296.26 22.99
-3 -12 1 49.41 10.22
3 12 0 744.85 33.86
3 -12 0 730.56 34.64
3 -12 1 33.29 10.5
3 12 1 33.88 9.84
3 12 2 432.88 26.47
3 -12 2 435.3 26.9
3 12 3 268.58 20.95
3 -12 3 254.55 21.44
3 -12 4 84.37 13.09
3 12 4 105.96 14.11
-3 12 -4 83.36 6.67
3 -12 5 663.42 34.39
3 12 5 643.01 33
-3 12 -5 622.36 17.07
3 -12 6 8.73 7.26
3 12 6 7.2 4.89
-3 12 -6 7.08 3.04
-3 12 -6 12.77 4.32
3 -12 7 563.09 32.64
3 12 7 549.66 31.3
-3 12 -7 509.18 16.44
-3 12 -7 481.28 15.17
3 -12 8 178.31 19.54
-3 12 -8 190.67 9.75
-3 12 -8 222.36 11.37
3 -12 9 103.44 15.19
-3 12 -9 86.17 6.15
-3 12 -9 116.48 8.8
3 -12 10 278.99 24.7
-3 12 -10 318.72 14.31
-3 12 -10 269.09 11.03
-3 12 -11 2.53 4.56
-3 12 -12 377.76 15.69
-3 12 -13 179.02 11.21
-3 12 -14 163.44 10.6
-3 12 -15 246.99 12.58
-3 12 -15 202.41 10.71
-3 12 -16 -0.86 4.24
-3 12 -16 5.23 3.51
-3 12 -17 132.62 9.02
-3 12 -18 51.15 5.96
-3 12 -19 45.49 5.01
-3 12 -20 104.83 5.95
3 13 -21 3.16 2.3
3 13 -20 10.79 2.99
3 13 -20 11.81 3.6
3 13 -19 18.1 3.85
3 13 -18 135.72 8.41
-3 13 17 0.71 2.75
3 13 -17 3.46 3.96
-3 13 16 388.79 12.71
3 13 -16 389.42 15.32
-3 13 15 10.07 3.61
3 13 -15 8.84 4.6
3 13 -14 407.63 16.25
-3 13 14 373.51 13.16
-3 13 13 31.14 4.76
3 13 -13 37.93 6.19
3 13 -12 284.94 13.53
3 13 -11 22.83 5.24
-3 13 10 0.02 2.93
-3 -13 10 -1.65 5.62
-3 -13 9 9.99 6.92
-3 13 9 13.03 3.58
-3 -13 8 324.42 26.04
-3 13 8 305.34 12.23
-3 13 7 16.83 4.65
-3 -13 7 2.25 5.62
-3 -13 6 1004.78 45.04
-3 13 6 968.79 21.45
-3 -13 5 10.1 9.68
-3 13 5 16.73 5.05
-3 -13 4 1123.16 46.79
-3 13 4 1072.22 22.64
-3 -13 3 38.77 11.48
-3 -13 2 645.93 35.47
-3 13 2 615.39 17
-3 13 1 24.29 4.06
3 -13 0 27.92 8.84
-3 13 0 27.53 4.58
3 -13 1 40.41 10
3 13 1 35.23 8.76
-3 13 -1 38.38 4.78
3 -13 2 310.36 24.95
3 13 2 300.57 23.02
-3 13 -2 291.44 11.96
3 -13 3 24.18 10.45
3 13 3 23.88 8.52
-3 13 -3 20.4 4.07
3 -13 4 882.77 41.75
3 13 4 867.25 39.18
-3 13 -4 815.28 20.61
3 13 5 -1.28 6.12
3 -13 5 11.14 7.58
-3 13 -5 8.49 3.88
-3 13 -5 10.96 4.15
3 -13 6 894.18 42.63
3 13 6 851.5 39.48
-3 13 -6 825.17 20.55
-3 13 -6 820.38 20.69
3 -13 7 4.42 7.16
3 13 7 2.43 5.49
-3 13 -7 5.02 3.78
-3 13 -7 -0.02 2.87
3 -13 8 358.18 28.09
3 13 8 363.09 26.3
-3 13 -8 331.25 12.86
-3 13 -8 376.9 14.79
3 -13 9 7.03 6.61
-3 13 -9 8.15 4.79
-3 13 -10 80.75 8.12
-3 13 -10 82.73 6.38
-3 13 -11 71.75 7.57
-3 13 -12 29.98 5.83
-3 13 -13 31.74 5.86
-3 13 -14 317.03 14.4
-3 13 -15 0.89 3.97
-3 13 -15 -1.95 3.8
-3 13 -16 375.49 14.19
-3 13 -16 308.33 11.69
-3 13 -17 4 3.51
-3 13 -18 173.24 8.82
-3 13 -19 7.59 2.83
-3 13 -20 43.99 3.74
3 14 -20 17.78 2.9
3 14 -20 26.57 3.59
3 14 -19 63.78 5.16
3 14 -19 68.41 5.9
3 14 -18 27.73 4.37
3 14 -17 273.91 11.6
-3 14 17 269.14 9.49
-3 14 16 3.81 3.01
3 14 -16 4.22 4.09
-3 14 15 460.91 14.04
3 14 -15 464.98 16.81
-3 14 14 13.56 3.51
3 14 -14 12.65 4.66
-3 14 13 332.57 12.61
3 14 -13 328.99 14.44
-3 14 12 59.28 5.79
3 14 -12 52.51 7.06
-3 14 11 53.92 5.91
3 14 -11 52.17 6.86
-3 14 10 131.55 8.47
-3 14 9 128.94 8.31
-3 -14 8 48.04 11.78
-3 14 8 52.68 5.83
-3 -14 7 609.57 37.04
-3 14 7 585.5 17.29
-3 14 6 1.26 3.13
-3 -14 6 0.54 6.22
-3 -14 5 749.04 40.36
-3 14 5 736.19 19.35
-3 -14 4 34.54 13.04
-3 14 4 47.84 6.28
-3 -14 3 481.74 32.12
-3 14 3 440.57 15.23
-3 14 2 64.32 6.23
-3 14 1 122.64 8.21
-3 14 0 95.58 7.43
3 14 0 81.03 6.54
3 -14 1 21.29 9.3
-3 14 -1 23.44 4.17
3 14 2 140.58 16.23
3 -14 2 164.6 19.02
-3 14 -2 155.59 9.22
3 -14 3 298.57 25.83
3 14 3 267.25 22.56
-3 14 -3 285.23 12.38
3 -14 4 38.44 10.63
3 14 4 33.72 9.57
-3 14 -4 35.65 5.15
3 14 5 669.15 35.5
3 -14 5 669.33 38.2
-3 14 -5 636.3 17.86
-3 14 -5 640.88 18.27
3 14 6 -4.81 7.49
3 -14 6 2.76 5.9
-3 14 -6 -2.56 3.87
-3 14 -6 0 3.16
3 -14 7 565.14 35.52
-3 14 -7 586.74 18.18
-3 14 -7 570.64 16.81
-3 14 -8 44.74 6.64
-3 14 -9 125.83 7.66
-3 14 -9 208.56 11.67
-3 14 -10 96.6 6.93
-3 14 -10 114.31 9.09
-3 14 -11 6.77 4.56
-3 14 -12 76 7.58
-3 14 -13 158.66 10.24
-3 14 -14 11.02 4.51
-3 14 -14 10.09 4.03
-3 14 -15 295.17 12.63
-3 14 -15 256.15 11.15
-3 14 -16 1.96 3.42
-3 14 -16 -1.9 3.3
-3 14 -17 156.82 6.84
-3 14 -17 210.36 9.63
-3 14 -18 4.01 2.48
3 14 19 59.7 3.61
-3 14 -19 56.72 4.3
3 15 -19 91.44 5.4
3 15 -19 91.71 5.55
3 15 -18 48.45 4.81
3 15 -18 45.43 4.84
-3 15 17 50.6 4.13
3 15 -17 50.3 5.41
-3 15 16 98.55 6.06
3 15 -16 92.24 7.62
-3 15 15 3.42 2.68
3 15 -15 3.3 3.75
3 15 -14 117.26 8.66
-3 15 14 117.19 7.41
-3 15 13 127.54 7.92
3 15 -13 142.32 9.72
-3 15 12 75.06 6.65
3 15 -12 69.9 7.72
3 15 -11 467.57 17.29
-3 15 11 417.29 14.79
-3 15 10 1.35 3.33
3 15 -10 7.16 4.92
-3 15 9 395.16 14.46
-3 15 8 151.47 9.19
-3 15 7 147.67 9.18
-3 -15 6 309.04 27.77
-3 15 6 313.41 13.21
-3 15 5 13.75 4.57
-3 -15 5 14.86 8.26
-3 -15 4 204.88 23.19
-3 15 4 201.64 10.56
-3 -15 3 91.39 16.03
-3 15 3 105.98 7.95
-3 15 2 120.87 8.46
-3 15 1 254.02 11.97
-3 15 0 22.79 4.7
3 15 0 25.99 4.38
3 15 1 301.37 12.09
-3 15 -1 300.84 12.84
3 -15 2 19.77 9.09
-3 15 -2 21.13 4.62
3 -15 3 160.07 20.37
-3 15 -3 184.28 10.43
3 -15 4 110.73 17.28
-3 15 -4 122.83 8.87
3 -15 5 9.9 7.74
-3 15 -5 11.1 4.47
-3 15 -5 4.8 3.39
-3 15 -6 230.83 11.13
-3 15 -6 226.16 11.21
-3 15 -7 77.84 7.15
-3 15 -7 84.04 7.68
-3 15 -8 224.73 11.1
-3 15 -8 136.43 9.39
-3 15 -9 396.93 15.44
-3 15 -9 373.28 12.96
-3 15 -10 14.26 4.84
-3 15 -11 441.21 16.33
-3 15 -12 8.15 4.11
-3 15 -13 214.1 11.09
-3 15 -14 39.04 5.68
-3 15 -14 33.03 5.04
-3 15 -15 14.8 4.02
-3 15 -15 15.42 3.77
-3 15 -16 79.51 6.31
-3 15 -16 68.02 5.14
-3 15 -17 3.53 2.73
3 15 18 43.27 3.29
-3 15 -18 43.73 3.94
3 16 -18 77.3 5.22
-3 16 17 1.73 1.69
3 16 -17 17.36 3.75
-3 16 16 5.89 2.36
3 16 -16 6.62 3.28
-3 16 15 -0.13 2.48
3 16 -15 -0.82 3.36
3 16 -14 49.96 6.13
-3 16 14 45.88 4.83
-3 16 13 -2.86 3.07
3 16 -13 -1.65 4.33
-3 16 12 324.37 12.39
3 16 -12 323.04 14.18
-3 16 11 4.76 3.42
3 16 -11 7 4.79
3 16 -10 706.97 20.78
-3 16 10 670.31 18.76
-3 16 9 12.67 4.09
-3 16 8 411.89 15.01
-3 16 7 15.3 4.24
-3 16 6 90.2 7.6
-3 16 5 0.43 3.33
-3 16 4 51.36 6.03
-3 16 3 18.3 5.04
-3 16 2 499.85 16.93
-3 16 1 80.24 8
3 16 0 661.87 18.14
-3 16 0 703.2 19.83
3 16 1 27.89 5.42
-3 16 -1 39.5 6.43
-3 16 -2 498.13 16.93
3 16 2 532.57 16.4
3 16 3 6.77 3.93
-3 16 -3 8.07 4.23
-3 16 -4 113.76 8.56
-3 16 -5 -2.16 3.58
-3 16 -6 19.76 4.89
-3 16 -6 18.41 4.54
-3 16 -7 -8.15 4.5
-3 16 -7 -2.56 3.37
-3 16 -8 175.61 9.81
-3 16 -8 244.42 11.9
-3 16 -9 7.42 4.65
-3 16 -9 4.58 3.41
-3 16 -10 482.04 16.33
-3 16 -11 6.91 4.02
-3 16 -12 362.9 13.81
-3 16 -13 2.48 3.63
-3 16 -14 104.01 7.28
-3 16 -14 88.43 6.64
-3 16 -15 0.14 2.87
-3 16 -15 0.75 2.49
3 16 16 -3.66 2.07
-3 16 -16 -1.57 2.5
-3 16 -16 -1.46 2.24
3 16 17 -2.81 1.66
-3 16 -17 0.61 2.1
3 17 -17 23.37 3.29
3 17 -16 61.91 5.3
-3 17 16 55.96 3.94
-3 17 15 8.94 2.49
3 17 -15 9.76 3.4
3 17 -14 73.09 6.66
-3 17 14 67.89 5.13
-3 17 13 140.41 7.61
3 17 -13 156.92 9.33
-3 17 12 42.07 4.82
3 17 -12 39.57 5.74
-3 17 11 356.15 13.03
3 17 -11 366.98 14.52
-3 17 10 0.49 3.28
3 17 -10 -4.9 4.8
-3 17 9 297.63 12.53
3 17 -9 297.13 13.66
-3 17 8 105.95 7.9
-3 17 7 106.91 8.08
-3 17 6 168.41 10.37
-3 17 5 4.59 3.86
-3 17 4 181.03 10.45
-3 17 3 129.07 9
-3 17 2 104.69 8.59
-3 17 1 355.69 14.48
3 17 0 62.13 6.56
-3 17 0 75.09 7.68
3 17 1 528.87 16.37
-3 17 -1 565.15 18.25
3 17 2 9.12 4.17
-3 17 -2 11.12 4.43
3 17 3 285.88 12.11
-3 17 -3 286.56 12.82
-3 17 -4 74.56 7.01
3 17 4 80.59 6.83
3 17 5 26.48 4.53
-3 17 -5 28.57 5.02
-3 17 -6 150.75 8.95
-3 17 -7 40.47 5.65
-3 17 -8 114.07 8.24
-3 17 -8 45.51 4.89
-3 17 -9 172.29 8.39
-3 17 -9 186.15 10.02
-3 17 -10 3.02 3.67
-3 17 -11 280.09 11.72
-3 17 -12 7.07 3.35
-3 17 -13 153.95 8.33
-3 17 -13 155.04 8.47
3 17 14 42.47 4.14
-3 17 -14 32.93 4.17
-3 17 -14 38.63 4.33
3 17 15 33.1 3.47
-3 17 -15 23.84 3.5
-3 17 -15 26.28 3.49
3 17 16 52.13 3.68
-3 17 -16 46.22 3.82
3 18 -16 4.22 2.32
3 18 -15 222.39 8.94
-3 18 15 214.51 7.39
-3 18 14 14.49 2.79
3 18 -14 13.85 3.48
-3 18 13 143.99 7.2
3 18 -13 142.79 8.3
-3 18 12 36.64 4.19
3 18 -12 36.61 5.26
-3 18 11 26.71 4.17
3 18 -11 29.38 5.17
3 18 -10 53.26 6.24
-3 18 10 50.3 5.21
3 18 -9 68.47 7
-3 18 9 63.43 6.01
-3 18 8 33.17 4.97
3 18 -8 35.71 5.86
-3 18 7 383.13 14.22
-3 18 6 20.82 5.01
-3 18 5 620.19 18.43
-3 18 4 18.48 5.29
-3 18 3 456.15 16.07
-3 18 2 57.79 6.69
-3 18 1 119.94 8.93
-3 18 0 73.67 7.05
3 18 0 69.63 6.33
3 18 1 10.96 4.03
-3 18 -1 11.56 4.14
3 18 2 47.63 5.45
-3 18 -2 69.54 7.31
3 18 3 205.47 10.12
-3 18 -3 189.36 10.69
3 18 4 11.39 3.8
-3 18 -4 12.71 4.22
-3 18 -5 374.83 13.91
3 18 5 398.55 13.87
3 18 6 7.3 3.51
-3 18 -6 6.64 3.77
3 18 7 318.71 12.22
-3 18 -7 279.31 10.43
3 18 8 32.95 4.67
-3 18 -8 32.74 4.24
-3 18 -8 25.17 4.51
3 18 9 120.51 7.6
-3 18 -9 104.51 7.16
-3 18 -10 62.62 5.72
3 18 10 67.76 5.67
3 18 11 -0.1 2.45
-3 18 -11 -0.14 2.94
3 18 12 41.32 4.21
-3 18 -12 40.05 4.52
-3 18 -12 36.86 4.69
3 18 13 59.48 4.61
-3 18 -13 49.8 4.56
-3 18 -13 56.62 5.11
3 18 14 24.32 3.13
-3 18 -14 25.41 3.31
-3 18 -14 24.8 3.26
3 18 15 137.12 5.58
3 19 -15 1.73 2.17
3 19 -14 207.53 8.21
-3 19 14 205.57 7.06
-3 19 13 3.01 1.98
3 19 -13 -0.13 2.74
3 19 -12 69.9 5.84
-3 19 12 61.8 4.78
-3 19 11 8.32 2.84
3 19 -11 6.2 3.56
-3 19 10 3.62 2.68
3 19 -10 3.04 3.42
-3 19 9 8.74 3.3
3 19 -9 15.7 4.21
3 19 -8 141.92 8.77
-3 19 8 149.77 8.58
-3 19 7 10.35 3.86
3 19 -7 8.9 3.96
3 19 -6 349.2 13.44
-3 19 6 347.15 13.36
-3 19 5 12.55 4.68
-3 19 4 445.15 15.79
-3 19 3 40.25 5.87
-3 19 2 178.54 10.19
-3 19 1 20.64 4.37
-3 19 0 4.86 3.6
3 19 1 16.83 3.87
-3 19 -1 12.66 4.17
-3 19 -2 67.21 6.61
3 19 2 53.57 5.45
3 19 3 15.1 3.62
-3 19 -3 24.85 4.97
3 19 4 325.84 11.96
-3 19 -4 328.08 12.53
3 19 5 -2.12 3.18
-3 19 -5 6.8 3.55
-3 19 -6 636.43 15.27
3 19 6 470.51 14.09
3 19 7 -4.09 3.13
-3 19 -7 3.25 2.14
3 19 8 277.31 10.56
3 19 9 2.83 2.47
-3 19 -9 3.35 2.73
3 19 10 35.47 3.97
-3 19 -10 35.31 4.04
3 19 11 2.95 2.28
-3 19 -11 2.28 2.26
-3 19 -11 3 2.63
3 19 12 22.4 2.92
-3 19 -12 22.32 2.91
-3 19 -12 19.83 3.24
3 19 13 5.05 1.75
-3 19 -13 6.08 2.24
3 20 -13 53.41 4.22
-3 20 13 54.51 3.6
3 20 -12 67.13 4.94
-3 20 12 70.23 4.48
-3 20 11 5.37 2.13
3 20 -11 3.28 2.9
-3 20 10 144.75 7.15
3 20 -10 133.14 7.4
-3 20 9 24.09 3.63
3 20 -9 26.92 4.19
3 20 -8 117.87 7.43
-3 20 8 121.05 7.05
-3 20 7 92.24 6.48
3 20 -7 97.89 6.77
3 20 -6 14.01 3.91
-3 20 6 12.49 3.64
-3 20 5 152.07 8.63
3 20 -5 146.72 8.15
3 20 -4 37.62 5.18
-3 20 4 40.95 5.3
-3 20 3 133.96 8.57
-3 20 2 148.07 8.84
-3 20 1 33.79 5.2
-3 20 0 172.18 9.29
-3 20 -1 6.19 3.43
-3 20 -2 130.76 7.99
3 20 2 136.51 7.35
-3 20 -3 87.36 6.61
3 20 3 83.7 5.83
3 20 4 46.07 4.61
-3 20 -4 40.73 4.58
-3 20 -5 286.24 10.17
3 20 5 212.39 9.07
3 20 6 0.43 2.49
3 20 7 186.44 8
3 20 8 52.16 4.44
3 20 9 60.1 4.56
3 20 10 107.6 5.56
-3 20 -10 90.8 5.8
3 20 11 0.81 1.6
-3 20 -11 0.21 2.11
3 20 12 86.16 4.31
-3 20 -12 72.58 4.38
3 21 -11 165.63 6.42
-3 21 11 169.02 6.21
-3 21 10 -2.1 2.06
3 21 -10 -3.77 2.44
3 21 -9 259.02 8.88
-3 21 9 274.38 8.97
-3 21 8 -3.38 2.42
3 21 -8 -4.88 2.86
3 21 -7 112.58 6.33
-3 21 7 118.69 6.62
-3 21 6 -2.25 2.52
3 21 -6 3.74 2.65
-3 21 5 4.78 2.69
3 21 -5 -3.3 2.54
-3 21 4 8.17 2.98
3 21 -4 8.35 2.88
3 21 -3 100.31 5.97
-3 21 3 103.95 6.77
-3 21 2 31 4.72
-3 21 1 278.67 10.65
-3 21 0 34.29 5.03
-3 21 -1 283.83 10.41
-3 21 -2 12.29 3.35
-3 21 -3 121.25 6.63
3 21 3 141.95 6.63
3 21 4 13.03 2.79
-3 21 -4 49.2 4.13
3 21 5 10.4 2.46
-3 21 -5 6.6 1.85
3 21 6 10.46 2.36
3 21 7 35.46 3.4
3 21 8 2.05 1.59
-3 21 -8 2.62 2.34
3 21 9 146.68 5.81
-3 21 -9 143.4 6.41
-3 21 -10 -4.55 2.19
-3 22 9 -2.9 1.75
-3 22 8 96.78 4.93
-3 22 7 22.46 2.8
-3 22 6 18.51 2.73
3 22 -6 14.99 2.53
-3 22 5 44.9 3.97
-3 22 4 12.81 2.76
-3 22 3 34 3.93
-3 22 2 133.8 6.59
-3 22 1 20.2 3.51
-3 22 0 201.83 7.79
-3 22 -1 11.23 2.89
-3 22 -2 139.74 6.31
-3 22 -3 5.21 1.63
-3 22 -3 11.2 2.45
-3 22 -4 39.36 3.49
-3 22 -5 32.39 3.2
-3 22 -6 7.3 2.11
-3 22 -7 27.97 2.91
-3 23 4 92.31 4.42
-3 23 3 19.28 2.33
-3 23 2 49.88 3.49
-3 23 1 50.69 3.41
-4 0 26 0.49 1.43
-4 0 25 -0.97 1.82
-4 0 24 61.39 5.19
-4 0 23 4.34 2.84
4 0 -23 4.23 3.61
-4 0 22 240.83 11.62
4 0 -22 213.54 11.23
-4 0 21 4.09 3.4
4 0 -21 12.73 4.49
-4 0 20 472.27 17.37
4 0 -20 412.6 16.69
-4 0 19 5.44 4.08
4 0 -19 6.68 5.12
-4 0 18 165.36 10.39
-4 0 17 -1.05 5.36
-4 0 16 95.39 13.76
-4 0 15 2.25 5.42
-4 0 14 140.61 15.07
-4 0 13 -0.1 4.29
-4 0 12 1100.88 36.77
-4 0 11 -4.26 4.81
-4 0 10 3525.78 58.45
-4 0 9 2.11 3.81
-4 0 8 3306.11 48.73
-4 0 7 2.79 2.9
-4 0 6 409.52 13.63
-4 0 6 404.23 11.99
-4 0 5 4.38 3.79
-4 0 5 5.28 2.77
-4 0 5 5.1 2.55
-4 0 4 2015.5 23.51
-4 0 4 2061.08 36.02
-4 0 4 2096.74 30.17
-4 0 3 2.41 1.75
-4 0 3 2.96 3.9
-4 0 3 4.13 5.39
4 0 -2 8567.83 62.64
-4 0 2 8499.48 70.52
-4 0 2 8711.03 75.7
-4 0 1 3.33 3.75
-4 0 1 2.7 3.26
-4 0 0 3101.77 41.55
-4 0 -1 0.28 2.89
4 0 1 3.12 1.59
-4 0 -2 7478.42 70.79
4 0 2 7317.32 54.03
-4 0 -3 -0.01 2.96
4 0 3 3.28 2.57
-4 0 -4 131.49 9.91
4 0 4 136.68 8.55
-4 0 -5 -1.1 2.95
4 0 5 0.98 3.02
-4 0 -6 7.11 5.14
4 0 6 7.67 4.49
-4 0 -7 0.86 3.38
4 0 7 2.94 3.7
-4 0 -8 74.84 9.08
4 0 8 90.24 10.06
-4 0 -9 -1.06 3.81
4 0 9 4.35 4.65
4 0 10 678.38 29.06
4 0 11 -1.78 5.66
4 0 12 830.4 36.08
-4 0 -12 845.32 21.93
4 0 13 -3.19 5.2
-4 0 -13 -0.62 3.36
-4 0 -13 0.02 4.01
4 0 14 348.87 25.91
-4 0 -14 311.65 14.24
-4 0 -14 325.73 15.42
4 0 15 5.08 7.83
-4 0 -15 -2.9 4.8
-4 0 -16 35.58 7.4
-4 0 -17 -2.51 5.07
-4 0 -18 37 7.2
-4 0 -19 6.71 5.87
-4 0 -20 249.88 11.68
-4 0 -20 249.82 13.18
-4 0 -21 23.07 4.99
-4 0 -22 230.17 9.29
4 0 23 6.25 2.19
-4 0 -23 11.68 3.11
-4 1 26 42.36 3.2
-4 -1 25 8.85 2.3
-4 1 25 9.22 2.41
-4 -1 24 52.67 4.79
-4 1 24 56.68 5.13
4 1 -24 49.77 5.19
-4 -1 23 121.18 7.81
-4 1 23 116.59 7.79
4 1 -23 102.69 7.56
-4 -1 22 21.35 4.48
-4 1 22 10.6 3.54
4 1 -22 19.59 5.36
-4 -1 21 330.52 14.06
-4 1 21 334.07 14.22
4 1 -21 298.04 14.22
4 -1 -21 276.9 13.2
-4 -1 20 35.65 6.01
-4 1 20 29.98 4.99
4 1 -20 37.68 6.71
4 -1 -20 21.13 5.48
-4 1 19 256.23 13.11
-4 -1 19 251.27 13.03
4 -1 -19 222 12.72
-4 1 18 86.47 7.76
4 -1 -18 70.25 8.2
-4 -1 17 92.31 13.98
-4 1 17 98.55 8.42
-4 1 16 211.29 20.3
-4 -1 16 204.39 19.95
-4 -1 15 1.49 4.72
-4 1 15 3.54 7.91
-4 1 14 468.8 26.99
-4 -1 14 497.01 27.77
-4 1 13 329.74 21.29
-4 -1 13 315.58 20.81
-4 1 12 235.94 16.85
-4 -1 12 234.29 16.86
-4 -1 11 1090.37 34.01
-4 1 11 984.81 32.6
-4 1 10 2.91 3.78
-4 -1 10 4.43 3.71
-4 -1 9 1267.6 32.24
-4 1 9 1267.78 32.33
-4 -1 8 1125.99 27.88
-4 1 8 1108.87 28.18
-4 -1 7 88.5 5.56
-4 -1 7 102.56 8.44
-4 1 7 96.84 8.15
-4 -1 6 1338.35 25.38
-4 -1 6 1318.04 21.95
-4 1 6 1277.26 29.38
-4 1 6 1322.01 25.44
-4 -1 4 1609.65 32.55
-4 1 4 1618.18 30.35
-4 1 4 1612.18 26.96
-4 1 4 1559.18 20.91
-4 -1 4 1550.6 21.52
-4 -1 4 1610.29 26.72
-4 -1 3 872.97 13.27
-4 -1 3 994.53 24.88
-4 1 3 927.83 22.54
-4 1 3 931.11 20.95
-4 -1 3 936.82 21.05
4 1 -3 898.69 20.16
-4 1 3 876.72 11.81
-4 -1 2 334.37 6.6
4 1 -2 363.16 12.59
-4 1 2 356.51 13.29
-4 -1 2 366.08 14.66
-4 1 2 361.66 14.12
-4 -1 2 356.93 13.42
4 -1 -2 349.26 9.32
-4 1 1 988.29 22.67
-4 1 1 984.3 23.57
-4 -1 1 996.35 23.93
-4 -1 1 986.91 22.85
-4 1 0 277.86 12.33
-4 -1 0 297.96 13.09
-4 -1 0 284.32 12.59
4 -1 1 1503.54 17.5
-4 1 -1 1548.5 29.88
-4 -1 -1 1549.75 30.28
4 -1 2 109.61 5.94
-4 1 -2 112.03 8.56
-4 -1 -2 114.2 8.73
4 -1 3 2882.71 35.3
-4 1 -3 2912.65 43.91
-4 -1 -3 2913.27 44.66
4 -1 4 238.45 11.15
-4 -1 -4 234.4 12.88
-4 1 -4 227.07 12.63
4 -1 5 78.77 7.22
-4 -1 -5 75.04 7.88
4 1 5 73.4 7.47
-4 1 -5 81.72 8.04
4 -1 6 782.76 23.78
-4 -1 -6 738.41 24.1
-4 1 -6 739.4 24.02
4 1 6 759.18 24.16
-4 1 -7 12.96 4.76
-4 -1 -7 7.92 4.76
4 1 7 6.45 4.77
4 -1 7 8.44 4.69
4 -1 8 508.16 22.05
-4 -1 -8 506.85 21.27
4 1 8 514.67 23
4 -1 9 1108.06 34.84
-4 -1 -9 1072.02 31.59
4 1 9 1161.22 36.83
4 1 10 5 4.42
4 -1 10 8.15 4.81
4 -1 11 1479.24 45.3
4 1 11 1475.37 46.08
4 -1 12 2.7 6.04
4 1 12 5.06 5.9
-4 1 -12 -2.22 3.88
-4 -1 -12 7.63 6.82
4 1 13 577.3 32.24
4 -1 13 584.15 31.91
-4 1 -13 565.32 17.82
-4 1 -13 576.3 18.98
-4 -1 -13 568.15 19.15
4 -1 14 52.29 11.48
4 1 14 46.96 10.31
-4 1 -14 46.79 6.49
-4 -1 -14 49.56 6.96
-4 1 -14 46.68 6.7
4 -1 15 89.3 14.06
4 1 15 75.94 14.23
-4 -1 -15 78.69 8.68
-4 1 -15 87.84 8.82
-4 1 -15 77.09 8.05
-4 -1 -16 214.95 13.6
-4 1 -16 194.85 11.77
-4 1 -16 203.03 12.96
-4 1 -17 20.47 6.16
-4 -1 -17 18.82 6.57
-4 1 -18 113.12 10.3
-4 -1 -18 110.28 10.18
-4 -1 -19 131.41 10.66
-4 1 -19 133.39 10.77
-4 1 -20 35.05 6.17
-4 1 -20 39.49 7.47
-4 -1 -20 29.07 5.57
-4 -1 -21 160.13 8.88
-4 1 -21 150.69 8.43
4 1 22 2.54 2.39
-4 -1 -22 2.2 3.44
4 -1 23 103.09 5.7
4 1 23 98.39 5.33
-4 -1 -23 107.23 5.77
-4 1 -23 94.66 5.19
-4 2 26 1.4 1.4
-4 2 25 156.95 7.01
-4 -2 25 157.8 6.82
-4 2 24 10.71 2.64
-4 -2 24 16.85 3.11
4 2 -24 12.47 3.46
-4 2 23 105.17 7.37
-4 -2 23 119.13 7.55
4 2 -23 99.71 7.54
-4 -2 22 53.18 5.78
-4 2 22 44.95 5.41
-4 -2 21 -1.25 3.11
-4 2 21 1.46 3.45
4 2 -21 -2.5 4.36
-4 2 20 94.66 8.32
-4 -2 20 86.64 7.81
-4 2 19 184.91 11.22
-4 -2 19 179.77 10.85
-4 2 18 30.92 5.28
-4 -2 17 412.81 28.82
-4 2 17 434.39 29.89
-4 2 17 452.01 16.62
-4 -2 16 78.85 12.47
-4 2 16 75.62 12.58
-4 2 16 77.41 7.31
-4 2 15 1114.98 43.83
-4 -2 15 1179.83 44.46
-4 2 15 1160.6 25.34
-4 -2 14 -2.17 4.77
-4 2 14 -4.51 4.92
-4 2 14 2.74 2.44
-4 -2 13 807.48 33.73
-4 2 13 793.57 33.49
-4 -2 12 36.83 7.32
-4 2 12 34.77 7.2
-4 -2 11 213.71 15.22
-4 2 11 216.31 15.58
-4 -2 10 670.73 25.33
-4 2 10 627.71 24.9
-4 -2 9 167.89 12.12
-4 2 9 171.77 12.16
-4 -2 8 261.59 13.69
-4 2 8 258.6 13.89
-4 -2 7 2443.52 39.06
-4 2 7 2414.55 40.65
-4 -2 7 2378.36 29.96
-4 -2 5 1563.84 25.97
-4 2 5 1563.96 30
-4 -2 5 1578.82 26.88
-4 -2 3 1513.74 27.99
-4 -2 3 1420.63 20.45
-4 2 3 1466.06 28.19
4 2 -3 1453.13 28.17
-4 -2 3 1531.56 31.47
-4 2 2 130.88 8.88
4 2 -2 130.02 8.61
-4 -2 2 121.1 5.57
-4 -2 2 130.03 9.42
-4 -2 2 139.71 9.05
-4 2 2 127.9 8.78
-4 -2 1 369.52 14.53
-4 2 1 352.2 14.11
-4 -2 1 379.98 14.95
4 -2 0 817.69 11.65
-4 -2 0 851.83 22.62
-4 -2 0 843.88 22.37
-4 2 0 836.83 21.94
4 -2 1 5.98 1.9
-4 -2 -1 4.46 3.62
-4 2 -1 4.07 3.68
4 -2 2 43.54 4.16
-4 -2 -2 43.04 6.39
-4 2 -2 44.19 6.15
4 -2 3 741.77 17.85
-4 -2 -3 763.33 23.35
-4 2 -3 741.8 22.38
4 -2 4 76.31 6.68
-4 2 -4 71.38 7.73
-4 -2 -4 80.55 8.82
4 -2 5 1288.34 28.48
-4 -2 -5 1311.01 31.91
-4 -2 -6 83.08 8.81
4 -2 6 87.82 8.41
4 -2 7 1786.14 38.98
-4 -2 -7 1721.71 38.77
4 -2 8 69.27 8.77
-4 -2 -8 63.15 8.19
4 2 8 66.19 9.06
4 -2 9 522.83 24.15
-4 -2 -9 483.9 21.45
4 2 9 532.21 25.56
4 -2 10 118.89 13.06
4 2 10 99.75 11.93
4 -2 11 3.16 4.29
4 2 11 16.94 6.54
4 -2 12 108.82 13.35
4 2 12 102.09 13.65
-4 -2 -12 107.99 8.41
-4 2 -12 103.28 8.05
-4 2 -12 110.2 8.57
4 -2 13 238.64 20.68
4 2 13 230.78 20.78
-4 2 -13 227.04 11.64
-4 2 -13 230.67 12.27
-4 -2 -13 219.82 12.37
4 -2 14 20.62 7.33
4 2 14 21.5 8.05
-4 2 -14 18.97 4.83
-4 2 -14 19.53 5.2
-4 -2 -14 22.56 5.5
4 2 15 417.81 30.26
4 -2 15 407.02 28.89
-4 -2 -15 397.94 17.68
-4 2 -15 418.19 17.67
-4 2 -15 425.15 16.99
-4 2 -16 -0.93 4.5
-4 2 -16 -4.21 5.02
-4 2 -17 334.61 15.07
-4 2 -17 329.85 16.03
-4 -2 -17 351.97 16.72
-4 2 -18 24.82 6.46
-4 -2 -18 21.52 6.22
-4 2 -19 133.63 10.71
-4 2 -20 32.37 5.02
-4 2 -20 39.76 6.54
-4 -2 -20 41.43 6.29
-4 2 -21 22.41 5.81
-4 -2 -21 19.07 4.61
-4 2 -21 13.59 4.1
4 2 22 54.98 4.54
-4 2 -22 57.8 4.81
-4 -2 -22 63.93 5.65
-4 -2 -23 25.24 3.44
-4 3 25 1.33 1.79
-4 -3 25 0.93 1.68
-4 3 24 129.6 7.11
-4 -3 24 123.89 6.88
4 3 -24 120.27 7.36
-4 3 23 2.52 3
-4 -3 23 0.63 2.51
4 3 -23 1.05 3.96
-4 3 22 71.91 6.75
-4 -3 22 63.19 6.08
4 3 -22 54.88 6.89
-4 -3 21 -0.18 3.32
-4 3 21 0.41 3.06
4 3 -21 5.64 5.78
-4 -3 20 7.21 3.72
-4 3 20 10.98 3.51
-4 3 19 3.65 3.38
-4 3 18 254.48 12.85
-4 3 17 15.76 5.95
-4 3 17 11.13 3.54
-4 3 16 718.99 36.43
-4 -3 16 749.86 37.15
-4 3 16 758.82 21.1
-4 -3 15 3.16 5.75
-4 3 15 -0.71 5.47
-4 3 15 9.22 3.4
-4 -3 14 1455.11 48.15
-4 3 14 1421.27 47.67
-4 3 14 1413.59 27.3
-4 -3 13 105.43 12.71
-4 3 13 109.25 12.72
-4 -3 12 872.98 33.15
-4 3 12 884.28 33.76
-4 -3 11 99.96 10.82
-4 3 11 86.47 10.45
-4 3 10 143.19 12.71
-4 -3 10 132.71 11.81
-4 3 10 122.88 10.28
-4 -3 9 59.86 7.63
-4 3 9 60.03 6.97
-4 -3 8 1243.61 30.82
-4 3 8 1211.51 28.57
-4 -3 8 1195.85 21.44
-4 -3 7 62.99 6.22
-4 -3 6 2541.34 38.44
-4 3 6 2449.58 37.51
-4 -3 4 2254.39 31.6
-4 3 4 2253.1 34.89
4 3 -3 35.62 6.48
-4 -3 2 816.61 16.93
-4 -3 2 880.65 23.98
4 3 -2 834.77 22.54
-4 -3 1 397.15 12
-4 -3 1 412.93 15.97
4 -3 0 73.23 4.64
-4 -3 0 77.29 7.29
4 -3 1 244.89 8.93
-4 -3 -1 250.46 12.61
4 -3 2 1105.32 20.94
-4 -3 -2 1159.41 29.5
4 -3 3 -0.2 2.56
-4 -3 -3 4.11 3.48
4 -3 4 1373.51 28.18
-4 -3 -4 1355.76 33.79
4 -3 5 53.74 6.45
-4 -3 -5 50.06 7.27
4 -3 6 739.79 24
-4 -3 -6 732.89 25.64
4 -3 7 53.22 7.51
-4 -3 -7 59.68 8.03
-4 -3 -8 740.6 26.96
4 -3 8 751.61 27.58
-4 -3 -9 21.46 5.74
4 3 9 21.19 6.62
4 -3 10 212.39 16.36
4 3 10 213.62 17.52
4 -3 11 57.82 9.83
4 3 11 62.51 10.6
4 -3 12 84 12.04
4 3 12 72.96 11.74
-4 3 -12 64.19 6.41
-4 3 -12 67.14 7.23
-4 -3 -12 68.15 7.35
4 -3 13 54.13 10.32
4 3 13 57.04 10.85
-4 3 -13 51.34 6.3
-4 3 -13 53.49 7
4 -3 14 360.27 26.17
4 3 14 369.75 27.7
-4 -3 -14 392.1 16.63
-4 3 -14 397.72 16.74
-4 3 -14 375.47 15.52
4 -3 15 10.98 7.26
4 3 15 18.67 8.13
-4 3 -15 10.48 4.87
-4 3 -15 1.15 4.86
-4 -3 -15 9.29 5.09
-4 3 -16 466.48 18.76
-4 -3 -16 432.24 18.25
-4 3 -16 424.25 17.38
-4 3 -17 6.73 4.95
-4 3 -17 3.27 5.58
-4 3 -18 336.61 16.03
-4 3 -19 -0.24 4.67
-4 3 -19 5.68 4.25
-4 -3 -20 129.77 8.85
-4 3 -20 127.19 9.7
-4 3 -20 122.73 7.9
4 3 21 6.54 2.62
-4 3 -21 9.88 4.16
-4 -3 -21 12.15 4.07
-4 3 -21 6.35 3.28
4 3 22 -2.84 2.03
-4 -3 -22 -0.15 3
-4 -3 -23 2.3 2.5
-4 -4 25 95.38 4.88
-4 4 25 108.43 5.5
4 4 -25 96.4 5.64
-4 4 24 28.36 3.6
-4 -4 24 27.56 3.34
4 4 -24 21.69 4.03
-4 -4 23 83.08 6.08
-4 4 23 84.04 6.38
4 4 -23 79.5 7.01
-4 -4 22 166.31 9.14
-4 4 22 178.02 9.82
4 4 -22 180.15 10.88
-4 -4 21 2.1 2.88
-4 4 21 7.09 3.64
4 4 -21 5.52 4.95
-4 4 20 173.1 10.48
-4 -4 20 164.57 10.01
-4 4 19 126.34 9.39
-4 4 18 100.43 8.33
-4 4 17 240.24 22.23
-4 -4 17 240.15 22.04
-4 4 17 264.14 12.91
-4 -4 16 -4.48 5.93
-4 4 16 -1.95 5.15
-4 4 16 0.72 2.75
-4 -4 15 867.65 38.78
-4 4 15 794.9 38
-4 4 15 888.77 22.05
-4 -4 14 64.65 11.3
-4 4 14 64.37 11.24
-4 4 14 72.29 6.34
-4 -4 13 377.2 23.63
-4 4 13 361.22 23.23
-4 -4 12 734.5 30.93
-4 4 12 695.98 30.92
-4 -4 11 28.53 6.39
-4 4 11 20.36 6.07
-4 -4 10 756.9 27.56
-4 -4 9 139.98 11.73
-4 4 9 142.43 9.78
-4 -4 8 853.41 26.12
-4 4 8 850.84 22.26
-4 -4 7 702.85 22.78
-4 4 7 689.93 19.59
-4 -4 6 34.35 5.93
-4 4 6 34.27 5.13
-4 4 5 475.25 15.42
-4 -4 5 502.29 17.14
4 4 -3 704.75 22.25
-4 -4 3 691.35 17.98
-4 -4 3 711.58 22.64
-4 -4 2 529.02 19.05
4 4 -2 531.51 19.09
-4 -4 2 524.81 15.28
-4 -4 1 162.99 8.85
4 -4 -1 167.63 8.15
-4 -4 1 170.41 10.73
4 4 -1 174.12 11.09
4 -4 0 1031.55 20.16
-4 -4 0 1093.75 26.06
4 -4 1 120.15 7.32
-4 -4 -1 117.92 8.85
4 -4 2 1090.83 22.92
4 -4 3 180.82 10.08
4 -4 4 136.42 9.5
4 -4 5 612.34 20.94
-4 -4 -5 624.14 23.98
4 -4 6 2.27 3.69
-4 -4 -6 6.84 4.88
4 -4 7 953.2 29.69
-4 -4 -7 891.34 30.15
4 -4 8 528.96 23.58
-4 -4 -8 493.06 22.55
-4 -4 -9 352.74 19.85
4 -4 9 368.02 20.66
4 -4 10 865.59 33.39
4 -4 11 6.99 5.34
4 4 11 7.71 6.05
4 -4 12 617.46 31.37
4 4 12 659.49 34.43
-4 4 -12 609.57 18.36
-4 -4 -12 639.02 19.79
-4 4 -12 612.01 19.33
4 -4 13 245.1 20.65
4 4 13 256.02 22.91
-4 4 -13 264.12 12.76
-4 -4 -13 262.16 13.56
-4 4 -13 270.16 13.54
4 -4 14 308.42 24.23
4 4 14 324.61 26.29
-4 4 -14 317.1 14.93
-4 -4 -14 313.28 15.01
-4 4 -14 313.86 14.49
4 -4 15 388.52 27.77
4 4 15 409.71 30.47
-4 4 -15 435.53 17.8
-4 4 -15 426.12 16.84
-4 -4 -15 387.22 17.39
-4 4 -16 7.38 4.9
-4 4 -16 1.5 4.6
-4 4 -17 295.68 15.71
-4 4 -17 306.03 14.84
-4 4 -18 48.55 7.18
-4 4 -18 41.18 7.22
-4 4 -19 113.51 9.26
-4 4 -19 100.53 7.35
-4 -4 -19 108.29 8.78
4 4 20 123.12 7.48
-4 4 -20 129.2 9.4
-4 -4 -20 131.19 8.87
-4 4 -21 5.26 3.87
-4 -4 -21 9.86 4.14
-4 -4 -22 117.27 6.95
-4 -4 -23 17.97 3.08
-4 5 25 12.1 2.14
4 5 -25 8.42 2.41
-4 5 24 13 2.58
-4 -5 24 9.42 2.24
4 5 -24 11.41 3.55
-4 5 23 182.64 8.84
-4 -5 23 165.59 8.11
4 5 -23 191.44 10.14
-4 5 22 1.41 2.77
-4 -5 22 5.24 2.99
-4 -5 21 442.32 15.22
-4 5 21 462.82 16.04
-4 5 20 7.27 3.79
-4 -5 20 7.54 3.65
-4 5 19 401 15.71
-4 5 18 6.02 3.6
-4 5 17 226.68 11.83
-4 5 17 219.97 22.1
-4 5 16 5.3 3.05
-4 -5 16 3.86 5.38
-4 5 16 10.7 5.97
-4 5 15 30.57 4.8
-4 -5 15 38.38 9.47
-4 5 15 29.83 8.12
-4 5 14 21.84 3.82
-4 -5 14 24.48 7.6
-4 5 14 25.29 7.98
-4 5 13 473.84 15.08
-4 -5 13 511.32 27.27
-4 5 13 479.23 27.75
-4 -5 12 24.87 6.73
-4 5 12 25.18 7.31
-4 -5 11 1332.26 40.21
-4 -5 10 55.82 8.36
-4 -5 9 1981.59 44.32
-4 -5 8 112.7 10.5
-4 -5 7 492.98 20.05
-4 5 7 457.51 14.7
-4 -5 6 209.07 12.66
-4 -5 5 9.92 3.79
-4 -5 4 260.43 12.94
4 5 -3 587.39 21.6
-4 -5 3 589.17 18.62
-4 -5 3 612.95 21.84
-4 -5 2 82.43 7.64
4 5 -2 86.48 8.99
-4 -5 2 87.1 9.06
4 5 -1 1955.03 38.77
-4 -5 1 1957.6 34.29
-4 -5 1 2036.98 37.27
4 -5 -1 1949.07 31.62
4 -5 0 211.39 10.52
-4 -5 0 212.9 12.13
4 -5 1 1844.22 31.54
-4 -5 -1 1865.56 35.25
4 -5 2 20.12 4.26
4 -5 3 751.36 21.81
4 -5 4 12.74 5.22
4 -5 5 160.82 11.61
4 -5 6 12.5 4.52
-4 -5 -6 5.1 4.4
4 -5 7 490.92 21.69
-4 -5 -7 482.72 22.97
4 -5 8 0.25 4.17
-4 -5 -8 3.05 4.67
4 -5 9 1517.59 42.67
-4 -5 -9 1397.57 40.21
4 -5 10 -5.76 5.42
4 -5 11 846.7 35.49
-4 5 -11 856.15 21.03
4 -5 12 4.64 5.56
4 5 12 -1.62 6.36
-4 5 -12 -1.61 3.34
-4 5 -12 -4.24 3.44
-4 5 -12 -3.44 4.03
4 -5 13 658.13 33.75
4 5 13 662.89 36.9
-4 5 -13 644.56 19.86
-4 5 -13 674.47 21.14
4 -5 14 -5.69 6.02
4 5 14 7.78 7.62
-4 5 -14 3.27 3.96
-4 5 -14 2.1 4.4
-4 5 -15 181.99 11.4
-4 5 -15 177.57 11.95
-4 5 -16 35.09 6.33
-4 5 -16 44.18 7.19
-4 5 -17 6.27 4.53
-4 5 -17 4.16 4.6
-4 5 -18 29.31 5.94
-4 5 -18 30.39 6.05
-4 -5 -18 33.92 6.42
-4 -5 -19 177.75 10.72
-4 5 -19 161.46 10.74
-4 5 -19 163.31 10.19
-4 -5 -20 17.4 4.82
-4 5 -20 10.92 4.71
-4 5 -21 237.83 11.15
-4 -5 -21 250.74 10.74
-4 -5 -22 0.06 2.9
-4 -5 -23 121.36 5.69
-4 6 25 29.51 2.79
4 6 -25 27.41 3.26
-4 -6 24 34.56 3.26
-4 6 24 40.55 3.79
4 6 -24 35.81 4.27
-4 -6 23 13.26 2.84
-4 6 23 9.79 2.66
4 6 -23 11.17 3.94
-4 6 22 205.55 9.8
-4 -6 22 179.4 8.87
4 6 -22 206.72 11.4
-4 -6 21 3.16 3.08
-4 6 21 -3.99 3.29
-4 -6 20 338.29 13.4
-4 6 20 386.81 14.84
-4 6 19 2.06 3.41
-4 6 18 257.33 12.46
-4 6 17 53.26 6.3
-4 6 16 79.17 7.23
-4 -6 16 81.01 12.98
-4 6 16 73.65 12.81
-4 6 15 76.11 6.76
-4 -6 15 81.63 12.99
-4 6 15 71.56 12.33
4 6 -14 48.41 5.52
-4 -6 14 60.03 10.87
-4 6 14 59.71 11.1
-4 6 14 60.77 5.9
-4 -6 13 271.35 20.7
-4 6 13 258.97 20.89
-4 6 13 264.05 11.7
-4 -6 12 883.28 35.56
-4 -6 11 43.26 8.07
-4 -6 10 1566.35 43.08
-4 -6 9 5.61 5.61
-4 -6 8 1653.05 40.43
-4 -6 6 70.64 8.57
-4 -6 5 839.63 25.83
-4 -6 4 133.6 10.4
-4 -6 3 505.9 20.5
4 6 -3 519.44 21.77
-4 -6 3 511.36 19.1
4 6 -2 992.54 29.38
-4 -6 2 951.29 27.12
-4 -6 2 953.91 25.95
-4 -6 1 23.47 5.26
4 -6 -1 24.99 4.83
4 6 -1 22.16 5.67
-4 -6 1 19.09 4.79
4 6 0 2084.45 42.78
4 -6 0 2112.14 36.65
-4 -6 0 2085.21 38.01
4 -6 1 4.85 3.15
-4 -6 -1 3.57 3.32
4 -6 2 1567.15 32.99
4 -6 3 357.77 16.44
4 -6 4 247.81 14.46
4 -6 5 188.63 13.12
4 -6 6 0.81 3.62
4 -6 7 130.85 12.31
-4 -6 -7 115.03 12.92
4 -6 8 572.02 25.89
-4 -6 -8 517.54 25.42
4 -6 9 23.31 6.84
-4 -6 -9 18.2 6.94
4 -6 10 831.07 34.54
4 -6 11 4.9 5.06
-4 6 -11 1.91 3.72
-4 6 -11 2.9 3.31
-4 6 -11 2.64 3.51
4 -6 12 577.9 31.48
4 6 12 656.79 35.98
-4 6 -12 629.75 18.96
-4 6 -12 626.33 20.02
-4 6 -12 605.83 17.59
4 -6 13 6.15 5.77
4 6 13 3.43 6.33
-4 6 -13 5.11 4.2
-4 6 -13 0.32 3.74
-4 6 -13 1.05 4.27
4 -6 14 115.31 15.49
4 6 14 128.99 17.6
-4 6 -14 114.93 9.26
-4 6 -14 133.6 10.15
-4 6 -15 59.28 7.3
-4 6 -15 60.14 7.54
-4 6 -16 3.71 4.33
-4 6 -16 3.81 4.6
-4 -6 -17 68.08 7.93
-4 6 -17 82.47 8.77
-4 6 -17 70.74 8.06
-4 6 -18 37.06 6.26
-4 -6 -18 41.96 6.55
-4 6 -18 34.79 6.21
-4 6 -19 43.71 6.29
-4 6 -19 48.83 6.47
-4 -6 -19 47.74 6.41
-4 -6 -20 186.09 9.85
-4 6 -20 178.27 10.3
-4 -6 -21 6.2 3.52
-4 6 -21 5.21 3.63
-4 -6 -22 172.23 7.66
-4 -6 -23 -1.08 2.02
-4 7 24 116.03 5.74
4 7 -24 111.11 6.55
-4 -7 23 17.62 2.72
-4 7 23 22.11 3.25
4 7 -23 21.64 4.29
-4 -7 22 30.81 3.87
-4 7 22 39.95 4.59
4 7 -22 40.85 5.78
-4 -7 21 79.27 6.22
-4 7 21 93.7 6.89
-4 7 20 19.3 3.65
-4 -7 20 25.56 4.46
-4 7 19 102.11 7.93
-4 7 18 250.76 12.26
-4 7 17 39.58 5.59
4 7 -16 352.72 13.73
-4 7 16 373.08 14.72
-4 -7 16 350.94 27.12
-4 7 16 337.21 26.77
4 7 -15 4.06 3.74
-4 7 15 11.17 3.48
-4 -7 15 8.77 6.16
-4 7 15 14.1 6.79
4 7 -14 491.39 15.84
-4 7 14 532.1 17.03
-4 -7 14 539.04 31.15
-4 7 14 512.46 31.3
4 7 -13 320.07 12.33
-4 7 13 350.23 13.2
-4 -7 13 365.27 24.7
-4 7 12 260.86 11.17
-4 -7 12 272.65 20.92
-4 -7 11 476.36 25.97
-4 -7 10 -2.01 4.31
-4 -7 9 494.7 24.34
-4 -7 8 446.27 22.3
-4 -7 7 374.07 20.06
-4 -7 6 1307.52 35.77
-4 -7 5 139.7 12.3
-4 -7 4 1454.92 35.49
4 7 -2 782.31 27.93
-4 -7 2 801.37 25.83
-4 -7 2 779.03 25.39
-4 -7 1 345.2 16.27
-4 -7 1 329.89 16.82
4 -7 -1 328.08 15.88
4 7 -1 327.49 17.98
4 7 0 492.39 22.2
4 -7 0 532.52 20.37
-4 -7 0 507.98 19.13
-4 -7 -1 997.3 26.66
4 -7 1 1053.07 28.63
4 -7 2 16.91 5.84
4 -7 3 268.05 15.33
4 -7 4 515.15 21.86
4 -7 5 223.05 15.16
4 -7 6 1076.67 34.18
4 -7 7 28.56 6.98
4 -7 8 845.56 32.69
-4 -7 -8 787.01 32.78
4 -7 9 135.13 14.17
-4 -7 -9 124 13.75
4 -7 10 18.5 6.92
-4 7 -10 22.66 4.43
4 -7 11 381.18 25.22
-4 7 -11 361.91 14.42
-4 7 -11 365.83 14.72
4 -7 12 61.66 11.17
-4 7 -12 64.18 7.04
-4 7 -12 64.53 6.96
-4 7 -12 66.1 7.13
4 -7 13 173.26 18.62
4 7 13 187.3 20.86
-4 7 -13 185.82 11.21
-4 7 -13 190.04 11.58
-4 7 -13 154.28 9.9
4 -7 14 282.15 24.19
-4 7 -14 307.05 14.25
-4 7 -14 296.04 12.7
-4 7 -14 307.04 14.61
-4 7 -15 6.02 4.62
-4 7 -15 3.48 4.78
-4 7 -16 396.99 16.31
-4 7 -16 380.87 16.36
-4 -7 -16 380 15.53
-4 7 -17 -2.09 4.73
-4 7 -17 -0.66 4.55
-4 -7 -17 -1.04 4.96
-4 7 -18 178.21 11.01
-4 -7 -18 186.67 10.99
-4 7 -18 182.62 11.14
-4 7 -19 15.69 4.57
-4 -7 -19 12.09 4.65
-4 7 -19 13.34 4.73
-4 7 -20 47.98 5.93
-4 -7 -20 46.02 5.69
-4 7 -21 49.1 5.23
-4 -7 -21 48.9 4.98
-4 -7 -22 4.84 2.42
-4 8 24 -0.32 1.51
4 8 -24 0.36 2.35
-4 8 23 89.91 5.4
4 8 -23 91.55 6.83
-4 8 22 1.96 2.06
4 8 -22 -1.68 3.81
-4 8 21 -1.31 2.7
-4 8 20 2.55 2.49
-4 8 19 117.36 8.11
4 8 -18 7.76 5.58
-4 8 18 5.58 2.93
4 8 -17 630.36 18.5
-4 8 17 591.29 18.33
4 8 -16 29.86 5.93
-4 8 16 9.62 2.9
4 8 -15 969.79 23.01
-4 8 15 995.15 23.46
-4 -8 15 984.68 44.62
-4 8 15 964.06 45.2
4 8 -14 1.86 3.58
-4 8 14 -3.04 3.27
-4 -8 14 1.53 6.27
-4 8 14 -3.6 6.54
4 8 -13 927.99 21.83
-4 8 13 963.91 22.31
-4 8 12 15.68 3.28
-4 -8 12 13.53 6.55
-4 -8 11 100.94 13.05
-4 -8 10 25 7.01
-4 -8 9 230.04 17.78
-4 -8 8 29.02 7.14
-4 -8 7 1506.24 42.02
-4 -8 6 166.16 14.39
-4 -8 5 2673.73 53.44
-4 -8 3 1620.74 39.38
4 8 -3 1616.59 42.52
-4 -8 2 25.12 8.1
4 8 -2 13.84 8.28
-4 -8 2 10.34 6.17
4 8 -1 402.27 21.05
-4 -8 1 379.63 17.58
-4 -8 1 403.9 19.86
4 -8 -1 395.6 19.19
4 -8 0 119.87 10.97
4 8 0 114.24 12.04
-4 -8 0 112.18 9.66
4 8 1 17.09 6.03
-4 -8 -1 17.57 4.64
4 -8 1 19.44 5.07
4 -8 2 13.71 5.28
4 -8 3 1160.38 33.99
4 -8 4 4.43 4.24
4 -8 5 1294.95 38.26
4 -8 6 16.71 6.35
4 -8 7 1056.06 36.98
-4 -8 -8 6.34 7.5
4 -8 8 3.95 4.88
4 -8 9 294.18 21.17
-4 -8 -9 239.52 19.84
-4 8 -9 284.62 12.18
4 -8 10 26.27 7.02
-4 8 -10 21.14 4.63
-4 -8 -10 25.55 5.35
4 -8 11 -3.63 5.52
-4 8 -11 3.26 3.93
-4 8 -11 -0.77 3.99
-4 -8 -11 5.06 4.31
4 -8 12 8.11 5.1
-4 8 -12 -1.89 4.29
-4 -8 -12 1.31 4.1
-4 8 -12 1.59 4.14
4 -8 13 56.12 11.32
4 8 13 52.13 12.07
-4 8 -13 47.85 6.44
-4 8 -13 47.78 6.75
-4 8 -13 42.6 6.07
-4 -8 -13 48.48 6.69
-4 8 -14 5.07 4.49
-4 8 -14 -5.22 4.31
-4 8 -14 -0.88 4.69
-4 -8 -14 -6.5 4.99
-4 8 -15 386.55 16.27
-4 -8 -15 370.54 15.36
-4 8 -15 330.34 13.62
-4 8 -15 359.25 15.77
-4 8 -16 10.42 4.73
-4 8 -16 5.41 4.55
-4 -8 -16 1.37 4.9
-4 -8 -17 312.91 13.8
-4 8 -17 306.18 14.21
-4 8 -17 345.13 14.88
-4 8 -18 2.29 4.25
-4 -8 -18 0.8 4.36
-4 8 -18 4.03 4.14
-4 8 -19 131.3 8.85
-4 8 -19 136.74 8.96
-4 -8 -19 131.11 8.47
-4 8 -20 6.3 3.49
-4 -8 -20 11.46 4.06
-4 -8 -21 4.03 2.82
-4 -8 -22 -3.98 2.35
4 9 -24 77.03 4.94
-4 9 23 45.92 3.71
4 9 -23 48.02 4.9
-4 9 22 28.2 3.54
4 9 -22 28.53 4.95
-4 9 21 59.38 5.08
-4 9 20 23.13 3.79
4 9 -19 75.96 6.87
-4 9 19 73.07 6.21
4 9 -18 194.22 10.72
-4 9 18 210.26 10.66
4 9 -17 44.47 6.12
-4 9 17 55.74 5.88
4 9 -16 462.1 16.65
-4 9 16 486.66 16.48
4 9 -15 8.65 4.39
-4 9 15 0.86 2.76
4 9 -14 679.1 19.18
-4 9 14 642.55 18.66
-4 -9 14 683.8 36.68
4 9 -13 130.63 8.77
-4 9 13 121.77 8.09
-4 -9 13 119.67 15.66
-4 9 12 225.83 10.84
-4 -9 12 242.6 21.44
-4 9 11 422.25 14.31
-4 -9 11 455.57 27.29
-4 -9 10 -3.53 4.98
-4 -9 9 363.61 23.52
-4 -9 8 302.22 21.01
-4 -9 7 325.62 21.03
-4 -9 6 833.3 32.44
-4 -9 5 60.78 10.3
-4 -9 4 1130.91 35.61
-4 -9 4 1266.73 38.29
-4 -9 3 279.51 17.55
-4 -9 3 301.19 19.23
4 9 -3 285.69 19.91
-4 -9 2 704.77 25.67
4 9 -2 704.19 29.58
-4 -9 2 728.75 28.67
-4 -9 1 399.28 18.46
4 9 -1 425.68 23.3
4 -9 -1 430.45 21.57
-4 -9 1 410.27 21.96
4 9 0 121.41 12.85
4 -9 0 128.85 12.08
-4 -9 0 110.34 9.95
4 9 1 630.17 28.32
4 -9 1 631.33 26.26
-4 -9 -1 588.38 21.52
4 9 2 113.08 12.52
4 -9 2 128.19 12.23
4 -9 3 538.83 24.95
4 -9 4 560.96 26.03
4 -9 5 3.5 4.6
4 -9 6 809.28 33.31
4 -9 7 9.92 6.36
4 -9 8 643.57 31.53
-4 9 -8 594.35 17.17
4 -9 9 135.94 15.53
-4 -9 -9 107.58 14.53
-4 9 -9 135.73 9.12
-4 9 -9 117.38 7.54
-4 -9 -9 129.6 8.84
4 -9 10 93.56 13.7
-4 9 -10 102.14 8.18
-4 -9 -10 81.41 7.51
4 -9 11 208.16 19.68
-4 9 -11 220.32 11.8
-4 -9 -11 196.44 11.33
4 -9 12 4.17 6.57
-4 9 -12 12.59 4.64
-4 9 -12 11.17 4.63
-4 -9 -12 5.24 4.47
-4 9 -13 255.57 13.17
-4 -9 -13 241.63 12.38
-4 9 -13 246.49 12.9
-4 9 -13 223.66 12.11
-4 9 -14 211.52 12.05
-4 -9 -14 168.99 10.83
-4 9 -14 196.36 11.86
-4 9 -14 194.23 10.72
-4 9 -15 93.48 8.48
-4 9 -15 92.07 8.62
-4 9 -15 87.78 7.51
-4 -9 -16 298.64 13.25
-4 9 -16 287.1 13.63
-4 9 -16 307.71 14.29
-4 9 -17 -2.72 4.28
-4 -9 -17 -7.6 4.63
-4 9 -17 -6.08 4.61
-4 -9 -18 174.11 9.57
-4 9 -18 154.57 9.53
-4 9 -18 180.75 10.45
-4 9 -19 30.26 4.99
-4 -9 -19 27.49 4.82
-4 9 -19 28.44 4.85
-4 9 -20 31.94 4.28
-4 -9 -20 33.56 4.3
-4 -9 -21 46.71 4.06
4 10 -23 17.57 3.29
-4 10 22 147.45 6.53
4 10 -22 171.63 8.89
-4 10 21 8.7 2.72
4 10 -21 7.98 4.15
4 10 -20 226.34 9.72
-4 10 20 230.13 9.71
4 10 -19 24.41 4.88
-4 10 19 23.2 3.84
4 10 -18 206.91 10.88
-4 10 18 209.08 10.24
4 10 -17 80.45 7.49
-4 10 17 87.59 7.14
4 10 -16 18.41 4.94
-4 10 16 17.22 4
4 10 -15 81.57 8.04
-4 10 15 90.72 7.45
4 10 -14 179.84 10.53
-4 10 14 161.53 9.44
4 10 -13 48.06 6.53
-4 10 13 52.45 5.65
-4 -10 13 49.44 10.6
-4 10 12 892.19 21.31
-4 -10 12 933.12 42.22
-4 10 11 3.55 2.78
-4 -10 11 -1.54 5.43
-4 10 10 1073.29 22.82
-4 -10 10 1215.92 45.16
-4 -10 9 29.93 8.18
-4 -10 8 426.74 25.9
-4 -10 7 85.92 12.22
-4 -10 6 32.94 7.91
-4 -10 5 167.85 15.62
-4 -10 4 151.26 14.06
-4 -10 4 169.03 15.41
-4 -10 3 55.59 9.91
-4 -10 3 52.73 8.94
4 10 -2 571.4 28.56
-4 -10 2 570.44 24.27
-4 -10 2 584.15 27.62
4 10 -1 22.28 10.2
-4 -10 1 32.45 10.06
4 -10 -1 33.61 10.1
-4 -10 1 13.47 5.39
4 -10 0 1240.45 39.23
4 10 0 1209.41 41.27
4 10 1 26.53 8.01
4 -10 1 32.69 8.8
4 10 2 1866.88 52.23
4 -10 2 1950.77 50.08
4 10 3 101.86 13.23
4 -10 3 88.11 11.51
4 -10 4 723.31 31.73
4 -10 5 63.2 10.32
4 -10 6 35.22 8.46
4 -10 7 137.47 15.45
-4 10 -7 115.27 7.81
-4 10 -7 123.86 8.23
4 -10 8 285.69 22.44
-4 10 -8 268.4 11.28
-4 10 -8 279.56 12.3
-4 -10 -9 54.4 11.59
4 -10 9 55.49 10.61
-4 10 -9 55.61 6.37
-4 10 -9 49.9 5.24
-4 -10 -9 51.92 5.91
4 -10 10 780.91 38.18
-4 10 -10 764.46 20.99
-4 -10 -10 738.81 19.73
4 -10 11 -9.57 7.7
-4 10 -11 6.6 4.57
-4 -10 -11 -5.23 4.61
-4 10 -12 518.03 18.09
-4 -10 -12 501.5 16.67
-4 10 -13 40.25 6.25
-4 -10 -13 37.96 6.27
-4 10 -13 36.8 5.96
-4 10 -14 165.53 11.1
-4 -10 -14 150.6 9.56
-4 10 -14 153.17 10.25
-4 10 -14 149.24 9.79
-4 10 -15 82.32 8.19
-4 10 -15 77.14 7.67
-4 -10 -15 76.59 7.33
-4 10 -15 80.48 7.35
-4 10 -16 -3.56 4.48
-4 10 -16 0.29 3.72
-4 -10 -16 0.35 4.28
-4 10 -16 2.31 3.98
-4 10 -17 52.77 6.51
-4 10 -17 54.42 6.34
-4 10 -18 49.47 5.75
-4 10 -18 55.35 6.4
-4 -10 -18 45.48 5.49
-4 10 -19 36.59 4.95
-4 10 -19 33.41 4.38
-4 -10 -19 24.06 4.04
-4 -10 -20 86.95 5.5
4 11 -23 86.97 5.07
4 11 -22 -0.17 2.77
-4 11 21 250.48 8.58
4 11 -21 275.68 11.51
4 11 -20 6.57 3.14
-4 11 20 7.35 2.48
4 11 -19 273.91 11.27
-4 11 19 267.85 10.49
4 11 -18 9.55 4.01
-4 11 18 10.02 3.14
4 11 -17 133.89 9.28
-4 11 17 132.96 8.16
4 11 -16 11.43 4.78
-4 11 16 4.16 3.04
4 11 -15 -2.94 3.89
-4 11 15 1.62 2.43
4 11 -14 12.26 5.01
-4 11 14 5.84 2.98
-4 11 14 2.77 3.05
4 11 -13 206.67 11.34
-4 11 13 207.69 9.73
-4 11 13 194.81 10.32
-4 11 12 19.72 3.92
-4 -11 12 22.67 8.86
-4 11 11 774.41 19.66
-4 -11 11 828.42 40.05
-4 11 10 4.15 2.54
-4 -11 10 5.09 5.81
-4 11 10 4.84 2.59
-4 11 9 1030.31 21.1
-4 11 9 988.67 22.17
-4 -11 8 86.49 14.63
-4 -11 7 564.32 30.66
-4 -11 6 103.77 13.72
-4 -11 5 15.03 6.17
-4 -11 5 11.67 5.83
-4 -11 4 38.42 9.35
-4 -11 4 39.95 8.36
-4 -11 3 472.02 23.5
-4 -11 3 505.64 28.25
-4 -11 2 79.48 12.31
4 11 -1 1288.18 44.42
-4 -11 1 1301.27 44.17
4 11 0 26.37 8.85
4 -11 0 32.45 9.39
4 11 1 1145.25 42.69
4 -11 1 1178.45 41.21
4 -11 2 9.55 5.96
4 11 2 0.46 5.07
4 -11 3 625.02 30.87
4 11 3 659.38 32.87
4 11 4 14.64 6.39
4 -11 4 28.31 8.62
4 -11 5 70.81 12.25
4 11 5 72.74 11.82
-4 11 -5 61.68 5.89
4 -11 6 10.22 5.92
-4 11 -6 10.76 3.29
-4 11 -6 10.89 3.78
4 -11 7 99.81 14.06
-4 11 -7 89.41 6.98
-4 11 -7 87.28 7.1
4 -11 8 33.41 8.72
-4 11 -8 44.56 5.14
-4 11 -8 30.19 5.12
4 -11 9 590.57 33.44
-4 11 -9 610.82 19.03
-4 11 -9 581.68 16.74
4 -11 10 20.48 9.58
-4 11 -10 27.52 6.75
-4 11 -11 414.55 16.19
-4 -11 -11 390.59 14.64
-4 11 -12 3.38 4.51
-4 -11 -12 0.86 4.14
-4 11 -13 295.89 13.96
-4 -11 -13 272.31 12.48
-4 11 -13 267.02 13.06
-4 11 -14 6.19 4.87
-4 -11 -14 4.91 4.33
-4 11 -14 1.77 3.85
-4 11 -15 84.59 7.94
-4 11 -15 69.47 6.69
-4 -11 -15 78.13 7.32
-4 11 -16 7.33 4.25
-4 11 -16 2.16 3.35
-4 -11 -16 1.03 4.01
-4 11 -17 3.68 3.8
-4 -11 -17 6.66 3.65
-4 11 -18 1.19 3.27
-4 -11 -18 -0.32 3.27
-4 -11 -19 66.97 5.05
-4 11 -19 79 6.14
4 12 -22 94.04 5.61
4 12 -21 5.84 3.18
4 12 -20 188.76 8.2
4 12 -19 41.03 4.87
-4 12 19 44.43 4.29
4 12 -18 156.44 9.2
-4 12 18 165.3 8.3
4 12 -17 187.09 10.37
-4 12 17 173.14 9.07
4 12 -16 19.48 4.95
-4 12 16 22.28 4.09
4 12 -15 275.71 13.3
-4 12 15 273.11 10.82
-4 12 15 255.05 11.43
4 12 -14 44.82 6.42
-4 12 14 54.86 5.78
-4 12 14 43.44 5.22
4 12 -13 233.12 12.13
-4 12 13 229.54 10.39
-4 12 13 219.18 10.82
-4 12 12 227.18 10.48
-4 12 12 207.12 10.56
-4 12 11 60.8 5.79
-4 12 11 54.45 5.76
-4 -12 11 59.63 12.85
-4 12 10 381.23 13.27
-4 12 10 377.63 13.71
-4 -12 10 387.36 28.09
-4 12 9 8.32 3.32
-4 12 9 5.9 3.3
-4 -12 9 5.25 6.45
-4 12 8 290.75 11.62
-4 12 8 264.95 11.5
-4 -12 8 293.97 23.92
-4 12 7 362 12.98
-4 12 7 366.1 13.38
-4 -12 7 400.29 27.17
-4 -12 6 79.57 13.04
-4 -12 6 79.66 12.35
-4 12 6 89.12 6.52
-4 -12 5 596.28 32.43
-4 12 5 539.48 15.65
-4 -12 4 41.5 10.77
-4 12 4 33.89 4.81
-4 -12 3 436.78 27.75
-4 12 3 388.59 13.47
-4 -12 2 202.92 19.55
4 12 -1 102.38 15
4 12 0 594.41 32.12
4 -12 0 593.16 31.12
4 12 1 3.57 7.31
4 -12 1 1.63 6.14
-4 12 -1 0.86 2.95
4 12 2 775.49 36.84
4 -12 2 723.8 35.06
-4 12 -2 689.75 17.79
4 12 3 160.16 17.11
4 -12 3 146.2 16.11
-4 12 -3 149.72 8.49
4 12 4 228.15 20.8
4 -12 4 199.72 19.44
-4 12 -4 190.43 10.04
4 12 5 493.75 30.44
4 -12 5 504.38 30.62
-4 12 -5 473.39 15.69
-4 12 -5 440.86 14.67
4 -12 6 -1.71 5.14
4 12 6 2.25 4.98
-4 12 -6 4.73 3.35
-4 12 -6 2.83 3.27
4 12 7 374.47 27.02
4 -12 7 390.16 27.42
-4 12 -7 347.17 13.3
-4 12 -7 349.3 14.04
4 -12 8 175.99 19.54
-4 12 -8 200.26 10.42
-4 12 -8 166.65 10.02
4 -12 9 104.27 15.81
-4 12 -9 116.45 9.07
-4 12 -9 111.77 7.15
-4 12 -10 298.33 11.76
-4 12 -10 338.38 14.69
-4 12 -11 2.04 4.29
-4 12 -12 246.75 12.95
-4 12 -13 102.22 8.91
-4 12 -13 90.48 8
-4 12 -14 133.31 9.64
-4 12 -14 110.98 8.49
-4 12 -15 177.23 10.63
-4 12 -15 158.29 9.21
-4 12 -16 -8.5 4.37
-4 12 -16 -3.36 3.38
-4 12 -17 121.73 8.2
-4 12 -18 21.44 4.1
-4 12 -19 47.23 4.59
4 13 -21 5.36 2.56
4 13 -20 3.73 2.54
4 13 -20 1.78 2.94
4 13 -19 19.29 3.71
4 13 -18 158.19 8.78
4 13 -17 9.61 4.33
4 13 -16 577.64 17.91
4 13 -15 -4.59 4.24
-4 13 15 1.28 2.56
-4 13 15 -0.8 3.16
-4 13 14 580.34 16.2
-4 13 14 557.63 16.39
4 13 -13 23.83 5.34
-4 13 13 22.96 4.04
-4 13 13 24.39 4.46
4 13 -12 251.21 12.73
-4 13 12 235.84 10.78
-4 13 11 20.53 3.86
-4 -13 10 -6.09 6.29
-4 13 10 0.16 2.88
-4 13 9 24.82 4.39
-4 -13 9 22.05 8.51
-4 -13 8 291.2 24.99
-4 13 8 298.86 12.22
-4 -13 7 75.16 13.65
-4 13 7 67.35 6.18
-4 -13 6 864.25 41.63
-4 13 6 796.26 19.87
-4 -13 5 47.15 11.5
-4 13 5 49.79 5.72
-4 -13 4 781.12 39.3
-4 13 4 703.67 18.64
-4 13 3 18.08 4.72
-4 -13 3 18.7 9.26
-4 13 2 443.3 14.88
-4 13 1 32.01 4.62
4 13 0 64.38 11.51
-4 13 0 60.78 5.94
4 13 1 68.13 12.07
4 -13 1 63.32 11.87
-4 13 -1 67.28 6.34
4 13 2 90.21 13.61
4 -13 2 79.74 13.54
-4 13 -2 85.89 7.08
4 -13 3 2.58 5.44
4 13 3 0.94 6.36
-4 13 -3 4.95 3.16
4 13 4 669.35 36.05
4 -13 4 648.38 35.61
-4 13 -4 632.1 18.26
4 -13 5 6.67 6.32
4 13 5 2.12 5.21
-4 13 -5 1.01 3.11
4 13 6 768.63 39.3
4 -13 6 739.57 39.01
-4 13 -6 713.38 19.45
-4 13 -6 731.35 19.54
4 13 7 1.33 5.32
4 -13 7 -6.42 6.29
-4 13 -7 -1.54 3.04
-4 13 -7 6.39 4.26
4 13 8 487.92 31.84
4 -13 8 461.07 31.66
-4 13 -8 480.74 16.92
-4 13 -8 521.34 16.33
-4 13 -9 2.55 2.04
-4 13 -9 10.96 4.84
-4 13 -10 66.75 7.13
-4 13 -11 4.01 4.52
-4 13 -12 40.15 6.27
-4 13 -13 10.73 4.59
-4 13 -13 5.29 3.93
-4 13 -14 336.54 14.08
-4 13 -14 286.75 12.63
-4 13 -15 3.44 3.73
-4 13 -15 -1.21 3.63
-4 13 -16 309.06 12.54
-4 13 -16 254.88 10.24
-4 13 -17 -3.03 3.18
-4 13 -17 -3.5 2.81
-4 13 -18 137.75 7.42
-4 13 -19 1.68 2.24
4 14 -20 20.09 2.89
4 14 -20 21.08 3.36
4 14 -19 30.62 3.87
4 14 -18 19.9 3.86
4 14 -17 221.18 10.23
-4 14 16 -0.01 2.72
4 14 -16 -1.12 4
-4 14 15 434.41 13.3
4 14 -15 474.05 16.4
-4 14 14 5.96 3.44
4 14 -14 6.08 4.2
-4 14 13 335.6 12.62
4 14 -13 349.69 14.87
4 14 -12 71.61 7.4
-4 14 12 72.03 6.36
-4 14 11 58.9 5.9
-4 14 10 165.05 9.38
-4 14 9 67.42 6.45
-4 14 8 48.19 5.82
-4 -14 8 39.04 10.45
-4 -14 7 613.6 37.05
-4 14 7 617.15 17.91
-4 -14 6 43.68 10.99
-4 14 6 53.36 6.25
-4 -14 5 842.89 43.04
-4 14 5 770.32 20.11
-4 -14 4 32.44 10.9
-4 14 4 43.12 6.22
-4 -14 3 500.24 32.96
-4 14 3 514.5 16.45
-4 14 2 21.54 4.74
-4 14 1 135.36 8.92
-4 14 0 67.23 6.82
4 14 1 49.59 10.72
-4 14 -1 45.08 5.68
4 14 2 113.1 15.51
4 -14 2 103.08 15.04
-4 14 -2 117.8 8.49
4 14 3 323.34 25.83
4 -14 3 314.59 26.28
-4 14 -3 340.88 13.7
4 -14 4 16.73 8.57
4 14 4 13.44 7.63
-4 14 -4 15.17 4.22
4 14 5 639.98 36.68
4 -14 5 602.58 36.24
-4 14 -5 634.89 18.63
4 -14 6 -4.84 7.38
4 14 6 -3.81 6.8
-4 14 -6 -1.89 3.46
-4 14 -6 4.63 4
-4 14 -7 542.81 17.48
-4 14 -7 518.03 16.79
-4 14 -8 31.22 5.76
-4 14 -8 48.4 5
-4 14 -9 166.51 10.57
-4 14 -9 147.82 8.48
-4 14 -10 107.95 8.86
-4 14 -11 2.09 4.12
-4 14 -12 105.82 8.48
-4 14 -13 74.2 7.31
-4 14 -13 72.39 7.24
-4 14 -14 20.44 4.53
-4 14 -14 18.06 4.18
-4 14 -15 216.11 10.66
-4 14 -15 193.63 9.33
-4 14 -16 -0.98 3.19
-4 14 -16 -2.34 2.95
-4 14 -17 174.17 8.27
-4 14 -17 139.57 6
-4 14 -18 1.83 2.26
4 15 -19 101.01 5.36
4 15 -19 98.41 5.79
4 15 -18 46.94 4.57
4 15 -17 61.51 5.67
4 15 -16 138.49 8.46
-4 15 16 125.44 6.6
-4 15 15 -2.16 2.87
4 15 -15 4.9 3.94
-4 15 14 118.46 7.23
4 15 -14 116.13 8.81
-4 15 13 132.57 7.97
4 15 -13 127.81 9.44
-4 15 12 20.22 4.11
4 15 -12 14.1 4.96
-4 15 11 426.08 14.56
4 15 -11 446.86 16.64
-4 15 10 9.93 3.79
-4 15 9 386.08 14.45
-4 15 8 136.92 8.82
-4 15 7 148.25 9.38
-4 15 6 321.69 13.32
-4 -15 5 15.42 8.56
-4 15 5 36.72 6.39
-4 -15 4 125.38 18.31
-4 15 4 143.87 9.28
-4 15 3 81.71 7.66
-4 15 2 113.97 8.61
-4 15 1 256.45 12.22
-4 15 0 17.75 5.35
4 15 1 358.44 13.07
-4 15 -1 378.58 15.02
-4 15 -2 5.02 3.5
4 15 3 233.43 22.26
4 -15 3 210.14 22.93
-4 15 -3 267.6 12.49
-4 15 -4 117.16 8.83
-4 15 -5 9.86 3.94
-4 15 -6 326.2 13.52
-4 15 -6 332.69 13.34
-4 15 -7 37.65 5.73
-4 15 -7 42.16 6.03
-4 15 -8 107.14 7.12
-4 15 -8 176.58 10.52
-4 15 -9 281.54 12.93
-4 15 -9 273.67 11.26
-4 15 -10 10.91 4.42
-4 15 -11 473.64 16.24
-4 15 -12 1.09 3.86
-4 15 -13 181.41 9.89
-4 15 -13 183 9.86
-4 15 -14 59.06 6.07
-4 15 -14 53.73 5.68
-4 15 -15 23.35 4.18
-4 15 -15 23.74 3.89
-4 15 -16 58.35 4.57
-4 15 -16 74.2 5.73
-4 15 -17 3.53 2.34
4 16 -18 106.71 5.7
4 16 -17 -5.56 3.08
-4 16 16 12.31 2.56
4 16 -16 10.48 3.41
-4 16 15 -1.1 2.25
4 16 -15 0.21 3.36
4 16 -14 66.78 6.76
-4 16 14 61.7 5.26
-4 16 13 3.03 2.96
4 16 -13 -2.62 4.32
-4 16 12 409.54 13.69
4 16 -12 439.18 16.01
-4 16 11 -2.9 3.51
4 16 -11 -0.53 4.33
-4 16 10 628.83 17.82
4 16 -10 658.88 20.03
-4 16 9 8.1 4.54
-4 16 8 435.9 15.53
-4 16 7 58.58 6.32
-4 16 6 81.09 7.48
-4 16 5 30.17 5.24
-4 16 4 59.81 6.36
-4 16 3 6.79 4.55
-4 16 2 457.86 16.34
-4 16 1 16.62 5.66
-4 16 0 654.89 19.44
4 16 1 4.96 3.81
-4 16 -1 8.04 4.76
-4 16 -2 502.28 17.2
4 16 2 486.19 15.37
-4 16 -3 3.97 3.87
-4 16 -4 193.86 10.83
-4 16 -5 0.18 3.27
-4 16 -6 -4.42 3.61
-4 16 -7 5.58 3.97
-4 16 -8 143.67 9.45
-4 16 -8 115.53 7.43
-4 16 -9 -1.09 3.78
-4 16 -9 -1.89 2.89
-4 16 -10 354.52 13.67
-4 16 -11 7.17 4.1
-4 16 -12 332.2 12.7
-4 16 -12 335.79 13.05
-4 16 -13 0.02 3.06
-4 16 -13 0.04 3.6
-4 16 -14 90.07 6.41
-4 16 -14 86.51 6.29
-4 16 -15 -4.68 2.75
-4 16 -15 -3.39 2.51
-4 16 -16 3.58 2.22
-4 16 -16 -0.25 1.86
4 17 -17 47.71 4.25
4 17 -16 52.39 4.76
-4 17 16 45.89 3.42
-4 17 15 5.54 2.18
4 17 -15 4.74 3.25
-4 17 14 53.37 4.54
4 17 -14 59.12 6.01
4 17 -13 116.91 8.23
-4 17 13 113.9 6.7
-4 17 12 38.94 4.73
4 17 -12 44.72 5.81
4 17 -11 350.36 14.13
-4 17 11 336.33 12.29
-4 17 10 -3.92 3.56
4 17 -10 -2.52 4.22
-4 17 9 389.92 14.14
-4 17 8 113.06 8.29
-4 17 7 178.99 10.24
-4 17 6 147.08 9.54
-4 17 5 3.03 3.39
-4 17 4 158.06 9.9
-4 17 3 95.3 8.16
-4 17 2 129.44 9.4
-4 17 1 372.6 14.97
-4 17 0 48.89 7.36
4 17 1 515.08 15.61
-4 17 -1 540.41 17.79
4 17 2 14.39 4.44
-4 17 -2 13.38 4.7
-4 17 -3 314.04 13.67
4 17 3 308.24 12.43
-4 17 -4 83.46 7.52
4 17 4 92.39 7.08
4 17 5 32.77 4.89
-4 17 -5 32.03 5.29
-4 17 -6 149.67 9.13
-4 17 -8 107.88 7.68
-4 17 -8 104.86 6.86
-4 17 -9 104.32 7.54
-4 17 -10 8.92 3.69
-4 17 -11 176.43 8.9
-4 17 -11 193.88 10.03
-4 17 -12 6.34 3.05
-4 17 -12 4.09 3.2
-4 17 -13 120.27 6.79
-4 17 -13 122.85 7.11
-4 17 -14 22.83 3.42
-4 17 -14 20.63 3.28
-4 17 -15 26.18 3.1
-4 17 -15 22.14 2.83
4 18 -16 -0.56 2.27
-4 18 15 209.12 6.94
4 18 -15 221.09 8.81
-4 18 14 12.47 2.54
4 18 -14 18.55 3.71
4 18 -13 157.37 8.6
-4 18 13 158.62 7.2
-4 18 12 45.42 4.54
4 18 -12 41.39 5.29
-4 18 11 16.69 3.55
4 18 -11 18.93 4.88
4 18 -10 62.72 6.4
-4 18 10 64.55 5.87
4 18 -9 99.05 8.12
-4 18 9 103.68 7.31
-4 18 8 63.48 6.07
-4 18 7 346.56 13.41
-4 18 6 27.87 5.21
-4 18 5 461.2 15.97
-4 18 4 29.14 5.99
-4 18 3 359.82 14.39
-4 18 2 31.73 5.73
-4 18 1 139.14 9.53
-4 18 0 58.97 6.53
-4 18 -1 -0.23 3.51
4 18 2 40.57 5.08
-4 18 -2 48.25 6.37
4 18 3 193.69 9.72
-4 18 -3 193.45 10.5
4 18 4 20.13 4.02
-4 18 -4 32.8 5.45
-4 18 -5 363.82 13.48
4 18 5 393.14 13.32
4 18 6 -2.26 3.19
4 18 7 355.72 12.33
-4 18 -7 291.14 10.75
4 18 8 29.48 4.51
-4 18 -8 19.54 3.56
-4 18 -9 123.18 7.29
4 18 9 142.84 7.75
4 18 10 47.88 4.72
-4 18 -10 42.62 4.77
-4 18 -10 39.99 5.26
4 18 11 -0.62 2.4
-4 18 -11 -2.45 2.74
-4 18 -11 0.62 2.98
4 18 12 43.71 4.15
-4 18 -12 36.72 3.81
-4 18 -12 39.52 4.5
4 18 13 62.54 4.36
-4 18 -13 55.6 4.11
-4 18 -13 51.58 4.41
4 18 14 19.99 2.51
-4 18 -14 18.02 2.74
4 19 -15 1.69 2.03
4 19 -14 223.41 8.47
-4 19 14 217.74 6.85
-4 19 13 4.02 2.11
4 19 -13 -0.41 2.72
4 19 -12 104.2 6.9
-4 19 12 104.35 5.84
-4 19 11 16.89 3.74
4 19 -11 9.45 3.52
-4 19 10 5.3 2.77
4 19 -10 12.43 3.94
-4 19 9 1.7 2.66
4 19 -9 -0.18 3.36
4 19 -8 148.6 8.89
-4 19 8 134.97 7.91
-4 19 7 14.97 3.81
4 19 -7 11.2 4.05
-4 19 6 311.63 12.46
-4 19 5 25.78 5.19
-4 19 4 414.21 14.72
-4 19 3 23.33 5.39
-4 19 2 174.81 9.93
-4 19 1 14.1 4.17
-4 19 0 5.51 3.36
-4 19 -1 42.61 5.86
-4 19 -2 77.27 6.93
4 19 2 84 6.05
4 19 3 21.68 3.99
-4 19 -3 25.06 4.46
4 19 4 282.54 10.79
-4 19 -4 273.41 11.35
4 19 5 5.75 3.2
-4 19 -5 29.46 5.39
-4 19 -6 238.71 9.06
4 19 6 345.87 11.66
4 19 7 0.94 2.55
-4 19 -7 1.61 1.69
4 19 8 228.04 9.22
4 19 9 11.88 2.92
-4 19 -9 4.36 3.27
4 19 10 32.59 3.53
-4 19 -10 36.19 4.58
4 19 11 8.47 2.21
-4 19 -11 6.57 2.61
4 19 12 25.22 2.8
-4 19 -12 22.17 3.1
4 19 13 4.08 1.49
-4 19 -13 5 1.82
4 20 -13 75.45 4.78
4 20 -12 67.84 4.97
-4 20 12 63.32 4.12
-4 20 11 15.32 2.7
4 20 -11 12.68 3.26
-4 20 10 161.92 7.28
4 20 -10 141.87 7.44
-4 20 9 16.13 3.16
4 20 -9 14.02 3.55
-4 20 8 78.23 5.69
4 20 -8 64.53 5.63
4 20 -7 95.99 6.74
-4 20 7 91.29 6.43
4 20 -6 19.5 4.01
-4 20 6 17.23 3.57
4 20 -5 174.03 8.86
-4 20 5 174.78 9.05
-4 20 4 28.3 4.73
-4 20 3 151.26 9.16
-4 20 2 121.22 8
-4 20 1 45.92 5.75
-4 20 0 209.38 10.13
-4 20 -1 7.6 3.55
-4 20 -2 160.12 8.95
-4 20 -3 64.91 5.65
4 20 3 64.61 5.21
4 20 4 40.51 4.26
4 20 5 137.21 6.87
4 20 6 -2.65 2.3
-4 20 -6 2.19 1.01
4 20 7 136.08 6.56
-4 20 -7 130.23 7.44
4 20 8 35.48 3.56
-4 20 -8 34.83 4.3
4 20 9 42.94 3.65
-4 20 -9 54.85 4.76
4 20 10 88.21 4.65
-4 20 -10 81.54 5.15
4 20 11 -1.17 1.37
-4 20 -11 1 2.06
4 21 -11 189.08 6.79
-4 21 11 203.02 6.46
-4 21 10 -2.75 1.87
4 21 -10 0.3 2.22
4 21 -9 210.79 7.99
-4 21 9 220.84 7.82
-4 21 8 8.86 2.58
4 21 -8 10.56 2.89
-4 21 7 81.38 5.4
4 21 -7 74.82 5.3
4 21 -6 14.18 3.09
-4 21 6 15.93 3.19
-4 21 5 3.84 2.71
4 21 -5 -1 2.52
-4 21 4 14.05 3.37
4 21 -4 12.58 3.14
-4 21 3 54.21 4.92
4 21 -3 55.77 4.71
4 21 -2 9.05 3.25
-4 21 2 28.15 4.59
-4 21 1 216.83 9.23
-4 21 0 15.78 3.87
-4 21 -1 293.5 10.43
-4 21 -2 1.14 2.41
-4 21 -2 -2.03 2.55
-4 21 -3 152.76 7.45
-4 21 -3 124.69 6.41
-4 21 -4 -7.85 3.09
-4 21 -4 3.53 2.53
4 21 5 21.57 2.66
-4 21 -5 17.9 2.57
-4 21 -5 21.2 3.28
4 21 6 6.9 1.87
-4 21 -6 9.91 2.61
4 21 7 16.98 2.37
-4 21 -7 14.31 2.62
-4 21 -8 7.38 2.19
-4 21 -9 115.17 5.3
-4 22 8 93.63 4.63
-4 22 7 10.05 2.05
4 22 -6 22.78 2.7
-4 22 6 26.65 3.07
4 22 -5 18.77 2.54
-4 22 5 17.24 2.59
-4 22 4 8.78 2.25
-4 22 3 18.19 3.08
-4 22 2 110.83 5.87
-4 22 1 19.83 3.41
-4 22 0 188.75 7.43
-4 22 -1 7.09 2.58
-4 22 -2 139.05 6
-4 22 -3 13.37 2.28
-5 0 25 -0.81 1.88
-5 0 24 60.45 5.06
-5 0 23 1.63 2.55
-5 0 22 311.67 12.92
5 0 -22 276.25 12.5
-5 0 21 6.27 4.03
5 0 -21 6.65 4.38
-5 0 20 483.76 17.52
5 0 -20 446.95 16.73
-5 0 19 4.28 4.06
-5 0 18 520.97 18.31
-5 0 17 1.64 6.11
-5 0 17 -5.83 3.64
-5 0 16 117.16 15.07
-5 0 16 130.88 8.99
-5 0 15 4.63 4.9
-5 0 15 1.74 2.7
-5 0 14 297.54 21.64
-5 0 14 289.53 12.38
-5 0 13 -1.3 4.23
-5 0 12 908.5 32.35
-5 0 11 43.12 8.9
-5 0 10 2209.29 44.64
-5 0 8 806.59 22.92
-5 0 8 792.19 27.59
-5 0 7 3.82 5.08
-5 0 7 4.95 2.96
-5 0 6 379.85 12.56
-5 0 6 379.43 18.09
-5 0 6 399.22 14.24
-5 0 5 1.46 1.67
-5 0 5 0.61 3.32
-5 0 5 2.74 2.4
-5 0 4 141.3 4.81
-5 0 4 144.38 9.27
-5 0 4 143.33 10.54
-5 0 3 2.72 4.88
5 0 -3 1.91 2.77
-5 0 3 1.79 4.05
-5 0 2 2900.19 43.37
5 0 -2 2954.36 37.33
-5 0 2 3012.48 46.87
-5 0 1 -1.43 3.09
-5 0 1 0.6 3.16
-5 0 0 5403.92 63.03
-5 0 -1 0.43 3.46
5 0 1 -0.8 1.37
-5 0 -2 3523.34 52.1
5 0 2 3314.82 33.81
5 0 3 -0.72 2.17
-5 0 -3 -1.45 3.32
-5 0 -4 1140.44 30.55
5 0 4 1111.15 24.24
-5 0 -5 -0.3 3.91
5 0 5 -0.84 3.01
-5 0 -6 2.08 4.09
5 0 6 -3.72 3.95
-5 0 -7 0.66 3.85
5 0 7 -0.79 3.61
5 0 8 470.1 21.75
-5 0 -8 455.04 22.18
-5 0 -9 0.96 4.58
5 0 9 1.47 4.32
5 0 10 1102.54 37.74
5 0 11 8.9 6.63
5 0 12 853.46 37.32
-5 0 -12 845.24 21.71
-5 0 -12 867.06 23.45
5 0 13 -2.96 5.67
-5 0 -13 0.45 3.93
5 0 14 211.97 20.42
-5 0 -14 223.44 12.91
5 0 15 -12.84 8.82
-5 0 -15 -0.36 5.12
-5 0 -16 38.42 7.22
-5 0 -17 1.24 4.74
-5 0 -18 58.42 7.38
-5 0 -18 48.95 7.83
-5 0 -19 -0.55 4.09
-5 0 -20 219.17 10.79
-5 0 -21 9.54 4.17
-5 0 -22 148.74 6.77
-5 1 25 5.57 2.25
-5 -1 25 3.17 1.71
-5 -1 24 54.44 4.83
-5 1 24 48.52 4.48
-5 -1 23 113.22 7.27
-5 1 23 113.25 7.58
5 1 -23 105.09 7.69
-5 1 22 17.04 4.1
-5 -1 22 28.92 4.9
5 1 -22 28.4 5.29
-5 1 21 275.5 12.81
-5 -1 21 251.17 12.28
-5 1 20 2.73 3.39
-5 -1 20 13.52 4.53
-5 1 19 296.32 13.92
-5 -1 19 284.46 13.46
-5 1 18 55.71 6.49
-5 -1 18 66.14 7.29
-5 1 17 283.96 23.49
-5 -1 17 288.67 23.81
-5 1 17 300.53 13.69
-5 -1 17 272.72 13.13
-5 1 16 312.17 23.82
-5 -1 16 290.58 22.79
-5 1 16 308.17 13.56
-5 -1 16 284.63 12.99
-5 1 15 2.87 7.48
-5 -1 15 0.02 4.7
-5 1 15 4.86 3.32
-5 -1 15 3.22 2.93
-5 1 14 371.66 23.45
-5 -1 14 369.33 23.83
-5 1 14 375.01 14.07
-5 1 13 309.55 20.29
-5 -1 13 296.67 20.19
-5 -1 12 36.82 7.55
-5 1 12 37.25 7.63
-5 1 11 857.39 30.03
-5 -1 11 867 30.2
-5 1 10 117.21 10.92
-5 -1 10 126.47 11.04
-5 1 10 115.97 11.57
-5 -1 9 1620.31 35.35
-5 1 9 1539.67 39.06
-5 1 9 1665.7 36.01
-5 -1 8 947.37 24.92
-5 1 8 937.52 29.32
-5 1 8 938.26 24.99
-5 -1 7 254.58 11.88
-5 -1 7 263.11 11.03
-5 1 7 256.88 15.16
-5 -1 7 256.4 15.95
-5 1 7 261.26 11.97
-5 -1 6 401.48 13.33
-5 -1 6 415.03 14.38
-5 -1 6 413.39 19.13
-5 1 6 402.7 17.95
-5 1 6 382.2 12.79
-5 1 5 157.56 6.94
-5 -1 5 167.61 9.62
-5 -1 5 155.08 7.2
-5 -1 5 168.37 12.17
-5 1 5 154.07 10.88
-5 1 5 160.87 9.68
-5 1 4 1043.66 13.5
-5 -1 4 1118.34 25.38
-5 -1 4 1060.85 15.62
-5 -1 4 1123.97 29.69
-5 1 4 1104.45 27.92
-5 1 4 1128.14 26
-5 -1 3 1390.83 29.07
5 1 -3 1351.35 27.12
-5 -1 3 1292.64 13.1
-5 1 3 1396.28 29.4
-5 -1 3 1352.89 31.62
-5 1 3 1374.12 31.18
-5 -1 2 1876.61 34.74
5 -1 -2 1827.51 25.72
5 1 -2 1844.6 31.79
-5 1 2 1868.99 34.99
-5 -1 2 1890.73 37.34
-5 1 2 1882.74 36.77
-5 1 1 2684.82 43.05
-5 -1 1 2787.78 45.43
-5 -1 1 2682.6 43.07
-5 -1 0 403.68 16.97
-5 1 0 395.85 16.77
-5 -1 -1 2255.74 41.14
-5 1 -1 2255.42 40.7
-5 -1 -2 77.02 8.27
5 -1 2 71.36 4.72
-5 1 -2 79.29 8.2
5 -1 3 630.56 16.42
-5 -1 -3 708.3 24.26
-5 1 -3 657.52 23.11
5 1 3 669.57 17.92
5 -1 4 275.53 12.1
-5 -1 -4 276.66 15.4
-5 1 -4 271.13 15.43
5 1 4 264.74 12.59
-5 -1 -5 8.21 4.93
5 1 5 7.85 4.35
-5 1 -5 13.09 5.5
5 -1 5 2.54 3.43
5 -1 6 1329.92 31.74
-5 -1 -6 1337.06 35.31
-5 1 -6 1322.68 35.15
5 1 6 1337.06 32.77
5 -1 7 387.56 18.41
-5 -1 -7 379.49 19.62
-5 1 -7 372.87 19.38
5 1 7 380.74 18.82
5 -1 8 458.42 21.52
-5 -1 -8 465.12 22.59
5 1 8 473.86 22.33
5 -1 9 242.5 16.92
-5 -1 -9 248.3 17.17
5 1 9 227.91 16.53
-5 -1 -10 36.61 8.02
5 1 10 36.69 7.44
5 -1 10 31.27 7.24
5 1 11 599.41 30.02
5 -1 11 615.64 29.86
-5 1 -11 585.49 17.48
-5 -1 -11 606.01 18.76
5 -1 12 17.6 7.1
5 1 12 16.95 8.95
-5 1 -12 12.27 4.03
-5 1 -12 7.88 3.69
5 1 13 340.6 25.09
5 -1 13 355.95 24.98
-5 -1 -13 391.7 16.26
-5 1 -13 372.73 16.11
-5 1 -13 366.94 15.3
5 1 14 111.46 15.01
5 -1 14 123.15 15.85
-5 1 -14 122.11 10.01
-5 1 -14 113.82 9.43
-5 -1 -14 116.96 10.18
5 1 15 61.6 12.23
5 -1 15 44.11 10.52
-5 -1 -15 62.82 8.47
-5 1 -15 76.22 9.11
-5 -1 -16 204.43 13.27
-5 1 -16 210.97 13.52
-5 -1 -17 7.67 6.18
-5 1 -17 3.6 5.08
-5 1 -18 104.86 8.39
-5 -1 -18 122.68 9.69
-5 1 -18 114.46 10.14
-5 1 -19 88.04 9.11
-5 1 -19 85.49 7.81
-5 -1 -19 97.48 8.32
-5 -1 -20 26.53 5.14
-5 1 -20 34 5.67
-5 -1 -21 159.75 8.27
-5 1 -21 148.45 7.67
5 1 22 2.76 1.72
-5 -1 -22 6.76 3.02
-5 2 25 140.98 6.53
-5 -2 25 132.23 6.09
-5 -2 24 9.37 2.8
-5 2 24 6.2 2.4
5 2 -24 8.57 3.23
-5 -2 23 106.91 7.1
-5 2 23 109.58 7.37
5 2 -23 98.71 7.56
-5 2 22 64.29 6.32
-5 -2 22 63.47 5.94
5 2 -22 49.28 6.58
-5 2 21 2.61 3.2
-5 -2 21 11.04 4.22
5 2 -21 3.94 4.54
-5 -2 20 99.07 8.1
-5 2 20 101.4 8.43
-5 -2 19 51.23 6.22
-5 2 19 55.22 6.56
-5 2 18 57.35 6.75
-5 -2 18 61.28 6.56
-5 2 17 327.74 25.72
-5 -2 17 351.14 26.16
-5 -2 17 325.62 14.09
-5 2 17 357.07 14.93
-5 -2 16 -7.96 7.33
-5 2 16 0.36 5.4
-5 2 16 2.03 2.93
-5 2 15 1122.31 43.02
-5 -2 15 1102.96 42.95
-5 2 15 1077.83 24.89
-5 -2 14 29.94 7.75
-5 2 14 24.83 7.25
-5 2 14 23.92 4.07
-5 2 13 869.89 34.42
-5 -2 13 888.85 34.55
-5 2 13 858.02 32.36
-5 -2 12 89.92 10.97
-5 2 12 108.06 11.8
-5 2 12 93.57 10.97
-5 -2 11 178.46 13.67
-5 2 11 189.23 14.56
-5 2 11 173.41 13.86
-5 -2 10 445.92 20.46
-5 2 10 430.58 20.76
-5 2 10 455.41 20.64
-5 -2 9 370.61 17.23
-5 2 9 368.63 18.48
-5 2 9 368.13 17.41
-5 -2 8 49.8 6.35
-5 -2 8 47.68 5.09
-5 2 8 42.95 6.93
-5 2 8 51.07 6.65
-5 -2 7 1985.87 31.6
-5 -2 7 1977.44 34.15
-5 2 7 1978.21 39.73
-5 2 7 1958.27 34.05
-5 -2 6 106.98 7.43
-5 2 6 104.58 9.1
-5 2 6 103.16 7.1
-5 -2 6 99.12 10.38
-5 -2 6 107.67 7.83
-5 -2 5 1538.21 25.03
-5 -2 5 1551.8 37.48
-5 2 5 1563.73 33.2
-5 -2 5 1587.53 30.55
-5 2 5 1528.85 23.66
-5 -2 4 4.68 1.76
-5 -2 4 7.65 3.44
-5 -2 4 6.99 3.82
-5 2 4 4.2 1.6
-5 2 4 4.08 2.89
5 2 -3 1374.91 29.47
-5 -2 3 1318.54 18.27
-5 -2 3 1440.84 33.03
-5 2 3 1405.65 31.04
-5 -2 3 1415.32 30.18
-5 -2 2 32.38 5.43
5 2 -2 33.38 5.37
-5 2 2 31.51 5.52
5 -2 -2 27.81 2.74
-5 -2 2 31.59 5.63
-5 -2 1 110.43 9.53
-5 2 1 105.55 9.21
-5 -2 1 107.53 9.22
-5 -2 0 314.97 15.61
-5 -2 0 314.79 15.5
-5 2 0 316.96 15.23
-5 2 -1 115.28 9.93
-5 -2 -1 122.86 10.26
5 -2 1 115.45 5.04
5 -2 2 327.79 10.29
-5 2 -2 336.8 16.36
-5 -2 -2 348.21 16.93
5 -2 3 738.32 17.83
-5 2 -3 748.86 24.73
-5 -2 -3 757.81 25.51
5 -2 4 372.89 14.13
-5 2 -4 373.24 17.96
-5 -2 -4 381.43 18.49
-5 2 -5 1564.5 37.97
-5 -2 -5 1571.09 38.49
5 -2 5 1575.83 32.27
-5 -2 -6 2.3 3.8
5 -2 6 6.23 3.63
5 2 6 4.04 4.06
5 -2 7 1437.12 35.73
-5 -2 -7 1408.36 38.24
5 2 7 1445.53 37.95
5 -2 8 211.54 14.9
-5 -2 -8 197.5 14.91
5 2 8 205.23 15.19
5 -2 9 354.04 20.06
-5 -2 -9 344.42 20.34
5 2 9 355.8 20.95
5 -2 10 201.29 16.2
-5 -2 -10 204.42 16.04
5 2 10 211.37 17.38
5 -2 11 7.18 6.05
5 2 11 -0.22 5.72
-5 2 -11 0.2 4.09
-5 -2 -11 -3.15 3.98
-5 2 -11 -0.93 3.98
5 -2 12 141.37 15.5
5 2 12 143.12 15.68
-5 2 -12 147.95 9.68
-5 -2 -12 149.2 10.01
-5 2 -12 156.47 10.19
5 2 13 175.87 18.64
5 -2 13 184.26 18.26
-5 2 -13 187.09 11.08
-5 -2 -13 196.5 12.3
-5 2 -13 198.06 11.74
5 -2 14 29.63 8.45
5 2 14 15.64 7.02
-5 2 -14 27.43 5.58
-5 2 -14 23.49 5.42
-5 -2 -14 26.34 5.62
-5 -2 -15 496.49 19.63
-5 2 -15 476.87 18.9
-5 2 -15 454.21 18.13
-5 2 -16 24.2 6.79
-5 -2 -16 21.75 6.79
-5 -2 -17 414.41 16.68
-5 2 -17 362.15 14.83
-5 2 -17 409.7 17.75
-5 -2 -18 21.47 6.24
-5 2 -18 17.33 5.47
-5 2 -18 12.67 6.14
-5 -2 -19 172.36 10.23
-5 2 -19 174.31 9.85
-5 2 -19 182.22 11.63
-5 -2 -20 38.42 5.54
-5 2 -20 34.61 4.93
5 2 21 20.89 3.27
-5 -2 -21 16.43 3.97
-5 2 -21 26.46 4.29
-5 2 -22 24.73 3.04
-5 -2 -22 31.19 4.01
-5 -2 -23 14.67 2.5
-5 -3 25 1.15 1.48
-5 3 25 3.19 2.07
-5 -3 24 159.14 7.35
-5 3 24 166.63 8
5 3 -24 146.11 7.85
-5 3 23 -1.75 3.23
-5 -3 23 1.8 2.4
5 3 -23 1.96 3.58
-5 -3 22 86.29 6.79
-5 3 22 92.44 7.43
5 3 -22 87.34 7.95
-5 -3 21 7.71 3.45
-5 3 21 5.8 3.19
-5 3 20 2.42 3.38
-5 -3 20 4.42 3.48
-5 3 19 6.28 3.22
-5 -3 19 11.98 3.76
-5 3 18 208.3 11.7
-5 -3 18 201.6 11.19
-5 -3 17 -1.34 5.41
-5 3 17 -1.18 5.8
-5 -3 17 0.6 2.99
-5 3 17 -0.78 3.12
-5 3 16 1164.05 46.24
-5 -3 16 1149.47 45.44
-5 3 16 1160.76 26.19
-5 -3 15 -2.02 5.53
-5 3 15 -4.06 6.73
-5 3 15 -3.37 3.36
-5 -3 14 1180.53 42.37
-5 3 14 1200.4 43.56
-5 3 14 1215.91 25.36
-5 -3 13 16.78 5.59
-5 3 13 17.06 5.01
-5 -3 12 361.37 21.11
-5 3 12 362.15 21.24
-5 -3 11 24.05 6.93
-5 3 11 36.49 7.74
-5 3 11 22.71 6.92
-5 -3 10 22.37 5.29
-5 3 10 20.34 5.24
-5 3 10 25.15 6.64
-5 -3 9 4.72 3.39
-5 3 9 7.57 3.87
-5 3 9 5.01 3.69
-5 -3 8 783.12 23.7
-5 3 8 784.25 24.66
-5 3 8 773.47 24.17
-5 -3 8 772.9 19.75
-5 -3 7 11.77 3.95
-5 -3 7 9.39 3.41
-5 3 7 11.51 4.39
-5 -3 6 794.66 21.02
-5 3 6 785.37 23.33
-5 -3 6 797.33 22.23
-5 -3 5 -0.56 2.28
-5 -3 5 0.83 2.67
-5 -3 5 -0.02 3.99
-5 3 5 1.56 2.87
-5 -3 4 999.05 20.37
5 3 -4 1047.75 27.62
-5 -3 4 1050.49 30.52
-5 -3 4 1051.72 26.84
-5 3 4 1055.11 26.67
-5 -3 3 10.45 4.11
-5 -3 3 8.32 2.33
5 3 -3 7.84 3.67
-5 -3 3 7.99 3.65
5 3 -2 1286.12 30.06
-5 -3 2 1288.77 31.12
-5 -3 2 1315.25 31.79
-5 -3 2 1247.62 21.2
-5 -3 1 11.46 4.72
-5 -3 1 12.05 4.85
5 -3 0 425.28 9.87
-5 -3 0 429.86 19
-5 -3 0 436.48 18.36
-5 -3 -1 148.52 11.65
5 -3 1 141.19 6.61
5 -3 2 422.1 12.88
-5 -3 -2 429.55 19.74
5 -3 3 29.51 4.67
-5 -3 -3 33.66 7.39
5 -3 4 1962.88 33.9
-5 -3 -4 2021.77 44.34
5 -3 5 11.58 3.81
-5 -3 -5 8.87 4.79
5 -3 6 2093.88 40.99
-5 -3 -6 2116.9 47.14
5 -3 7 2.77 4.07
-5 -3 -7 -3.27 4.41
5 -3 8 1069.17 33.01
-5 -3 -8 1028.34 34.14
5 3 8 1091.61 35.89
5 -3 9 165.54 14.2
-5 -3 -9 138.17 13.28
5 3 9 151.46 15.02
5 -3 10 273.72 19.44
5 3 10 262.85 19.61
5 -3 11 158.02 15.52
5 3 11 134.91 15.5
-5 3 -11 151.36 9.6
-5 3 -11 145.51 9.51
-5 -3 -11 153.78 10.15
5 -3 12 198.64 18.05
5 3 12 212.33 19.78
-5 3 -12 194.7 11.28
-5 3 -12 207.25 11.29
-5 3 -12 176.34 9.36
-5 -3 -12 205.1 11.82
5 -3 13 34.82 8.47
5 3 13 36.45 9.47
-5 3 -13 31.33 5.73
-5 -3 -13 36.21 6.17
-5 3 -13 35.2 5.98
5 3 14 617.41 35.64
5 -3 14 610.68 33.91
-5 3 -14 685.52 22.04
-5 3 -14 658.44 20.95
-5 -3 -14 659.71 22.01
-5 3 -15 4.97 5.9
-5 3 -15 5.64 5.35
-5 3 -16 457.05 18.8
-5 3 -16 426.84 17.57
-5 3 -17 12.47 5.57
-5 3 -17 16.12 6.6
-5 -3 -17 9.13 5.93
-5 3 -18 255.55 11.81
-5 3 -18 273.43 14.63
-5 3 -19 1.28 4.71
-5 -3 -19 -1.38 4.24
-5 3 -19 -2.96 3.71
-5 -3 -20 90.58 7.26
-5 3 -20 87.87 6.39
-5 -3 -21 3.46 3.16
-5 -3 -22 -3.44 2.93
-5 4 25 97.66 5.25
-5 4 24 33.51 3.77
-5 -4 24 31.97 3.37
5 4 -24 32.79 4.34
-5 -4 23 73.49 5.65
-5 4 23 82.88 6.32
5 4 -23 81.54 6.9
-5 -4 22 124.98 7.73
-5 4 22 134.34 8.37
5 4 -22 137.06 9.37
-5 4 21 4.77 3.73
-5 -4 21 2.82 2.92
-5 4 20 172.9 10.35
-5 -4 20 161.7 9.67
-5 4 19 33.53 5.25
-5 -4 19 31.03 4.94
-5 -4 18 135.05 9.15
-5 4 18 155.04 10.07
-5 -4 17 222.22 21.06
-5 4 17 239.98 12.25
-5 -4 16 47.37 10.31
-5 4 16 54.17 11.23
-5 4 16 56.89 6.48
-5 -4 15 733.57 35.19
-5 4 15 720.88 35.63
-5 4 15 736.63 20.25
-5 -4 14 29.06 7.45
-5 4 14 37.39 9
-5 4 14 33.13 4.91
-5 -4 13 376.19 22.74
-5 4 13 380.08 23.86
-5 4 13 390.29 13.89
-5 -4 12 525.55 25.47
-5 4 12 503.12 25.94
-5 -4 11 164.6 13.69
-5 4 11 178.14 14.87
-5 -4 10 1274.31 35.62
-5 4 10 1266.16 36.56
-5 -4 9 52.43 8.63
-5 4 9 18.13 5.17
-5 4 8 1008.81 26.65
-5 -4 8 1038.3 28.9
-5 -4 8 1007.83 24.84
-5 -4 7 264.04 13.4
-5 4 7 257.47 13.17
-5 -4 7 265.39 13.96
-5 -4 6 14.76 4.31
-5 -4 6 12.61 3.97
-5 4 6 10.37 3.92
-5 -4 5 838.75 21.99
-5 -4 5 835.9 28.79
-5 4 5 837.55 23.48
-5 -4 4 70.93 8.61
5 4 -4 71.15 8.13
-5 -4 4 72.99 6.33
5 4 -3 847.65 26.1
-5 -4 3 874.48 27.19
-5 -4 3 805.16 19.67
5 4 -2 401.28 17.92
-5 -4 2 401.05 17.94
-5 -4 2 380.44 13.48
5 4 -1 218.16 13.66
-5 -4 1 219.46 13.75
5 -4 0 1180.44 20.82
-5 -4 0 1243.17 31.29
5 -4 1 379.98 12.46
5 -4 2 462.98 15.07
-5 -4 -2 481.11 22.63
5 -4 3 823.49 21.38
-5 -4 -3 821.12 29.01
5 -4 4 56.45 7
5 -4 5 1096.31 28.34
-5 -4 -5 1105.58 34.99
5 -4 6 2.11 3.24
-5 -4 -6 14.01 6.42
5 -4 7 506.51 21.89
-5 -4 -7 490.27 23.95
-5 -4 -8 263.29 18.18
5 -4 8 294.83 17.67
-5 -4 -9 71.09 10.12
5 -4 9 77.65 10.33
5 4 9 72.03 10.71
5 -4 10 339.03 21.28
5 4 10 365.56 24.06
5 -4 11 0.55 4.62
5 4 11 -1.67 5.8
-5 4 -11 -0.17 3.27
-5 4 -11 2.22 3.39
-5 4 -11 -3.79 3.32
5 -4 12 399.93 25.78
5 4 12 431.11 28.57
-5 4 -12 420.61 16.42
-5 4 -12 421.36 14.37
-5 4 -12 426.1 15.9
5 -4 13 77.34 12.19
5 4 13 84.43 13.9
-5 4 -13 89.09 8.6
-5 4 -13 88.66 8.22
-5 4 -13 69.55 6.93
5 -4 14 116.12 15.08
5 4 14 130.03 16.77
-5 4 -14 139.62 10.3
-5 4 -14 143.74 10.64
-5 4 -15 233.67 13.39
-5 4 -15 215.48 12.92
-5 4 -16 14.81 5.74
-5 4 -16 12.68 5.16
-5 -4 -16 14.35 6.13
-5 4 -16 17.75 6.31
-5 4 -17 260.34 11.84
-5 -4 -17 297.56 14.07
-5 4 -17 284.11 14.6
-5 4 -17 269.34 13.94
-5 -4 -18 33.74 6.32
-5 4 -18 31.61 6.42
-5 -4 -19 167.66 10.19
-5 4 -19 149.65 10.12
-5 -4 -20 87.38 6.87
-5 -4 -21 14.01 3.87
-5 -4 -22 105.91 5.95
-5 5 25 7.97 1.84
-5 -5 24 12.52 2.27
-5 5 24 17.08 2.82
5 5 -24 14.46 3.62
-5 -5 23 122.57 6.71
-5 5 23 140.25 7.82
5 5 -23 131.73 8.28
-5 -5 22 3.18 2.47
-5 5 22 8.42 3.06
5 5 -22 12.59 4.48
-5 5 21 347.35 13.77
-5 -5 21 305.02 12.24
-5 5 20 32.04 4.85
-5 -5 20 24.5 4.34
-5 5 19 391.41 15.37
-5 -5 19 362.03 14.13
-5 -5 18 13.03 4.24
-5 5 18 14.97 4.12
-5 5 17 377.66 15.18
-5 5 16 22.54 4.51
-5 -5 16 22.09 7.16
-5 5 16 25.99 8.94
-5 5 15 24.83 4.42
-5 -5 15 23.45 7.32
-5 5 15 18.84 7.38
-5 5 14 5.02 2.87
-5 -5 14 11.3 5.93
-5 5 14 0.76 5.49
-5 5 13 401.42 14.18
-5 -5 13 423.47 24.73
-5 5 13 387.17 24.54
-5 -5 12 2.04 5.25
-5 5 12 5.35 6.12
-5 -5 11 1458.67 41.73
-5 5 11 1398.85 42.38
-5 -5 9 1951.01 43.68
-5 -5 8 23.38 7.5
-5 -5 7 779.4 25.17
-5 -5 6 12.65 4.34
-5 -5 5 239.83 12.96
-5 -5 5 238.08 15.68
5 5 -4 109.9 10.43
-5 -5 4 115.95 8.72
-5 -5 4 111.06 10.6
5 5 -3 182.39 13.22
-5 -5 3 170.41 10.19
-5 -5 3 176.71 12.95
-5 -5 2 364.9 14.77
5 5 -2 386.39 18.52
-5 -5 2 375.78 17.91
5 5 -1 1694.93 38.47
-5 -5 1 1705.87 37.8
5 -5 0 26.6 4.28
-5 -5 0 21.29 5.12
5 -5 1 1794.14 30.84
-5 -5 -1 1762.59 38.34
5 -5 2 2.97 3.2
5 -5 3 851.2 23.5
-5 -5 -4 52.98 8.52
5 -5 4 52.24 6.95
5 -5 5 118.29 10.17
-5 -5 -5 120.41 12.41
5 -5 6 463.52 20.4
-5 -5 -6 448.02 23.73
5 -5 7 309.87 17.66
-5 -5 -7 298.23 19.5
5 -5 8 17.76 5.33
-5 -5 -8 12.88 6.1
-5 -5 -9 754.18 31.62
5 -5 9 786.28 31.31
5 -5 10 -1.96 5.12
-5 5 -10 -0.76 3.24
5 -5 11 694.4 32.24
5 5 11 746.21 36.72
-5 5 -11 739.19 20.61
-5 5 -11 732.34 20.96
-5 5 -11 719.29 19.11
5 -5 12 7.18 5.85
5 5 12 11.95 6.55
-5 5 -12 5.54 3.82
-5 5 -12 2.51 3.93
-5 5 -12 0.89 3.81
5 -5 13 422.17 27.85
5 5 13 429.49 29.9
-5 5 -13 423.24 16.68
-5 5 -13 431.39 15.03
-5 5 -13 445.63 17.51
5 5 14 23.79 9.44
-5 5 -14 36.54 7.09
-5 5 -14 37.44 7.02
-5 -5 -15 116.75 9.66
-5 5 -15 116.47 9.89
-5 5 -15 123.96 10.04
-5 5 -16 33.15 6.63
-5 5 -16 30.91 6.19
-5 -5 -16 26.89 6.16
-5 5 -17 11.83 5.14
-5 5 -17 8.6 5.14
-5 -5 -17 16.8 5.42
-5 5 -18 16.56 5.21
-5 -5 -18 8.72 4.99
-5 5 -19 102.5 8.42
-5 -5 -19 113.63 8.37
-5 -5 -20 0.72 3.81
-5 -5 -21 210.84 9.16
-5 -5 -22 -0.57 2.5
-5 6 25 31.25 2.83
-5 6 24 29.25 3.36
5 6 -24 25.31 3.81
-5 -6 23 12.13 2.64
-5 6 23 15.54 3.09
5 6 -23 10.62 3.88
-5 6 22 190.9 9.36
-5 -6 22 161.11 7.98
5 6 -22 185.92 10.67
-5 6 21 2.46 2.92
-5 -6 21 -0.54 2.88
-5 -6 20 307.49 12.48
-5 6 20 341.42 13.86
-5 -6 19 2.61 3.06
-5 6 19 -1.8 3.41
-5 6 18 333.24 14.26
-5 -6 18 276.55 12.4
-5 6 17 83.98 7.6
-5 -6 16 45.12 10.88
-5 6 16 40.48 5.6
-5 -6 15 259.26 21.56
-5 6 15 236.58 21.25
-5 6 15 239.38 11.79
-5 -6 14 255.11 20.91
-5 6 14 242.56 20.38
-5 6 14 232.45 11.31
-5 -6 13 207.05 17.96
-5 6 13 217.99 19.3
-5 6 13 223.67 10.8
-5 -6 12 921.64 36.13
-5 6 12 856.85 36.03
-5 6 12 880.63 20.87
-5 -6 11 23.91 7.92
-5 -6 10 1632.28 43.82
-5 -6 9 39.83 8.41
-5 -6 8 1391.44 37.26
-5 -6 7 15.45 5.13
-5 -6 6 54.71 7.55
-5 -6 5 13.09 4.12
-5 -6 5 8.88 4.54
5 6 -4 89.73 10.59
-5 -6 4 84.81 9.1
-5 -6 4 88.27 10.32
5 6 -3 90.94 9.69
-5 -6 3 90.46 9.81
-5 -6 3 86.91 8.28
5 6 -2 1178.42 34.19
-5 -6 2 1166.12 32.25
-5 -6 2 1166.01 29.41
5 6 -1 79.65 9.43
-5 -6 1 80.74 8.86
5 -6 -1 78.37 7.35
5 6 0 1626.33 41.07
5 -6 0 1639.63 31.87
-5 -6 0 1625.18 37.36
5 -6 1 200.29 11.55
-5 -6 -1 192.28 13.06
5 -6 2 1582.67 33.33
5 -6 3 98.14 9.18
5 -6 4 448.95 19.59
5 -6 5 154.63 12.29
-5 -6 -5 146.28 14.74
5 -6 6 -0.25 3.74
-5 -6 -6 0.77 4.53
5 -6 7 371.19 20.19
-5 -6 -7 341.56 21.79
5 -6 8 384.34 21.35
-5 -6 -8 360.62 22.61
5 -6 9 164.13 14.83
-5 -6 -9 150.4 15.17
5 -6 10 740.63 32.77
-5 6 -10 744.05 20.12
-5 -6 -10 734.57 19.99
-5 6 -10 726.67 19.51
5 -6 11 4.3 5.09
5 6 11 3.1 5.96
-5 6 -11 9.56 3.94
-5 6 -11 7.59 3.63
-5 6 -11 8.68 4.49
-5 -6 -11 6.44 4.19
5 -6 12 576.88 31.43
5 6 12 571.83 34.01
-5 6 -12 596.73 19.23
-5 6 -12 612.71 19.79
-5 6 -12 574.81 17.85
-5 -6 -12 606.27 18.86
5 -6 13 101.41 14.18
5 6 13 92.7 15.79
-5 -6 -13 86.39 8.24
-5 6 -13 95.91 9.14
-5 6 -13 95.3 8.9
-5 -6 -14 104.73 8.95
-5 6 -14 104.12 9.44
-5 6 -14 80.9 7.42
-5 6 -14 97.41 8.98
-5 6 -15 131.61 10.01
-5 -6 -15 133.86 10.47
-5 6 -15 117.98 9.94
-5 6 -16 5.74 4.51
-5 -6 -16 -5.77 5.13
-5 6 -16 0.32 4.77
-5 6 -17 127.17 9.95
-5 6 -17 133.02 9.67
-5 6 -18 23.9 5.01
-5 -6 -18 22.67 5.36
-5 6 -18 25.57 5.3
-5 -6 -19 20.14 4.65
-5 6 -19 20.15 4.76
-5 -6 -20 124.85 7.92
-5 -6 -21 1.81 2.87
-5 -6 -22 134.72 6.09
-5 7 24 99.28 5.3
5 7 -24 100.09 6.15
-5 7 23 20.14 3.13
5 7 -23 18.28 4.09
-5 7 22 30.06 3.98
5 7 -22 34.44 5.46
-5 7 21 77.36 6.3
-5 7 20 2.01 2.82
-5 7 19 55.26 6.08
-5 7 18 118.81 8.56
-5 7 17 55.06 6.35
-5 7 16 367.09 14.57
-5 7 15 15.52 3.87
-5 -7 15 6.2 5.08
5 7 -14 627.99 17.62
-5 7 14 650.63 18.98
-5 -7 14 668.78 34.55
-5 7 14 632.27 34.38
5 7 -13 126.14 8.07
-5 -7 13 143.77 15.72
-5 7 13 122.94 15.22
-5 7 13 146.86 8.97
-5 -7 12 430.88 25.93
-5 7 12 417.78 14.77
-5 -7 11 543.87 27.82
-5 -7 10 30.26 7.32
-5 -7 9 850.19 31.89
-5 -7 8 584.04 25.9
-5 -7 7 350.56 19.34
-5 -7 6 1016.1 31.62
-5 -7 5 -1.43 3.76
-5 -7 5 1.69 4.34
-5 -7 4 1141.18 31.8
-5 -7 4 1105.03 34.68
-5 -7 3 103.12 10.73
-5 -7 3 104.99 9.98
5 7 -3 111.45 11.43
5 7 -2 280.73 17.85
-5 -7 2 249.51 15.71
-5 -7 2 253.55 15.13
5 7 -1 723.74 28.22
-5 -7 1 714.5 25.2
5 -7 -1 733.85 23.19
5 -7 0 6.8 3.47
5 7 0 4.67 4.38
-5 -7 0 5.06 3.29
5 -7 1 914.69 26.74
-5 -7 -1 875.19 27.98
5 -7 2 324.83 16.58
5 -7 3 263.25 15.61
5 -7 4 619.6 25.05
5 -7 5 45.49 7.4
5 -7 6 703.87 28.02
-5 -7 -6 645.84 31.14
5 -7 7 13.95 5.75
-5 -7 -7 4.54 5.1
5 -7 8 545.68 26.58
-5 -7 -8 522.4 28.73
5 -7 9 113.63 13.03
-5 -7 -9 100.28 13.53
-5 7 -9 112.66 8.23
-5 -7 -9 93.91 7.75
5 -7 10 45.55 9.57
-5 7 -10 38.57 5.39
-5 7 -10 38.95 5.65
-5 -7 -10 39.59 5.69
5 -7 11 345.67 24.02
-5 7 -11 352.11 14.69
-5 -7 -11 321.52 14.15
-5 7 -11 341.27 14
-5 7 -11 343.54 14.56
5 -7 12 19.4 7.85
5 7 12 18.72 8.37
-5 7 -12 16.33 5.08
-5 7 -12 16.2 4.35
-5 7 -12 18.53 5.08
-5 -7 -12 19.43 5.12
5 7 13 170.22 19.87
-5 7 -13 166.86 11.25
-5 -7 -13 167.34 10.79
-5 7 -13 183.21 11.35
-5 7 -13 164.4 10.2
-5 -7 -14 236.17 12.98
-5 7 -14 224.81 11.54
-5 7 -14 260.77 13.47
-5 7 -14 250.28 13.36
-5 7 -15 37.9 6.58
-5 7 -15 36.21 5.6
-5 7 -15 36.27 6.43
-5 -7 -15 41.25 6.74
-5 -7 -16 344.55 14.93
-5 7 -16 316.53 14.81
-5 7 -16 328.52 15.08
-5 7 -17 5.58 4.7
-5 -7 -17 7.44 4.92
-5 7 -17 7.39 4.8
-5 -7 -18 188.97 10.59
-5 7 -18 178.63 10.71
-5 7 -18 196.67 11.11
-5 -7 -19 10.21 4.27
-5 7 -19 10.26 3.76
-5 -7 -20 68.74 5.85
-5 -7 -21 60.98 4.93
-5 -7 -22 -2.68 2.02
-5 8 24 1.19 1.45
5 8 -24 -0.42 2.37
-5 8 23 90.21 5.53
5 8 -23 92.13 6.77
-5 8 22 4.13 2.12
5 8 -22 5.02 3.87
-5 8 21 0.56 2.24
-5 8 20 -0.04 2.64
-5 8 19 51.29 5.76
-5 8 18 -0.08 2.91
-5 8 17 491.25 16.87
5 8 -16 -0.55 3.97
-5 8 16 -1.31 3.07
5 8 -15 851.29 21.26
-5 8 15 854.14 21.98
-5 -8 15 823.81 40.24
5 8 -14 10.75 3.94
-5 8 14 6.31 3.1
-5 -8 14 14.95 6.73
-5 8 14 12.17 7.96
-5 8 13 768.72 20.13
-5 -8 13 748.35 36.13
-5 8 12 15.08 4.18
-5 -8 12 8.15 6.67
-5 8 11 162.57 9.19
-5 -8 11 156.42 16.08
-5 -8 10 7.84 5.39
-5 -8 9 267.06 19.19
-5 -8 8 8.12 5.31
-5 -8 7 1056.67 35.36
-5 -8 6 2.76 6
-5 -8 6 1.85 4.74
-5 -8 5 1174.24 35.26
-5 -8 5 1080.78 36.81
-5 -8 4 -1.79 3.66
-5 -8 4 -2.28 5.42
5 8 -3 2008.22 49.88
-5 -8 3 1987.51 46.5
-5 -8 3 2092.7 45.88
-5 -8 2 4.37 4.01
-5 -8 2 -0.94 4.35
5 8 -2 6.18 5.78
5 8 -1 470.37 24.6
-5 -8 1 471.02 21.21
5 -8 -1 467.23 20.91
5 -8 0 26.38 5.84
5 8 0 26.04 6.81
-5 -8 0 24.93 5.63
5 -8 1 3.62 3.64
5 8 1 4.12 4.68
5 -8 2 2.69 3.83
5 -8 3 783.92 28.58
5 -8 4 16.41 5.57
5 -8 5 1613.97 43.36
5 -8 6 3.61 4.98
5 -8 7 1579.54 45.58
-5 -8 -7 1423.26 48.21
5 -8 8 27.24 7.77
-5 -8 -8 25.49 8.02
-5 8 -8 18.79 4.19
-5 8 -8 18.73 3.29
5 -8 9 378.94 24.08
-5 -8 -9 345.36 24.18
-5 8 -9 367.35 14.01
-5 -8 -9 349.08 14.26
5 -8 10 -0.53 4.74
-5 8 -10 1.09 3.62
-5 -8 -10 -0.3 3.65
5 -8 11 6.19 6.06
-5 8 -11 4.13 4.08
-5 -8 -11 2.31 4.34
-5 8 -11 -2.17 3.9
5 -8 12 1.09 5.81
5 8 12 17.32 8.92
-5 8 -12 16.16 5.72
-5 8 -12 6.69 5.02
-5 -8 -12 3.18 4.09
-5 8 -12 7.21 4.41
-5 8 -13 131.11 9.9
-5 -8 -13 130.42 9.79
-5 8 -13 136.74 10
-5 8 -13 132.79 9.19
-5 8 -14 7.5 4.33
-5 8 -14 5.31 4.23
-5 -8 -14 7.73 4.84
-5 8 -14 6.31 4.59
-5 8 -15 280.42 13.86
-5 -8 -15 294.19 13.79
-5 8 -15 255.89 11.9
-5 8 -15 297.36 14.45
-5 8 -16 16.43 5.62
-5 -8 -16 14.22 5.55
-5 8 -16 6.39 4.61
-5 -8 -17 264.98 12.5
-5 8 -17 245.69 12.47
-5 8 -18 -7.66 4.44
-5 8 -18 -0.22 3.87
-5 -8 -18 -2.95 4.17
-5 -8 -19 122.37 7.62
-5 8 -19 109.88 7.54
-5 -8 -20 -2.57 3.07
-5 -8 -21 3.62 2.22
-5 9 23 40.09 3.53
5 9 -23 45.65 4.91
-5 9 22 21.94 3.28
5 9 -22 15.42 4.22
-5 9 21 38.9 4.3
-5 9 20 8.03 3.15
-5 9 19 83.32 6.77
5 9 -18 115.38 8.34
-5 9 18 129.53 8.52
5 9 -17 39.06 5.84
-5 9 17 39.91 5.35
5 9 -16 391.11 14.94
-5 9 16 390.62 15.28
5 9 -15 2.33 4.08
-5 9 15 -0.7 3
5 9 -14 390.11 14.89
-5 9 14 424.79 15.26
-5 -9 14 406.63 28.48
-5 9 13 299.11 12.85
-5 -9 13 301.06 24.16
-5 9 12 341.2 13.58
-5 -9 12 343.25 24.52
-5 9 11 342.85 13.15
-5 -9 11 342.36 23.87
-5 9 10 10.51 3.37
-5 -9 10 3.78 5.03
-5 -9 9 205.31 18.01
-5 -9 8 334.82 22.03
-5 -9 7 76.91 11.11
-5 -9 6 1113.83 37.78
-5 -9 6 980.73 37.63
-5 -9 5 77.8 10.78
-5 -9 5 56.34 9.74
-5 -9 4 1486.06 41.99
-5 -9 4 1406.68 41.83
5 9 -3 49.44 8.82
-5 -9 3 60.41 9.32
-5 -9 3 51.89 8.54
-5 -9 2 681.77 26.89
-5 -9 2 709.34 28.98
5 9 -2 703.46 31.46
5 9 -1 277.51 20.14
-5 -9 1 263.76 16.72
5 9 0 116.96 13.67
-5 -9 0 117.19 11.62
5 -9 0 123.24 12.07
5 9 1 578.27 28.93
5 -9 1 604.26 25.78
5 9 2 172.97 16.05
5 -9 2 175.25 14.6
5 -9 3 597.47 26.59
5 -9 4 653.6 28.59
5 -9 5 115.82 13.02
5 -9 6 708.24 31.17
-5 -9 -7 16.82 7.89
5 -9 7 15.73 6.1
-5 9 -7 21.09 3.73
-5 -9 -8 334.44 25.03
5 -9 8 342.03 23.38
-5 9 -8 360.84 14.05
-5 9 -8 352.9 12.83
-5 -9 -8 333.86 13.43
5 -9 9 204.92 18.8
-5 -9 -9 187.39 19.13
-5 9 -9 208.81 11.13
-5 9 -9 198.57 9.85
-5 -9 -9 207.58 10.87
5 -9 10 63.91 11.69
-5 9 -10 58.36 7.05
-5 -9 -10 53.8 6.6
5 -9 11 280.09 23.03
-5 9 -11 298.66 13.7
-5 -9 -11 271.18 13.32
-5 9 -11 264.22 13.29
-5 9 -12 4.83 4.29
-5 9 -12 1.6 3.85
-5 9 -13 108.62 9.25
-5 -9 -13 89.49 8.23
-5 9 -13 110.24 8.6
-5 9 -14 132.63 10.09
-5 -9 -14 122.72 9.31
-5 9 -14 118.43 9.21
-5 9 -14 125.99 8.92
-5 9 -15 40.19 7.15
-5 -9 -15 18.32 5.38
-5 9 -15 26.75 5.69
-5 9 -15 30.52 5.67
-5 9 -16 224.8 12.31
-5 9 -16 195.53 11
-5 9 -16 189.6 9.58
-5 -9 -16 207.2 10.95
-5 9 -17 5.32 4.42
-5 9 -17 5.27 4.12
-5 -9 -17 13.71 4.8
-5 9 -18 171.67 9.63
-5 -9 -18 158.5 8.91
-5 9 -18 150.54 8.83
-5 -9 -19 16.69 4.01
-5 -9 -20 35.84 3.96
5 10 -23 27.38 3.7
-5 10 22 111.24 5.8
5 10 -22 118.76 7.48
-5 10 21 -1.1 2.15
-5 10 20 181.72 8.76
5 10 -19 4.56 3.8
-5 10 19 0.05 2.42
5 10 -18 211.22 10.61
-5 10 18 214.52 10.51
5 10 -17 60.4 6.86
-5 10 17 62.23 6.12
5 10 -16 53.11 6.58
-5 10 16 52.76 6.06
5 10 -15 51.59 6.52
-5 10 15 45.77 5.49
5 10 -14 74.19 7.35
-5 10 14 78.47 7.04
5 10 -13 13.86 4.29
-5 10 13 19.12 4.25
-5 -10 13 7.39 5.25
-5 10 12 767.83 20.38
-5 -10 12 776.96 37.9
-5 10 11 82.75 6.42
-5 10 11 86.87 7.48
-5 -10 11 65.97 12.68
-5 10 10 1041.21 21.16
-5 10 10 1078.13 23.57
-5 -10 9 59.87 11.97
-5 -10 8 692.36 33.26
-5 -10 7 40.27 9.9
-5 -10 7 27.83 8.52
-5 -10 6 113.67 13.76
-5 -10 6 121.96 13.79
-5 -10 5 288.03 20.55
-5 -10 5 321.28 21.53
-5 -10 4 39.81 8.52
-5 -10 4 40.66 8.74
-5 -10 3 196.34 15.66
-5 -10 3 209.74 17.5
5 10 -2 910.62 36.93
-5 -10 2 883.88 31.36
-5 -10 2 915.88 35.13
5 10 -1 38.9 8.92
-5 -10 1 39.96 7.58
5 10 0 1138.07 41.88
5 -10 0 1180.73 38.18
5 -10 1 11.39 5.9
5 10 1 8.59 6.71
5 10 2 1130.71 42.36
5 -10 2 1121.4 37.91
5 -10 3 49.18 8.9
5 10 3 53.46 10.24
5 -10 4 283.42 20.46
5 -10 5 97.3 12.64
-5 10 -5 89.49 7.13
5 -10 6 20.34 7.6
-5 10 -6 20.51 3.91
-5 10 -6 21.98 4.42
-5 -10 -7 52.53 11.24
5 -10 7 56.8 10.6
-5 10 -7 60.29 6.28
-5 10 -7 52.49 6.2
-5 -10 -7 44 6.07
5 -10 8 170.76 18.08
-5 -10 -8 140.79 17.56
-5 10 -8 164.04 8.97
-5 10 -8 170.97 10.17
-5 -10 -8 170.92 9.69
5 -10 9 14.02 8.02
-5 -10 -9 10.61 7.33
-5 10 -9 15.35 4.66
-5 10 -9 17.69 3.38
-5 -10 -9 14.51 4.37
-5 10 -10 439.99 16.35
-5 -10 -10 391.51 15.37
-5 10 -11 9.96 4.16
-5 10 -11 10.91 5.02
-5 -10 -11 7.16 4.08
-5 10 -12 287.52 13.87
-5 -10 -12 253.06 12.28
-5 10 -12 260.29 12.87
-5 10 -13 99.5 9.12
-5 10 -13 95.33 8.21
-5 10 -14 172.46 11.3
-5 -10 -14 144.77 9.63
-5 10 -14 145.61 9.75
-5 -10 -15 64.27 6.91
-5 10 -15 68.32 7.45
-5 10 -15 51.6 6.28
-5 10 -16 12.91 4.81
-5 10 -16 10.69 3.81
-5 -10 -16 7.57 4.02
-5 10 -17 43.71 6
-5 -10 -17 33.31 4.79
-5 10 -18 20.52 4.27
-5 -10 -18 15.5 3.82
-5 -10 -19 24.49 3.77
-5 -10 -20 78.49 4.6
-5 11 22 -0.94 1.66
5 11 -22 1.9 2.74
-5 11 21 224.43 8.19
-5 11 20 -2.27 2.25
5 11 -19 323.49 11.74
-5 11 19 335.96 11.87
5 11 -18 5.64 3.95
-5 11 18 4.74 2.73
5 11 -17 168.81 10.03
-5 11 17 165.7 9.44
5 11 -16 7.16 5.27
-5 11 16 1.74 2.57
5 11 -15 3.19 3.97
-5 11 15 7.29 3.33
5 11 -14 32.38 5.43
-5 11 14 28.88 4.36
5 11 -13 178.39 10.9
-5 11 13 203.62 10.78
-5 11 12 1.9 2.91
-5 -11 12 2.94 5.52
-5 11 12 1.73 2.99
-5 11 11 691.97 17.81
-5 11 11 687.11 19.24
-5 -11 11 677.54 36.19
-5 11 10 15.01 3.73
-5 -11 10 15.83 6.96
-5 11 10 18.39 3.77
-5 11 9 769.75 18.73
-5 11 9 773.82 20.39
-5 -11 9 785.82 37.65
-5 11 8 49.38 5.16
-5 11 8 57.77 6.17
-5 -11 8 56.59 11.49
-5 -11 8 48.06 10.76
-5 11 7 257.74 10.57
-5 11 7 254.48 11.42
-5 -11 7 215.17 19.96
-5 -11 7 241.52 21
-5 -11 6 104.78 13.72
-5 -11 6 117.73 14.75
-5 11 6 94.36 6.73
-5 -11 5 3.14 5.42
-5 -11 5 0.36 4.8
-5 -11 4 82.64 11.54
-5 -11 4 93.07 12.77
-5 -11 3 295.89 19.51
-5 -11 3 322.35 22.67
5 11 -2 104.9 13.24
5 11 -1 837.18 37.83
5 -11 0 3.15 6.55
5 11 0 1.17 5.89
5 11 1 1004.72 41.86
5 -11 1 988.99 38.3
5 -11 2 0.46 5.3
5 11 2 -4.1 5.23
5 11 3 800.37 37.95
5 -11 3 788.32 35.11
-5 11 -3 777.18 19.38
5 -11 4 24.09 7.7
5 11 4 12.93 6.79
-5 11 -4 16.51 4.02
5 -11 5 164.85 17.2
-5 11 -5 169.18 9.82
5 -11 6 32.53 8.62
-5 11 -6 38.11 5.17
-5 11 -6 40.62 5.36
5 -11 7 82.01 12.75
-5 11 -7 79.21 7.2
-5 11 -7 70.94 6.71
-5 -11 -8 18 8.61
5 -11 8 17.26 7.79
-5 11 -8 23.87 5.12
-5 11 -8 9.41 2.46
-5 11 -9 642.7 19.52
-5 11 -9 641.99 17.83
-5 -11 -9 650.98 18.25
-5 11 -10 34.06 6.45
-5 -11 -10 9.68 4.1
-5 11 -11 436.83 16.83
-5 -11 -11 414.16 15.15
-5 11 -12 4.99 4.58
-5 11 -12 3.89 4.16
-5 -11 -12 -4.27 4.53
-5 11 -13 291.24 13.92
-5 -11 -13 268.51 12.47
-5 11 -13 259.84 12.97
-5 11 -14 -0.2 4.18
-5 11 -14 -1.83 3.91
-5 -11 -14 5.61 4.43
-5 11 -15 45.04 6.14
-5 11 -15 44.86 5.97
-5 -11 -15 36.1 5.52
-5 11 -16 7.54 3.96
-5 11 -16 7.98 3.39
-5 -11 -16 4.64 3.63
-5 11 -17 6.39 3.78
-5 -11 -17 4.59 3.22
-5 11 -18 -0.15 3.13
-5 -11 -18 -0.24 2.77
-5 -11 -19 62.97 4.24
5 12 -22 106.29 5.97
5 12 -21 5.4 3.19
-5 12 20 141.63 6.65
5 12 -19 31.3 4.57
-5 12 19 28.81 3.68
5 12 -18 162.08 8.9
-5 12 18 155.5 8.14
5 12 -17 155.65 9.37
-5 12 17 151.45 8.68
5 12 -16 34.11 5.69
-5 12 16 37.33 4.78
5 12 -15 365.36 14.58
-5 12 15 343.58 13.61
5 12 -14 10.28 4.08
-5 12 14 9.65 3.48
-5 12 13 181.08 9.43
5 12 -13 169.09 10.79
-5 12 13 172.67 9.87
-5 12 12 190.2 9.69
-5 12 12 177.07 10.15
-5 12 11 16.15 4.2
-5 12 11 28.1 4.63
-5 -12 11 14.99 8.39
-5 -12 11 10.48 6.93
-5 12 10 490.87 15.15
-5 12 10 468.01 16
-5 -12 10 484.41 31.63
-5 12 9 53.32 6
-5 -12 9 59.43 12.57
-5 -12 9 39.26 10.3
-5 12 8 335.22 12.83
-5 12 8 333.2 13.7
-5 -12 8 291.1 23.83
-5 -12 8 358.8 26.49
-5 12 7 260.85 11.22
-5 12 7 249.59 11.98
-5 -12 7 218.82 20.3
-5 -12 7 274.79 22.93
-5 12 6 71.06 6.28
-5 12 6 72.66 6.72
-5 -12 6 67.36 12.03
-5 -12 6 77 11.97
-5 12 5 472.87 15.01
-5 12 5 474.07 16
-5 -12 5 517.23 30.93
-5 12 4 24.81 4.5
-5 -12 4 20.09 7.4
-5 12 4 26.43 4.25
-5 12 3 529.57 16.15
-5 12 3 493.28 16.73
-5 -12 3 544.97 31.77
-5 12 2 399.17 13.76
5 12 -1 123.82 15.7
-5 12 1 115.83 7.75
5 12 0 531.36 31.54
-5 12 0 469.26 15.09
5 12 1 0.39 5.13
5 -12 1 -1.25 5.84
-5 12 -1 -0.91 2.97
5 12 2 312.37 24.6
5 -12 2 292.43 23.02
-5 12 -2 285.19 12.23
5 12 3 119.96 15.67
5 -12 3 95.34 13.76
-5 12 -3 96.46 7.61
5 -12 4 51.93 11.23
5 12 4 59.31 11.5
-5 12 -4 66.24 6.73
5 12 5 332.39 26.35
5 -12 5 313.96 24.46
-5 12 -5 305.4 13.16
5 -12 6 4.65 5.36
5 12 6 3.99 7.88
-5 12 -6 8.16 4.06
-5 12 -6 15.1 3.85
5 12 7 319.69 26.17
-5 12 -7 321.51 13.25
-5 12 -7 298.38 13.15
-5 -12 -8 72.13 13.25
5 12 8 105.85 15.42
-5 12 -8 73.19 5.35
-5 12 -8 108.46 8.58
-5 12 -9 111 9.06
-5 12 -9 119.46 7.62
-5 12 -10 183.46 11.07
-5 12 -11 2.27 4.11
-5 12 -12 185.3 11.32
-5 12 -12 177.98 10.96
-5 12 -13 72.84 7.78
-5 12 -13 64.95 6.93
-5 -12 -13 52.23 5.96
-5 12 -14 111.95 8.92
-5 -12 -14 89.85 7.28
-5 12 -14 99.43 7.94
-5 12 -15 123.29 8.79
-5 -12 -15 116.82 7.63
-5 12 -15 101.38 7.4
-5 12 -16 10.98 4.13
-5 12 -16 5.68 3.16
-5 -12 -16 5.31 3
-5 12 -17 94.77 6.89
-5 -12 -17 64.8 4.53
-5 12 -18 18.43 3.64
5 13 -21 11.74 2.88
-5 -13 20 0.53 1.4
5 13 -20 -2.52 2.19
5 13 -19 12.48 3.14
5 13 -18 82.04 6.51
-5 13 18 87.34 5.85
5 13 -17 5.82 3.54
-5 13 17 8.69 2.81
5 13 -16 364.72 13.92
-5 13 16 362.93 12.94
5 13 -15 7.34 4.82
-5 13 15 -0.33 2.59
5 13 -14 708.35 20.18
-5 13 14 708.8 17.49
-5 13 14 667.39 18.49
5 13 -13 3.51 4.88
-5 13 13 5.3 3.2
-5 13 13 7.1 3.57
-5 13 12 243.58 10.9
-5 13 12 238.75 11.56
-5 13 11 26.77 4.5
-5 13 11 33.39 5.04
-5 13 10 18.8 4.28
-5 13 10 20.02 4.11
-5 13 9 15.76 4.04
-5 13 9 19.79 4.19
-5 -13 9 12.18 6.22
-5 -13 9 0.44 6.61
-5 13 8 159.6 9.16
-5 13 8 145.94 9.4
-5 -13 8 159.59 18.95
-5 13 7 27.32 5.06
-5 13 7 30.48 4.81
-5 -13 7 21.91 8.81
-5 13 6 613.63 17.69
-5 13 6 611.75 18.48
-5 -13 6 627.03 35.69
-5 13 5 7.62 4.22
-5 13 5 8.23 3.68
-5 -13 5 -0.41 6.61
-5 13 4 922.88 21.82
-5 13 4 898.71 22.49
-5 13 3 4.4 3.72
-5 13 2 597.9 17.66
-5 13 1 21.63 4.28
5 13 0 10.93 7.29
-5 13 0 11.43 3.53
5 13 1 55.3 11.91
-5 13 -1 52.46 6.07
5 13 2 138.44 17.16
5 -13 2 134.81 16.75
-5 13 -2 130.98 8.93
5 13 3 18.06 8.26
-5 13 -3 20.18 4.44
5 13 4 626.02 36.39
-5 13 -4 555.39 17.46
5 13 5 -1.4 7.03
-5 13 -5 3.23 3.36
5 13 6 516.25 34.03
-5 13 -6 499.82 16.55
-5 13 -6 478.83 16.25
-5 13 -7 22.38 5.83
-5 13 -7 4.37 3.8
-5 13 -8 239.03 10.85
-5 13 -8 267.07 12.71
-5 13 -9 24.21 5.31
-5 13 -9 16.22 3.25
-5 13 -10 41.54 6.77
-5 13 -11 28.61 5.65
-5 13 -11 20.83 5.2
-5 13 -12 25.46 5.4
-5 13 -12 18.75 4.59
-5 13 -13 5.85 4.25
-5 13 -13 13.01 4.33
-5 13 -14 139.61 8.78
-5 13 -14 146.06 9.33
-5 13 -15 3.73 3.55
-5 13 -15 1.39 3.2
-5 13 -16 189.9 8.25
-5 13 -16 224.45 10.23
-5 13 -17 2.99 2.87
-5 13 -17 -1.45 2.34
5 14 -20 27.31 3.63
5 14 -19 25.52 3.28
5 14 -18 22.32 3.75
5 14 -17 177.14 9.12
5 14 -16 3.28 3.78
5 14 -15 435.43 15.22
5 14 -14 6.27 4.12
-5 14 14 3.9 2.58
-5 14 14 10.96 3.52
-5 14 13 372.58 12.97
5 14 -13 366.87 14.95
-5 14 13 372.24 13.55
-5 14 12 87.65 7.07
5 14 -12 89.05 8.38
-5 14 12 80.71 7.04
-5 14 11 77.92 6.67
-5 14 11 70.98 6.54
-5 14 10 92.5 7.34
-5 14 10 88.59 7.33
-5 14 9 12 3.63
-5 14 9 23.1 4.48
-5 14 8 56.48 6.01
-5 14 8 50.98 5.93
-5 14 7 257.37 11.77
-5 14 7 256.2 12.3
-5 -14 7 257.7 24.61
-5 14 6 5.27 3.5
-5 14 6 11.15 4.17
-5 -14 6 -1.89 6.17
-5 -14 5 402.16 29.76
-5 14 5 414.98 15.26
-5 14 4 17.74 4.73
-5 14 3 448.57 16.01
-5 14 2 3.36 3.41
-5 14 1 88.22 8.08
-5 14 0 80.21 7.42
5 14 1 51.84 11.45
-5 14 -1 52.76 6.16
5 14 2 141.42 17.7
-5 14 -2 148.18 9.57
5 14 3 286.82 24.79
-5 14 -3 284.43 12.96
5 14 4 33.75 9.39
-5 14 -4 48.72 6.03
-5 14 -5 601.84 18.31
-5 14 -6 -5.06 3.92
-5 14 -7 559.83 17.41
-5 14 -7 463.37 15.91
-5 14 -8 26.18 5.34
-5 14 -8 17.7 3.32
-5 14 -9 89.06 7.92
-5 14 -9 89.89 6.76
-5 14 -10 69.14 7.03
-5 14 -11 -2.16 4.3
-5 14 -11 5.68 4.32
-5 14 -12 57.64 6.47
-5 14 -12 52.68 6.4
-5 14 -13 75.26 7.08
-5 14 -13 72.68 6.7
-5 14 -14 13.27 4.09
-5 14 -14 9.52 3.68
-5 14 -15 172.47 9
-5 14 -15 162.73 8.13
-5 14 -16 1.63 2.9
-5 14 -16 0.67 2.29
-5 14 -17 146.81 6.96
5 15 -19 96.44 4.98
-5 -15 19 96.99 4.59
5 15 -18 22.28 3.28
5 15 -17 57.48 5.29
5 15 -16 69.83 6.33
-5 15 15 1.28 2.48
5 15 -15 3.02 3.49
-5 15 14 118.78 7.08
5 15 -14 110.42 8.35
5 15 -13 170.07 10.39
-5 15 13 159.63 8.57
5 15 -12 79.57 8.08
-5 15 12 70.79 6.26
-5 15 11 311.43 12.35
-5 15 10 35.08 4.9
-5 15 9 339.73 13.31
-5 15 8 53.54 6.42
-5 15 7 178.5 10.22
-5 15 6 144.96 9.37
-5 15 5 7.4 3.86
-5 15 4 186.83 10.8
-5 15 3 45.43 5.92
-5 15 2 88.78 7.94
-5 15 1 300.67 13.46
-5 15 0 8.41 4.51
-5 15 -1 373.37 14.88
-5 15 -2 38.9 6.08
-5 15 -3 242.17 12.06
-5 15 -4 103.03 8.39
-5 15 -5 21.87 4.44
-5 15 -6 235.25 11.88
-5 15 -7 42.58 5.85
-5 15 -8 92.8 7.78
-5 15 -8 95.01 6.9
-5 15 -9 195.79 10.54
-5 15 -10 2 3.88
-5 15 -11 297.77 12.47
-5 15 -11 319.98 13.8
-5 15 -12 0.39 3.55
-5 15 -12 1.4 3.88
-5 15 -13 156.42 8.83
-5 15 -13 147.44 8.61
-5 15 -14 35.33 4.88
-5 15 -14 31.69 4.45
-5 15 -15 20.77 3.7
-5 15 -15 22.78 3.49
-5 15 -16 43.28 3.75
-5 15 -16 53.81 4.61
5 16 -18 94.03 5.16
5 16 -17 -2.6 2.58
5 16 -16 13.25 3.71
-5 16 15 -0.01 2.22
5 16 -15 -0.08 3.13
5 16 -14 48.21 5.77
-5 16 14 45.02 4.49
-5 16 13 0.18 2.73
5 16 -13 2.11 3.74
5 16 -12 371.78 14.59
-5 16 12 336.77 12.16
-5 16 11 28.94 4.92
5 16 -11 13.16 4.79
-5 16 10 487.11 15.42
-5 16 9 17.14 5.31
-5 16 8 477.9 16.03
-5 16 7 7.22 4.05
-5 16 6 134.61 9.25
-5 16 5 1.57 3.37
-5 16 4 24.26 4.94
-5 16 3 14.24 5.15
-5 16 2 469.17 16.87
-5 16 1 24.45 5.79
-5 16 0 712.48 20.64
-5 16 -1 33.48 6.57
-5 16 -2 458.22 16.58
5 16 2 433.02 14.29
-5 16 -3 8.92 4.02
-5 16 -4 153.75 10.17
-5 16 -5 2.71 3.33
-5 16 -6 5.56 4.59
-5 16 -8 118.36 8.09
-5 16 -8 131.35 7.81
-5 16 -9 -5.33 3.96
-5 16 -10 266.26 11.36
-5 16 -10 300.99 13.1
-5 16 -11 -3.3 3.63
-5 16 -11 -1.94 3.9
-5 16 -12 240.95 10.31
-5 16 -12 240.4 10.88
-5 16 -13 -2.52 3.14
-5 16 -13 6.67 3.17
-5 16 -14 84.1 5.65
-5 16 -14 79.44 5.51
-5 16 -15 1.95 2.16
-5 16 -15 -1.94 2.09
5 16 16 6.19 1.73
5 17 -17 38.55 3.63
5 17 -16 56.27 4.73
-5 17 15 2.2 1.71
5 17 -15 2.82 2.97
5 17 -14 63.68 6.08
-5 17 14 57.09 4.45
5 17 -13 107.33 7.8
-5 17 13 97.75 6
-5 17 12 54.84 5.29
5 17 -12 44.34 5.94
5 17 -11 296.46 12.94
-5 17 11 274.59 10.81
-5 17 10 31.41 4.81
5 17 -10 34.8 5.66
-5 17 9 322.21 12.6
-5 17 8 70.74 7.01
-5 17 7 165.66 9.86
-5 17 6 105.7 8.27
-5 17 5 11.59 4.82
-5 17 4 111.77 8.6
-5 17 3 81.73 7.55
-5 17 2 94.57 8.33
-5 17 1 364.67 14.84
-5 17 0 35.29 6.18
-5 17 -1 412 15.68
-5 17 -2 8.4 3.82
5 17 3 242.81 10.57
-5 17 -3 252.53 12.3
-5 17 -4 102.82 8.5
5 17 4 113.27 7.62
-5 17 -5 28.27 5.04
-5 17 -6 193.71 10
-5 17 -7 24.34 3.59
-5 17 -9 130.92 9
-5 17 -10 6 3.31
-5 17 -10 4.12 3.65
-5 17 -11 140.99 7.48
-5 17 -11 161.17 8.9
-5 17 -12 3.91 2.66
-5 17 -12 5.03 3.19
-5 17 -13 99.58 6.26
-5 17 -13 107.12 5.86
-5 17 -14 23.01 2.9
5 17 14 29.39 3.08
-5 17 -14 25.26 3.17
5 17 15 27.54 2.62
5 18 -16 -0.18 1.97
5 18 -15 220.44 8.44
-5 18 14 -0.54 1.85
5 18 -14 0.88 2.69
5 18 -13 192.64 9.07
-5 18 13 180.21 7.36
5 18 -12 33.27 5
-5 18 12 26.89 3.67
5 18 -11 40.48 5.51
-5 18 11 41.54 4.68
-5 18 10 67.61 5.67
5 18 -10 62.36 6.44
-5 18 9 24.85 4.22
5 18 -9 28.6 5.19
-5 18 8 67.51 6.08
-5 18 7 267.15 11.65
-5 18 6 24.72 5.04
-5 18 5 410.72 14.93
-5 18 4 22.37 5.72
-5 18 3 318.18 13.64
-5 18 2 50.59 6.58
-5 18 1 98.73 8.32
-5 18 0 62.85 6.78
-5 18 -1 8.03 3.93
-5 18 -2 39.65 5.86
-5 18 -3 198.29 10.93
5 18 3 207.13 9.22
5 18 4 7.5 3.25
-5 18 -4 8.56 3.67
-5 18 -5 328.89 13.1
5 18 5 290.79 10.98
5 18 6 2.93 3.15
5 18 7 203.81 9.13
-5 18 -7 198.24 8.73
5 18 8 24.2 3.91
-5 18 -8 24.77 4.78
5 18 9 81.09 5.63
-5 18 -9 67.98 6.2
5 18 10 25.03 3.29
-5 18 -10 21.98 3.95
5 18 11 -0.6 1.98
-5 18 -11 -0.59 2.71
5 18 12 32.21 3.34
-5 18 -12 24.94 3.49
5 18 13 28.28 2.86
-5 18 -13 19.51 2.82
5 19 -14 242.22 8.47
5 19 -13 10.16 3.11
-5 19 13 9.56 2.39
5 19 -12 116.16 6.97
-5 19 12 108.93 5.76
-5 19 11 27.72 3.63
5 19 -11 21.51 4.07
-5 19 10 1.1 2.25
5 19 -10 1.32 3.14
-5 19 9 3.51 2.55
5 19 -9 4.26 3.48
5 19 -8 83.68 7.01
-5 19 8 81.39 6.17
-5 19 7 -0.35 3.06
-5 19 6 299.17 11.92
-5 19 5 11.04 4.61
-5 19 4 356.53 13.74
-5 19 3 9.99 4.39
-5 19 2 181.34 10.25
-5 19 1 16.35 4.19
-5 19 0 15.59 4.01
-5 19 -1 46.95 5.62
-5 19 -2 53.16 5.88
-5 19 -3 18.73 4.14
-5 19 -4 209.51 10.05
5 19 4 215.48 8.8
5 19 5 4.61 2.65
5 19 6 233.67 9.16
-5 19 -6 223.29 8.92
-5 19 -6 237.18 10.39
5 19 7 -1.4 2.4
-5 19 -7 -5.74 3.5
5 19 8 143.99 6.91
-5 19 -8 143.35 7.95
5 19 9 2.45 1.9
-5 19 -9 -1.76 3.18
5 19 10 19.47 2.72
-5 19 -10 17.96 3.22
5 19 11 -0.47 1.64
-5 19 -11 3.77 2.13
-5 19 -12 12.6 2.35
5 20 -13 81.69 4.75
-5 20 12 74.07 4.11
5 20 -12 76.98 4.95
-5 20 11 22.39 2.8
5 20 -11 31.84 3.88
-5 20 10 142.41 6.54
5 20 -10 145.34 7.37
5 20 -9 14.08 3.44
-5 20 9 11.93 2.77
-5 20 8 86.11 5.72
5 20 -8 84.54 6.12
5 20 -7 97.09 6.74
-5 20 7 95.78 6.39
-5 20 6 14.49 3.57
5 20 -6 19.14 4.08
-5 20 5 161.3 8.52
-5 20 4 11.4 3.72
-5 20 3 134.14 8.09
-5 20 2 63.01 5.93
-5 20 1 47.24 5.5
-5 20 0 169.23 9.05
-5 20 -1 5 3.39
-5 20 -2 142.08 7.79
-5 20 -2 131.76 7.07
-5 20 -3 42.76 4.48
-5 20 -4 -1.04 1.57
-5 20 -4 44.07 4.53
5 20 5 91.92 5.18
-5 20 -5 82 5.07
-5 20 -5 89.56 6.1
5 20 6 1.57 2
-5 20 -6 -4.41 3.05
5 20 7 77.58 4.61
-5 20 -7 84.58 5.63
5 20 8 22.79 2.66
-5 20 -8 21.87 3.32
5 20 9 27.24 2.77
-5 20 -9 24.61 3.09
-5 20 -10 63.71 4.17
-5 21 10 6.45 1.7
5 21 -10 10.49 2.23
-5 21 9 227.03 7.53
5 21 -9 246.84 8.35
-5 21 8 4.89 2.27
5 21 -8 1.98 2.4
-5 21 7 117.61 6.2
5 21 -7 115.75 6.14
-5 21 6 11.19 2.72
5 21 -6 5.68 2.44
5 21 -5 2.72 2.47
-5 21 5 4.37 2.49
5 21 -4 14.22 3.22
-5 21 4 14.08 3.25
-5 21 3 52.37 4.71
5 21 -3 55.13 4.68
-5 21 2 20.48 4.21
-5 21 1 215.68 8.85
-5 21 0 12.92 3.54
-5 21 -1 275 9.6
-5 21 -3 103.79 5.27
-5 21 -3 126.37 5.9
-5 21 -4 3.74 1.45
-5 21 -4 7.91 2.32
-5 21 -5 12.27 2.45
-5 21 -6 5.36 2.14
-5 21 -7 9.51 2.19
-5 22 7 6.78 1.76
-5 22 6 17.83 2.42
-5 22 5 22.99 2.85
-5 22 4 12.65 2.53
-5 22 3 27.6 3.42
-5 22 2 90.08 5.09
-5 22 1 13.17 3
-5 22 0 174.36 6.87
-5 22 -1 -1.16 1.57
-5 22 -2 141.32 5.87
-5 22 -3 8.24 1.82
-6 0 25 -1.03 1.6
-6 0 24 55.41 4.67
-6 0 23 -0.04 2.25
-6 0 22 190.82 9.94
-6 0 21 7.18 4
-6 0 20 552.99 18.31
-6 0 19 8.47 4.88
-6 0 18 737.19 21.57
-6 0 17 4.69 3.97
-6 0 16 74.44 7.16
-6 0 15 5.06 5.3
-6 0 15 4.18 3.14
-6 0 14 110.31 13.9
-6 0 14 120.05 8.33
-6 0 13 -3.08 4.87
-6 0 13 6.32 6.16
-6 0 12 1478.87 40.76
-6 0 12 1360.58 44.27
-6 0 11 -3.26 4.08
-6 0 11 -0.29 4.21
-6 0 10 1574.35 36.48
-6 0 10 1525.31 43.99
-6 0 9 -1.88 3.81
-6 0 9 -1.67 3.9
-6 0 8 1903.67 33.68
-6 0 8 1885.5 45.83
-6 0 7 1.18 2.14
-6 0 7 1.1 4.04
-6 0 7 0.45 2.96
-6 0 6 667.16 25.36
-6 0 6 666.13 21.01
-6 0 5 5.04 3.21
-6 0 5 0.31 3.34
-6 0 4 753.84 23.4
-6 0 4 712.7 25.6
6 0 -3 2.4 2.87
-6 0 3 0.79 3.31
-6 0 3 0.96 3.44
-6 0 2 1599.71 35.49
6 0 -2 1587.57 29.86
-6 0 2 1632.12 38.33
-6 0 1 5.25 4.07
-6 0 0 2053.34 41.98
-6 0 -1 -0.83 3.96
-6 0 -2 2025.38 43.11
-6 0 -3 3.35 4.6
6 0 3 1.13 2.5
6 0 4 823.9 20.9
-6 0 -4 832.5 29
-6 0 -5 3.54 4.25
6 0 5 1.84 3.24
-6 0 -6 0.14 4.3
6 0 6 -0.5 3.57
-6 0 -7 -2.61 4.91
6 0 7 -2.1 4
-6 0 -8 32.29 8.19
6 0 8 33.88 6.85
-6 0 -9 -2.3 5.14
6 0 9 3.64 4.74
6 0 10 605.51 28.27
-6 0 -10 616.26 18.74
6 0 11 -6.48 5.46
-6 0 -11 -0.63 4.07
-6 0 -12 498.74 18.6
-6 0 -13 2.29 5.9
-6 0 -13 9.02 5.99
-6 0 -14 242.12 12.89
-6 0 -14 242.99 13.96
-6 0 -15 -3.45 4.88
-6 0 -15 -2.49 4.98
-6 0 -16 71.59 7.9
-6 0 -16 70.47 8.87
-6 0 -17 4.05 4.48
-6 0 -18 35.17 6.13
-6 0 -19 0.14 3.84
-6 0 -20 198.96 9.21
-6 0 -21 6.09 3.12
-6 -1 25 4.48 1.76
-6 1 25 7.58 2.19
-6 1 24 32.45 3.6
-6 -1 24 36.67 3.72
-6 -1 23 77.28 5.89
-6 1 23 83.41 6.33
-6 -1 22 28.38 4.52
-6 1 22 30.75 4.5
6 1 -22 33.23 5.47
-6 1 21 281.12 12.67
-6 -1 21 273.92 12.21
6 1 -21 269.23 12.5
-6 1 20 6.18 3.75
-6 -1 20 16.61 4.74
-6 -1 19 542.8 18.37
-6 1 19 541.74 18.63
-6 1 18 80.21 7.69
-6 -1 18 92.02 8.2
-6 -1 17 158.19 10.03
-6 1 17 166.92 10.57
-6 -1 16 180.39 19.55
-6 -1 16 199 11.06
-6 1 16 199.48 11.13
-6 -1 15 15.77 7.95
-6 -1 15 11.58 3.97
-6 1 15 14.62 4.07
-6 -1 14 251.9 19
-6 -1 14 227.97 20.33
-6 1 14 227.33 19
-6 1 14 261.25 11.89
-6 -1 14 242.43 11.48
-6 1 13 402.48 23.17
-6 -1 13 396.29 22.3
-6 -1 13 351.32 24.12
-6 1 13 369.2 23.63
-6 1 12 135.48 12.5
-6 -1 12 134.63 13.12
-6 -1 12 125.35 14.25
-6 1 12 136.12 13.78
-6 1 11 855.65 28.8
-6 -1 11 823.62 28.35
-6 -1 11 772.01 33.44
-6 1 11 801.87 31.75
-6 -1 10 13.54 4.44
-6 -1 10 16.98 6.54
-6 1 10 12.1 5.2
-6 1 10 9.42 3.63
-6 1 9 870.94 24.88
-6 -1 9 889.43 25.22
-6 -1 9 854.41 32.84
-6 1 9 918.26 31.69
-6 1 8 209.37 11.24
-6 -1 8 219.22 11.53
-6 -1 8 215.66 16.25
-6 1 8 222.1 15.45
-6 -1 8 225.29 11.42
-6 -1 7 765.75 19.07
-6 -1 7 768.13 21.89
-6 -1 7 729.35 28.5
-6 1 7 738.17 26.72
-6 -1 6 529.85 13.78
-6 -1 6 554.65 19.14
-6 -1 6 553.57 24.19
-6 1 6 534.18 22.13
-6 -1 5 122.9 9.46
-6 -1 5 125.18 11.42
-6 1 5 116.76 10.58
-6 1 5 125.5 9.86
-6 -1 4 711.24 22.84
-6 -1 4 716.89 25.62
-6 1 4 711.72 23.29
-6 1 4 715.23 25.15
-6 -1 3 133.85 10.48
6 1 -3 128.23 9.68
-6 1 3 128.78 10.31
-6 -1 3 131.93 11.47
-6 1 3 120.38 11.02
-6 -1 2 504.15 20.02
6 -1 -2 501.25 14.9
6 1 -2 490.7 17.91
-6 1 2 508.27 20.22
-6 -1 2 510.27 21.57
-6 -1 1 779.79 25.23
-6 1 1 770.52 25.23
-6 -1 1 784.11 26.84
-6 -1 0 126.52 10.6
-6 1 0 126.31 10.65
-6 -1 -1 1453.62 35.87
-6 1 -1 1433.34 35.64
-6 -1 -2 9.93 4.63
-6 1 -2 6.52 3.98
-6 -1 -3 1678.01 40.48
-6 1 -3 1704.5 40.53
6 1 3 1647.64 27.53
6 -1 4 598.97 17.68
-6 -1 -4 615.05 25.21
-6 1 -4 627.84 25.3
6 1 4 616.36 18.81
6 -1 5 649.45 20.46
-6 -1 -5 658.67 26.63
-6 1 -5 686.98 27.28
6 1 5 675.74 21.6
6 -1 6 1351.95 32.27
-6 -1 -6 1339.47 39.18
-6 1 -6 1364.71 39.46
6 1 6 1391.91 33.65
6 -1 7 88.27 9.13
-6 -1 -7 91.23 11.22
6 1 7 97.34 9.87
-6 1 -7 87.58 10.74
6 -1 8 193.42 14.5
-6 -1 -8 194.27 16.2
6 1 8 214.67 15.47
6 1 9 557.42 26.14
6 -1 9 589.09 26.25
-6 -1 -9 552.22 27.6
6 -1 10 17.06 6.25
-6 -1 -10 26.38 8.08
6 1 10 17.02 5.98
-6 1 -10 18.18 4.1
-6 -1 -10 27.81 5.18
-6 1 -10 28.42 4.71
-6 -1 -10 27.13 4.76
6 1 11 842.73 35.85
6 -1 11 857.67 35.52
-6 1 -11 802.23 21.36
-6 1 -11 791.31 18.79
-6 1 -11 890.09 23.63
-6 -1 -11 853.14 23.64
-6 1 -11 861.1 22.3
6 1 12 11.5 5.65
-6 1 -12 23.02 6.19
-6 -1 -12 41.37 6.94
-6 -1 -12 25.95 6.33
-6 1 -12 30.49 6.94
-6 1 -12 24.66 7.01
-6 1 -13 223.64 12.1
-6 -1 -13 258.07 13.95
-6 1 -13 232.1 13.47
-6 -1 -13 230.1 13.88
-6 -1 -14 36.76 6.94
-6 -1 -14 38.46 7.11
-6 1 -14 43.58 7.14
-6 1 -14 29.85 6.22
-6 -1 -15 46.61 7.29
-6 1 -15 39.41 6.53
-6 1 -15 39.34 6.84
-6 -1 -16 129.46 9.97
-6 1 -16 134.76 10.77
-6 1 -16 132.21 9.67
-6 1 -17 1.6 4.31
-6 -1 -17 7.64 5.61
-6 -1 -18 98.05 8.09
-6 1 -18 88.39 7.58
-6 1 -19 85.87 6.87
-6 -1 -19 90.95 7.56
-6 1 -20 36.28 5.07
-6 -1 -20 20.23 4.32
6 1 21 120.8 6.2
-6 -1 -21 121.44 6.55
-6 1 -21 122.27 6.25
-6 -1 -22 0.97 2.08
-6 2 25 122.33 5.88
-6 -2 25 113.24 5.31
-6 2 24 4.97 2.3
-6 -2 24 2.59 1.86
-6 -2 23 104.94 6.65
-6 2 23 104.52 6.91
6 2 -23 95.51 6.96
-6 -2 22 26.28 4.2
-6 2 22 28.1 4.37
6 2 -22 21.42 4.77
-6 -2 21 43.85 5.61
-6 2 21 39.75 5.43
6 2 -21 36.81 6.12
-6 2 20 68.31 6.84
-6 -2 20 67.04 6.63
-6 -2 19 52.16 6.43
-6 2 19 47.72 6.34
-6 2 18 90.18 7.95
-6 -2 18 82.09 7.5
-6 -2 17 441.77 16.55
-6 2 17 468.95 17.1
-6 -2 16 13.01 7.82
-6 2 16 9.47 4.02
-6 -2 16 9.96 4.32
-6 -2 15 738.81 20.44
-6 2 15 783.86 21.03
-6 -2 14 34.15 9.2
-6 2 14 48.66 5.79
-6 -2 14 47.33 5.73
-6 -2 13 633.37 28.34
-6 2 13 612.29 28.59
-6 2 12 202.62 15.59
-6 -2 12 214.21 15.64
-6 2 12 210.73 16.2
-6 -2 11 65.79 8.54
-6 2 11 67.22 9.3
-6 2 11 68.29 8.67
-6 2 10 466.29 20.17
-6 -2 10 466.89 20
-6 -2 10 426.05 24.7
-6 2 10 454.18 22.35
-6 -2 9 90.78 8.38
-6 -2 9 96.34 12.12
-6 2 9 90.58 9.86
-6 2 9 94.11 8.77
-6 -2 8 81.71 7.41
-6 -2 8 85.65 7.44
-6 -2 8 79.06 10.69
-6 2 8 80.25 8.99
-6 2 8 85.37 7.47
-6 -2 7 436.45 16.8
-6 -2 7 443.45 15.21
-6 -2 7 461.99 23.07
-6 2 7 446.79 20.21
-6 -2 6 2.44 2.12
-6 -2 6 3.78 4.04
-6 2 6 0.88 3.39
-6 -2 6 2.53 2.78
-6 -2 5 1587.01 33.98
-6 -2 5 1497.06 22.39
-6 -2 5 1557.08 39.79
-6 2 5 1550.42 36.8
6 2 -4 19.94 5.32
-6 -2 4 17.96 4.52
-6 -2 4 17.71 5.2
-6 2 4 16.01 5.22
-6 2 3 1713.92 37.33
6 2 -3 1667.48 35.09
-6 -2 3 1666.52 39.67
-6 -2 3 1676.31 36.37
6 -2 -2 207.11 8.18
6 2 -2 230.66 13.1
-6 -2 2 224.55 14.66
-6 -2 2 226.72 14.18
-6 2 2 224.39 14.04
-6 -2 1 442.05 20.28
-6 2 1 428.84 19.22
-6 -2 1 420.18 19.13
-6 2 0 216.9 14.5
-6 -2 0 218.68 14.4
-6 -2 -1 12.83 5.18
-6 2 -1 10.63 4.9
-6 -2 -2 146.65 12.18
-6 2 -2 146.63 12.25
-6 -2 -3 822.26 29.07
-6 2 -3 810.35 28.36
-6 -2 -4 65.81 9.18
6 -2 4 68.24 6.55
6 2 4 70.52 7.19
-6 2 -4 69.8 9.33
-6 2 -5 2961.07 57.54
6 -2 5 2910.23 44.67
-6 -2 -5 3030.5 58.53
6 2 5 3092.44 49.06
6 -2 6 4.08 3.95
-6 -2 -6 6.43 4.61
6 2 6 5.21 3.68
6 -2 7 1567.39 37.71
-6 -2 -7 1527.43 43.51
6 2 7 1617.12 40.35
6 -2 8 33.27 6.9
-6 -2 -8 33.14 7.92
6 2 8 37.44 7.57
6 -2 9 471.17 23.4
-6 -2 -9 478.13 25.84
6 2 9 479.92 24.93
6 -2 10 95.91 11.57
6 2 10 89.27 11.83
-6 -2 -10 79.17 11.66
-6 2 -10 98.62 8
-6 -2 -10 74.51 7.3
-6 2 -10 82.93 7.19
-6 -2 -10 93.42 7.85
6 -2 11 15.32 6.31
6 2 11 19.03 7.01
-6 2 -11 18.74 4.5
-6 2 -11 17.53 4.76
-6 -2 -11 17.16 5.4
-6 2 -11 20.4 4.77
-6 -2 -11 14.35 4.17
-6 2 -11 11.59 3.81
6 2 12 86.75 12.32
-6 2 -12 93.42 8.2
-6 2 -12 83.95 7.93
-6 -2 -12 85.05 8.17
-6 2 -12 89.54 8.55
-6 -2 -12 88 8.73
-6 2 -12 71.09 6.99
-6 2 -13 161.46 10.43
-6 -2 -13 156.13 10.87
-6 2 -13 166.68 11.12
-6 2 -13 180.4 11.7
-6 -2 -14 73.03 8.47
-6 2 -14 71.45 8.77
-6 2 -14 65.92 7.33
-6 2 -15 248.05 12.74
-6 -2 -15 264.67 13.73
-6 2 -15 269.47 14.44
-6 2 -16 20.76 6.6
-6 2 -16 19.76 5.49
-6 2 -17 261.21 12.27
-6 -2 -17 285.22 13.5
-6 2 -17 262.94 14.44
-6 2 -18 5.9 4.27
-6 -2 -18 2.22 4.69
-6 -2 -19 112.53 8.05
-6 2 -19 98.86 7.26
-6 2 -20 32.84 4.22
-6 -2 -20 41.59 5.34
-6 2 -21 17.89 3.2
-6 -2 -21 9.28 2.98
-6 -2 -22 24.78 2.98
-6 3 25 0.54 1.68
-6 -3 24 111.77 5.83
-6 3 24 122.17 6.74
6 3 -24 102.38 6.33
-6 3 23 5.77 2.68
-6 -3 23 5.38 2.27
6 3 -23 1.99 3.47
-6 -3 22 94.97 6.75
-6 3 22 97.45 7.22
6 3 -22 110.5 8.3
-6 3 21 20.68 4.23
-6 -3 21 18.44 4
-6 -3 20 7.43 3.45
-6 3 20 5.77 3.26
-6 3 19 8.12 3.49
-6 -3 19 9.51 3.91
-6 -3 18 205.61 11.06
-6 3 18 221.79 12.11
-6 3 17 4.24 3.93
-6 -3 17 0.2 3.18
-6 -3 16 682.51 19.88
-6 3 16 754.36 21.07
-6 3 15 64.56 6.81
-6 -3 14 1095.67 39.71
-6 3 14 1112.2 24.31
-6 -3 14 1032.29 23.27
-6 -3 13 61.41 10.12
-6 -3 12 446.27 22.72
-6 -3 11 21.72 5.69
-6 3 11 28.21 6.4
-6 3 11 21.73 5.54
-6 -3 10 44.65 7.07
-6 3 10 39.44 7.07
-6 3 10 45.68 6.89
-6 -3 9 115.03 9.78
-6 -3 9 98.37 11.97
-6 3 9 113.27 10.54
-6 3 9 118.14 10.09
-6 -3 8 246.81 12.68
-6 -3 8 241.76 13.09
-6 -3 8 233.78 17.68
-6 3 8 253.62 15.22
-6 -3 7 105.71 8.41
-6 -3 7 91.83 11.2
-6 3 7 104.52 9.88
-6 -3 7 116.07 9.2
-6 -3 6 2156.89 33.74
-6 -3 6 2157.46 49.95
-6 3 6 2135.85 43.2
-6 -3 6 2113.52 40.06
-6 -3 5 60.47 5.32
-6 -3 5 66.72 9.06
-6 3 5 63.37 7.92
-6 -3 5 63.61 7.68
6 3 -4 1862.3 39.94
-6 -3 4 1818.61 26.4
-6 -3 4 1922.48 43.9
-6 -3 4 1871.12 39.39
6 3 -3 133.42 11.58
-6 -3 3 125.49 11.98
-6 -3 3 125.13 11.27
6 3 -2 944.76 27.83
-6 -3 2 958.18 30.51
-6 -3 2 958.72 29.53
6 3 -1 117.9 10.3
-6 -3 1 122.22 11.44
-6 -3 1 121.87 11.11
-6 -3 0 39.09 7.28
-6 -3 0 45.04 8.02
-6 -3 -1 25.8 6.42
-6 -3 -2 506.93 23.3
-6 -3 -3 7.93 5.22
6 -3 4 1914.72 33.74
-6 -3 -4 2007.84 47.78
6 -3 5 20.49 4.96
-6 -3 -5 13.59 5.44
-6 -3 -6 1256.64 39.28
6 -3 6 1232.24 31.42
6 -3 7 24.65 5.74
-6 -3 -7 30.4 7.28
6 3 7 34.99 7.42
6 -3 8 665.3 26.64
-6 -3 -8 677.41 30.06
6 3 8 689.91 28.83
6 -3 9 9.77 4.73
-6 -3 -9 13.91 6.57
6 3 9 17.52 7.1
6 -3 10 146.82 14.29
6 3 10 127.56 14.13
-6 -3 -10 127.9 9.12
-6 3 -10 134.31 9.09
-6 3 -10 122.01 8.01
-6 3 -10 142.16 9.08
6 3 11 13.3 5.85
-6 3 -11 15.03 4.6
-6 -3 -11 22.47 5.28
-6 3 -11 9.66 3.36
-6 3 -11 13.17 3.74
-6 3 -11 9.56 3.77
6 3 12 109.16 14.05
-6 3 -12 99.57 7.74
-6 -3 -12 95.03 8.65
-6 3 -12 91.96 7.7
-6 3 -12 112.8 9.33
-6 3 -12 105.43 8.97
-6 3 -13 1.96 3.96
-6 3 -13 0.82 4.16
-6 3 -13 2.12 3.61
-6 -3 -13 2.41 4.35
-6 3 -13 2.71 4.27
-6 3 -14 151.52 9.84
-6 -3 -14 170.16 12.01
-6 3 -14 176.91 12.02
-6 3 -14 163.47 11.18
-6 3 -15 30.3 6.54
-6 3 -15 18.73 6.75
-6 -3 -15 12.2 5.7
-6 3 -16 328.73 13.76
-6 -3 -16 377.89 15.83
-6 3 -16 374.87 16.9
-6 3 -17 -2.8 4.5
-6 -3 -17 -5.52 5.27
-6 3 -17 -3.6 4.71
-6 3 -18 257.05 11.02
-6 -3 -18 328.07 13.69
-6 -3 -19 0.93 4
-6 3 -19 4.85 3.48
-6 -3 -20 95.76 6.99
-6 -3 -21 6.39 2.79
-6 -3 -22 0.96 2.41
-6 4 25 103.04 5.23
-6 4 24 24.2 3.27
-6 -4 24 20.16 2.81
6 4 -24 24.1 3.88
-6 4 23 71.45 5.83
-6 -4 23 60.65 4.89
6 4 -23 60.46 5.97
-6 -4 22 86.61 6.23
-6 4 22 96.21 7.08
6 4 -22 97.63 8.19
-6 4 21 28.92 4.42
-6 -4 21 27.8 4.35
-6 -4 20 265.43 11.92
-6 4 20 284.75 12.88
-6 -4 19 12.54 3.92
-6 4 19 15.04 4.3
-6 4 18 125.38 9.22
-6 -4 18 122.65 8.58
-6 4 17 254.9 12.82
-6 -4 17 230.6 11.63
-6 -4 16 27.54 5.36
-6 4 16 37.36 5.97
-6 4 15 453.16 16.18
-6 -4 15 412.44 14.85
-6 -4 14 117.51 13.52
-6 4 14 120.68 8.51
-6 -4 13 420.49 24.09
-6 4 13 415.42 14.5
-6 -4 12 411.08 22.14
-6 -4 11 5.12 3.95
-6 -4 10 1003.7 31.13
-6 -4 9 5.56 6.19
-6 4 9 0.79 3.54
-6 -4 8 836.33 25.53
-6 -4 8 806.37 33.39
-6 4 8 836.85 26.71
-6 -4 8 836.7 24.6
-6 -4 7 204.48 12.02
-6 -4 7 178.92 15.53
-6 4 7 190.82 12.85
-6 -4 7 187.05 12.46
-6 -4 6 464.27 16.93
-6 -4 6 460.38 23.49
-6 -4 6 441.45 19.42
-6 4 6 465.94 19.79
-6 -4 5 970.87 33.34
-6 -4 5 927.71 28.52
-6 -4 5 953.65 22.88
6 4 -4 209.84 14.37
-6 -4 4 194.79 9.93
-6 -4 4 199.98 14.67
-6 -4 4 200.1 13.63
6 4 -3 961.43 29.71
-6 -4 3 942.05 30.47
-6 -4 3 948.72 29.56
-6 -4 3 938.57 21.1
6 4 -2 407.07 19.52
-6 -4 2 402.69 19.86
-6 -4 2 419.52 20.36
6 4 -1 540.51 22.49
-6 -4 1 563.72 23.9
-6 -4 1 568.6 23.66
-6 -4 0 773.55 28.37
-6 -4 0 775.18 27.54
-6 -4 -1 51.64 8.42
-6 -4 -2 1182.04 36.66
-6 -4 -3 281.45 18.53
6 -4 4 327.03 14.73
-6 -4 -4 326.35 20.55
6 -4 5 1377.56 32.32
-6 -4 -5 1372.93 41.66
6 -4 6 2.85 3.54
-6 -4 -6 2.57 4.58
-6 -4 -7 639.23 29.45
6 -4 7 676.22 25.57
-6 -4 -8 169.31 15.6
6 -4 8 160.3 13.35
6 4 8 176.24 15.25
6 -4 9 284.65 18.74
-6 -4 -9 275.46 20.28
6 4 9 297.75 20.71
-6 -4 -9 253.64 12.13
6 4 10 426.81 26.34
-6 -4 -10 435.09 16.27
-6 4 -10 400.58 14.26
-6 4 -10 419.46 15.31
-6 4 -10 405.26 15.46
6 4 11 12.84 6.19
-6 4 -11 22.97 6.27
-6 -4 -11 22.56 5.92
-6 4 -11 21.79 6.35
-6 4 -11 19.39 5.19
6 4 12 279.53 23.08
-6 -4 -12 296.12 14.29
-6 4 -12 312.26 14.79
-6 4 -12 280.89 12.24
-6 4 -12 296.26 14.12
-6 4 -13 117.25 10.24
-6 -4 -13 117.79 9.77
-6 4 -13 99.47 8.27
-6 4 -13 109.92 9.78
-6 4 -14 129.3 9.89
-6 -4 -14 133.94 10.1
-6 4 -14 124.96 10
-6 4 -15 209.81 12.93
-6 -4 -15 204.63 12.49
-6 4 -15 210.18 12.75
-6 -4 -16 6.86 4.9
-6 4 -16 17.05 5.75
-6 -4 -17 244.91 12.44
-6 4 -17 226 12.83
-6 -4 -18 29.33 5.66
-6 -4 -19 84.96 7.13
-6 -4 -20 66.02 5.79
-6 -4 -21 10.23 3.18
-6 -4 -22 86.1 4.64
-6 5 25 3.25 1.53
-6 5 24 6.63 2.32
6 5 -24 7.24 3.01
-6 -5 23 85.04 5.14
-6 5 23 105.79 6.63
6 5 -23 98.53 7.41
-6 5 22 3 2.89
-6 -5 22 3.6 2.47
6 5 -22 4.56 3.93
-6 -5 21 276.49 11.11
-6 5 21 317.73 12.92
-6 -5 20 1.08 2.88
-6 5 20 -1.39 3.06
-6 5 19 531.47 17.8
-6 -5 19 479.16 15.78
-6 5 18 -7.61 3.68
-6 -5 18 -2.07 3.32
-6 5 17 257.76 12.73
-6 -5 17 228.87 11.45
-6 5 16 22.07 5.19
-6 5 15 1.74 2.74
-6 -5 14 26.5 7.62
-6 5 14 23.43 4.53
-6 -5 13 455.1 25.26
-6 5 13 455.6 15.3
-6 -5 12 71.36 9.85
-6 5 12 62.08 5.77
-6 -5 11 1338.5 39.56
-6 -5 10 -3.03 4.27
-6 -5 9 1546.57 38.77
-6 -5 8 3.12 3.58
-6 -5 8 2.61 3.39
-6 -5 8 -1.63 5.72
-6 -5 7 940.73 27.4
-6 -5 7 890.41 34.75
-6 -5 7 884.68 28.44
-6 -5 6 328.16 15.54
-6 -5 6 318.84 20.4
-6 -5 6 320.61 17.39
-6 -5 5 155.89 10.63
-6 -5 5 146.53 12.51
-6 -5 5 151.35 14.1
6 5 -4 94.78 10.32
-6 -5 4 89.94 10.03
-6 -5 4 96.43 8.13
-6 -5 4 93.53 10.35
6 5 -3 389.09 19.99
-6 -5 3 370.14 19.76
-6 -5 3 374.9 15.2
-6 -5 2 18.66 6.03
6 5 -2 19.62 5.96
-6 -5 2 21.71 5.99
6 5 -1 1560.68 40.05
-6 -5 1 1575.12 41.56
-6 -5 1 1614.12 40.3
-6 -5 0 137.08 13.16
-6 -5 0 144.62 12.47
-6 -5 -1 1171.03 37.69
-6 -5 -2 23.77 7.08
-6 -5 -3 1417.66 42.31
6 -5 4 0.29 3.3
-6 -5 -4 1.83 4.75
6 -5 5 160.74 11.85
-6 -5 -5 181.27 16
6 -5 6 12.48 4.98
-6 -5 -6 15.51 6.27
6 -5 7 195.82 14.61
-6 -5 -7 176.04 16.35
6 -5 8 6.64 4.55
-6 -5 -8 14.12 6.47
-6 -5 -9 588.43 29.8
6 5 9 634.84 31.25
-6 5 -9 623.69 18.09
-6 -5 -9 584.08 18.21
-6 5 -9 589.43 18.04
6 5 10 5.83 6.13
-6 5 -10 13.3 5.53
-6 -5 -10 3.25 3.89
-6 5 -10 7.27 6.24
-6 5 -10 9.88 5.36
6 5 11 668.63 34.86
-6 -5 -11 740.57 21.66
-6 5 -11 680.39 20.25
-6 5 -11 647.65 18.9
-6 5 -11 661.38 20.4
6 5 12 13.81 6
-6 5 -12 16.21 5.67
-6 5 -12 8.88 5.09
-6 -5 -12 10.97 4.8
-6 5 -12 8.99 4.45
-6 -5 -13 354.21 15.28
-6 5 -13 341.48 15.64
-6 5 -13 331 13.55
-6 5 -13 352.5 15.54
-6 5 -14 1.65 4.37
-6 -5 -14 6.52 5.31
-6 5 -14 -1.93 3.71
-6 5 -14 6.05 5.43
-6 5 -15 233.94 13.27
-6 -5 -15 238.03 13.1
-6 5 -15 226.31 13.02
-6 5 -16 46.69 6.88
-6 -5 -16 43.11 6.63
-6 5 -16 47.22 6.93
-6 -5 -17 -0.94 4.68
-6 5 -17 -0.77 4.28
-6 -5 -18 13.54 4.67
-6 5 -18 21.16 4.79
-6 -5 -19 83.33 7.02
-6 -5 -20 -6.9 3.88
-6 -5 -21 138.72 6.8
-6 6 24 17.5 2.71
6 6 -24 16.87 3.41
-6 6 23 15.93 2.96
6 6 -23 10 3.85
-6 6 22 114.99 7.35
-6 6 21 7.86 3.1
-6 6 20 342.97 13.71
-6 6 19 1.85 3.39
-6 6 18 355.87 14.59
-6 6 17 45.48 5.69
-6 6 16 43.33 5.56
-6 6 15 188.23 10.84
-6 -6 14 125.72 14.97
-6 6 14 131.93 8.91
-6 -6 13 55.82 10.37
-6 6 13 46.58 5.39
-6 -6 12 652.04 30.03
-6 6 12 641.61 18.19
-6 -6 11 6.52 4.73
-6 -6 10 1018.07 34.48
-6 -6 9 1.21 4.25
-6 -6 8 1058.32 32.42
-6 -6 8 968.49 38.8
-6 -6 8 1022.02 31.62
-6 -6 7 19.48 5.49
-6 -6 7 20.72 4.9
-6 -6 7 12.77 5.86
-6 -6 6 292.01 16.11
-6 -6 6 278.64 20.23
-6 -6 5 222.27 13.41
-6 -6 5 212.64 16.66
6 6 -4 145.41 13.64
-6 -6 4 142.65 13.38
-6 -6 4 130.13 10.43
6 6 -3 320.73 19.09
-6 -6 3 304.78 18.51
-6 -6 3 311.86 15.26
6 6 -2 1148.21 35.68
-6 -6 2 1094.92 34.04
6 6 -1 5.14 4.28
-6 -6 1 6.95 5.62
6 6 0 1208.31 36.99
-6 -6 0 1203.87 35.4
-6 -6 -2 1178.09 39.63
-6 -6 -3 56.83 11.28
-6 -6 -4 548.38 28.04
-6 -6 -5 180.15 16.63
-6 -6 -6 38.59 8.82
-6 -6 -7 107.46 13.31
-6 -6 -8 277.64 12.26
-6 6 -8 279.36 12.24
-6 -6 -9 1.57 5.52
-6 6 -9 6.06 3.39
-6 6 -9 8.84 4.15
-6 -6 -9 9.67 4.01
6 6 10 796.08 37.7
-6 6 -10 799.01 21.51
-6 -6 -10 790.24 21.51
-6 6 -10 770.81 21.46
-6 6 -10 817.01 21.25
6 6 11 -2.32 6.2
-6 6 -11 3.22 4.56
-6 6 -11 3.2 4.54
-6 -6 -11 8.14 4.67
-6 6 -11 1.74 4.3
-6 -6 -12 512.33 18.39
-6 6 -12 498.88 18.07
-6 6 -12 503.13 18.06
-6 6 -12 472.8 16.59
-6 6 -13 47.71 7.71
-6 -6 -13 57.35 8.28
-6 6 -13 49.49 8.1
-6 6 -13 44.11 6.66
-6 -6 -14 182.36 11.65
-6 6 -14 168.75 10.12
-6 6 -14 187.75 11.92
-6 6 -14 172.37 11.45
-6 6 -15 22.8 5.65
-6 -6 -15 23.03 5.81
-6 6 -15 18.31 5.08
-6 6 -15 23.56 4.99
-6 6 -16 30.63 6.2
-6 -6 -16 37.8 6.75
-6 6 -16 32.23 5.97
-6 -6 -17 87.72 8.27
-6 6 -17 92.88 8.31
-6 -6 -18 33.35 5.5
-6 -6 -19 40.35 5.17
-6 -6 -20 86.97 6.34
-6 -6 -21 2.59 2.35
-6 7 24 118.09 5.7
6 7 -24 111.16 6.21
-6 7 23 21.15 3.21
6 7 -23 18.98 4.25
-6 7 22 56.88 5.14
-6 7 21 63.79 5.85
-6 7 20 0.84 2.8
-6 7 19 105.1 8.03
-6 7 18 161.25 9.9
-6 7 17 63.61 6.86
-6 7 16 342.63 14.29
-6 7 15 23.85 4.74
-6 7 14 268.1 12.38
-6 -7 13 139.71 15.54
-6 7 13 144.4 9.31
-6 -7 12 119.76 13.91
-6 7 12 130.96 8.4
-6 -7 11 328.98 21.43
-6 7 11 330.29 12.96
-6 -7 10 -2.47 4.99
-6 -7 9 268.75 18.25
-6 -7 9 227.66 20.81
-6 -7 8 207.79 15.59
-6 -7 8 176.69 16.95
-6 -7 7 278.92 17.23
-6 -7 7 251.72 19.94
-6 -7 6 495.25 22.08
-6 -7 6 440.7 25.13
-6 -7 5 10.19 4.26
-6 -7 5 4.88 4.85
6 7 -4 1764.05 47.03
-6 -7 4 1719.96 45.71
-6 -7 4 1791.43 40.16
6 7 -3 30.76 7.76
-6 -7 3 25.43 5.69
-6 -7 3 28.69 6.94
6 7 -2 539.69 26.28
-6 -7 2 504.2 24.29
6 7 -1 409.93 22.76
-6 -7 1 394.44 21.04
6 7 0 75.99 10.82
-6 -7 0 71.97 9.91
6 7 1 498.6 25.81
-6 -7 -3 538.14 28.67
-6 -7 -4 1004.22 39.77
-6 -7 -5 0.68 6.12
-6 -7 -6 1135.98 43.24
-6 -7 -7 5.14 5.68
-6 -7 -8 471.83 28.49
-6 7 -8 497.35 16.07
-6 -7 -8 465.58 16.31
-6 7 -8 500.33 16.36
-6 -7 -9 174.53 17.72
-6 7 -9 191.13 10.56
-6 -7 -9 185.2 10.58
-6 7 -9 190.06 10.84
-6 7 -10 19.98 4.77
-6 -7 -10 18.04 5.09
-6 7 -10 20.73 4.84
6 7 11 406.05 28.6
-6 7 -11 430.16 16.52
-6 -7 -11 400.45 15.76
-6 7 -11 397.71 15.79
-6 7 -11 398.7 15.7
-6 -7 -12 124.05 9.48
-6 7 -12 121.89 9.62
-6 7 -12 117.26 9.3
-6 7 -12 115.24 8.75
-6 7 -13 120.85 9.8
-6 -7 -13 134.61 10.06
-6 7 -13 114.53 9
-6 7 -13 140.22 10.3
-6 -7 -14 168.71 11.08
-6 7 -14 170.08 11.17
-6 7 -14 167.03 9.91
-6 7 -14 178.2 11.63
-6 7 -15 32.97 5.92
-6 -7 -15 36.22 6.36
-6 7 -15 24.13 4.77
-6 7 -15 26.98 5.57
-6 7 -16 291.43 14.11
-6 -7 -16 294.57 13.67
-6 7 -16 274.19 13.3
-6 7 -17 -3.25 4.7
-6 7 -17 -0.12 4.2
-6 -7 -17 -4.69 4.82
-6 -7 -18 186.02 10.09
-6 -7 -19 18.31 4.15
-6 -7 -20 46.73 4.58
-6 -7 -21 24.94 3.06
-6 8 24 -1.11 1.56
6 8 -24 0.4 2.25
-6 8 23 103.86 5.78
6 8 -23 106.67 6.82
-6 8 22 0.23 2.16
-6 8 21 29.67 4.22
-6 8 20 5.53 2.55
-6 -8 19 49.52 4.95
-6 8 19 50.9 5.86
-6 8 18 -0.97 2.98
-6 8 17 336.66 14.07
-6 8 16 13.32 4.41
6 8 -15 604.29 17.68
-6 8 15 613.07 18.85
6 8 -14 61.47 6.73
-6 8 13 619.49 18.69
-6 -8 13 608.45 32.08
-6 8 12 19.4 4.44
-6 -8 12 6.42 5.23
-6 8 11 141.42 9.13
-6 -8 11 145.54 15.37
-6 8 10 14.98 3.78
-6 -8 10 13.46 5.96
-6 -8 9 143.76 14.29
-6 -8 9 122.39 15.51
-6 -8 8 7.44 5.11
-6 -8 8 3.85 5.19
-6 -8 7 867.16 32.08
-6 -8 7 790.81 35.68
-6 -8 6 6.58 4.65
-6 -8 6 2.8 5.06
-6 -8 5 1485.88 45.55
-6 -8 5 1567.43 41.16
-6 -8 4 6.36 4.76
-6 -8 4 6.32 4.84
6 8 -3 1517.55 45.84
-6 -8 3 1472.54 42.21
-6 -8 3 1535.14 39.74
6 8 -2 12.88 6.67
-6 -8 2 5.52 3.9
6 8 -1 196.89 17.09
-6 -8 1 180.35 15.21
6 8 0 -1.47 4.67
-6 -8 0 -1.65 4.32
6 8 1 82.33 11.64
-6 -8 -4 -6.46 6.41
-6 -8 -5 1446.04 49.99
-6 -8 -6 1.22 5.61
-6 8 -6 -10.95 2.99
-6 -8 -7 711.96 36.24
-6 8 -7 758.62 19.51
-6 8 -7 785.55 18.94
-6 -8 -7 768.03 20.37
-6 -8 -8 1.72 5.6
-6 8 -8 5.01 3.66
-6 8 -8 5.88 3.22
-6 8 -8 12.97 4.94
-6 -8 -8 7.35 4.58
-6 -8 -9 241.64 21.57
-6 8 -9 268.36 12.53
-6 -8 -9 265.18 12.95
-6 8 -9 285.65 13.07
-6 8 -10 2.81 3.92
-6 -8 -10 2.12 4.32
-6 8 -10 4.25 4.41
6 8 11 24.59 9.44
-6 8 -11 25.42 5.2
-6 -8 -11 30.91 5.79
-6 8 -11 28.36 5.53
-6 8 -12 13.06 5.25
-6 8 -12 10.59 4.73
-6 8 -13 35.74 6.48
-6 -8 -13 37.57 6.6
-6 8 -13 26.45 5.28
-6 8 -13 33.17 6.09
-6 8 -14 7.96 5.01
-6 8 -14 9.04 4.75
-6 8 -14 7.1 4.33
-6 -8 -14 13.19 5.02
-6 -8 -15 196.36 11.45
-6 8 -15 183.45 11.13
-6 8 -15 173.9 9.66
-6 8 -16 -5.28 4.66
-6 8 -16 -2.83 4.01
-6 8 -16 -4.25 4.01
-6 -8 -16 -4.21 4.76
-6 -8 -17 311.94 12.78
-6 8 -17 283.13 12.46
-6 -8 -18 2.7 3.69
-6 -8 -19 158.43 8.05
-6 -8 -20 3.18 2.34
-6 9 23 21.44 2.68
6 9 -23 23.75 3.68
-6 9 22 21.68 3.36
-6 9 21 54.48 4.81
-6 9 20 3.38 2.69
-6 -9 19 90.86 6.31
-6 9 19 98.3 7.45
-6 9 18 95.83 7.58
-6 9 17 46.02 5.97
6 9 -16 334.27 13.52
-6 9 16 328.36 13.81
6 9 -15 23.05 5.22
-6 9 15 28.48 5.03
6 9 -14 362.11 14.19
-6 9 14 369.82 14.58
-6 9 13 147.69 9.82
-6 9 12 253.82 12.11
-6 -9 12 226.51 20.3
-6 9 11 228.31 11.35
-6 -9 11 230.11 19.56
-6 9 10 -2.67 2.99
-6 -9 10 -0.49 4.94
-6 -9 10 -1.25 6.07
-6 9 9 402.97 14.41
-6 -9 9 424.99 25.4
-6 9 8 185.78 9.71
-6 -9 8 178.56 16.24
-6 -9 8 166.26 17.85
-6 -9 7 180.64 16.24
-6 -9 7 161.06 17.37
-6 -9 6 715.74 33.68
-6 -9 6 791.59 32.23
-6 -9 5 39.61 8.35
-6 -9 5 37.16 9.06
-6 -9 4 1551.38 45.98
-6 -9 4 1618.67 44.55
6 9 -3 162.87 15.87
-6 -9 3 147.51 14.26
-6 -9 3 152.33 14.25
6 9 -2 750.53 33.58
-6 -9 2 703.21 29.64
6 9 -1 459.8 26.25
-6 -9 1 449.69 23.06
6 9 0 29.44 8.5
-6 -9 0 27.78 7.5
6 9 1 843.87 36.14
6 9 2 139.87 15.52
-6 -9 -5 28.86 9.23
-6 9 -5 30.32 4.1
-6 -9 -6 697.88 36.62
-6 9 -6 724.76 18.63
-6 9 -6 680.19 18.05
-6 -9 -6 696.52 18.9
-6 -9 -7 2.09 7.05
-6 9 -7 0.29 3.01
-6 9 -7 0.58 2.18
-6 -9 -7 5.29 3.58
-6 -9 -8 406.01 28.72
-6 9 -8 439.23 16.01
-6 9 -8 462.28 15.12
-6 -9 -8 446.61 16.46
-6 -9 -9 65.07 12.56
-6 9 -9 79.39 7.64
-6 9 -9 82.58 7.86
-6 -9 -9 75.14 7.51
-6 9 -10 125.65 9.42
-6 -9 -10 116.73 9.31
-6 9 -10 121.87 9.38
-6 9 -11 219.14 12.26
-6 -9 -11 202.87 11.82
-6 9 -11 198.29 11.63
-6 9 -12 7.35 4.96
-6 9 -12 3.08 4.15
-6 -9 -12 5.33 4.54
-6 -9 -13 95.9 8.7
-6 9 -13 93.52 8.15
-6 9 -13 96.96 8.8
-6 -9 -14 92.08 8.43
-6 9 -14 92.35 8.62
-6 9 -14 79.46 7.38
-6 9 -15 33.24 5.89
-6 -9 -15 33.32 5.61
-6 9 -15 28.03 5.03
-6 9 -16 197.35 9.43
-6 9 -16 195.95 10.24
-6 -9 -16 207.23 10.67
-6 9 -17 4.79 3.66
-6 -9 -17 -4.2 3.99
-6 -9 -18 141 7.9
-6 -9 -19 7.14 2.72
-6 -9 -20 19.76 2.84
6 10 -23 8.77 2.56
-6 10 22 103.57 4.87
-6 10 22 104.71 5.62
6 10 -22 106.58 6.96
-6 10 21 2.58 2.23
-6 10 20 262.87 10.49
-6 -10 19 -0.31 2.53
-6 10 19 3.02 2.38
-6 10 18 202.63 10.39
6 10 -17 58.68 6.66
-6 10 17 62.53 6.34
6 10 -16 29.67 5.4
-6 10 16 30.09 4.83
6 10 -15 73.91 7.34
-6 10 15 67.31 6.97
6 10 -14 85.91 7.79
-6 10 14 91.01 7.62
-6 10 13 63.1 6.66
-6 10 12 562.08 17.75
-6 -10 12 527.77 31.48
-6 10 11 14.11 3.75
-6 -10 11 1.3 5.69
-6 -10 11 18.74 8.28
-6 10 10 743.05 20.1
-6 -10 10 739.66 35.67
-6 10 9 -1.23 2.74
-6 10 9 -3.79 2.9
-6 -10 9 -1.31 5.5
-6 -10 9 4.63 6.01
-6 10 8 436.07 13.74
-6 10 8 455.69 15.53
-6 -10 8 480.84 27.77
-6 -10 8 427.82 28.87
-6 10 7 74.33 6.77
-6 -10 7 81.78 13.13
-6 -10 7 85.86 11.95
-6 -10 6 168.65 17.57
-6 -10 6 183.19 17.17
-6 -10 5 389.32 24.81
-6 -10 5 420.81 25.07
-6 -10 4 1.19 4.62
-6 -10 4 11.49 7.07
6 10 -3 228.21 19.76
-6 -10 3 219.61 17.45
-6 -10 3 212.37 17.79
6 10 -2 595.72 31.67
-6 -10 2 590.01 27.87
6 10 -1 11.64 7.2
-6 -10 1 5.48 4.9
6 10 0 1190.06 45.07
6 10 1 3.5 5.55
6 10 2 1411.19 49.94
6 10 3 33.69 9.14
-6 10 -3 24.73 4.16
6 10 4 485.46 30.07
-6 10 -4 454.92 14.69
-6 -10 -5 75.22 13.59
-6 10 -5 82.55 6.63
-6 -10 -5 61.69 6.48
-6 -10 -6 -4.7 5.85
-6 10 -6 2.15 3.5
-6 10 -6 8.26 3.91
-6 -10 -6 2.86 4.03
-6 -10 -7 42.27 10.75
-6 10 -7 39.92 4.09
-6 10 -7 49.78 6.29
-6 -10 -7 48.85 5.73
-6 -10 -8 240.8 22.83
-6 10 -8 253.21 12.28
-6 10 -8 273.08 11.78
-6 -10 -8 273.25 12.36
-6 10 -9 54.52 6.76
-6 -10 -9 61.04 7.26
-6 10 -9 67.07 7.41
-6 10 -10 512.65 17.82
-6 -10 -10 513.98 17.32
-6 10 -10 535.02 18.66
-6 10 -11 6.39 4.55
-6 10 -11 6.18 4.58
-6 -10 -11 1.16 4.16
-6 10 -12 320.35 14.73
-6 -10 -12 302.06 13.52
-6 10 -12 288.63 13.9
-6 10 -13 23.93 5.65
-6 -10 -13 25.8 5.45
-6 10 -13 23.79 5.34
-6 -10 -14 81.52 7.45
-6 10 -14 90.41 8.53
-6 10 -14 75.48 7.12
-6 10 -15 41.4 6.15
-6 10 -15 39.78 5.39
-6 -10 -15 32.99 5.21
-6 10 -16 13.04 4.4
-6 10 -16 5.31 3.03
-6 -10 -16 7.18 3.66
-6 10 -17 48.9 5.66
-6 -10 -17 48.13 5.27
-6 -10 -18 12.83 3.28
-6 -10 -19 12.05 2.76
-6 11 22 2.74 1.51
6 11 -22 3.99 2.81
-6 11 21 183.2 7.47
-6 -11 20 -0.66 0.44
-6 11 20 -1.34 2.3
-6 11 20 -3.1 2.38
-6 -11 19 283.32 9.79
-6 11 19 320.93 11.67
6 11 -18 13.52 4.18
-6 11 18 11.6 3.27
6 11 -17 135.3 8.87
-6 11 17 142.78 8.64
6 11 -16 9.87 4.33
-6 11 16 6.94 3.26
6 11 -15 7.16 4.06
-6 11 15 4.34 2.83
6 11 -14 9.92 4.32
-6 11 14 9.35 3.43
-6 11 13 140.33 9.33
-6 11 12 20.42 4.47
-6 11 11 794.42 21.26
-6 -11 11 745.68 37.98
-6 11 10 -0.73 2.89
-6 11 10 -3.61 3.32
-6 -11 10 2.12 5.91
-6 -11 10 -1.15 6.3
-6 11 9 845.19 19.77
-6 11 9 858.36 19.96
-6 11 9 865.81 22.03
-6 -11 9 906.91 40.21
-6 11 8 35.56 4.58
-6 11 8 36.29 5.03
-6 11 8 37.97 4.55
-6 -11 8 36.75 8.84
-6 -11 8 31.75 8.86
-6 11 7 412.43 13.98
-6 11 7 449.49 16.09
-6 11 7 441 14.29
-6 -11 7 437.56 27.88
-6 11 6 28.92 4.72
-6 11 6 27.22 4.18
-6 -11 6 24.07 8.07
-6 -11 6 21.26 7.77
-6 11 5 42.21 5.33
-6 11 5 37.88 5.46
-6 -11 5 47.64 10.66
-6 -11 5 33.79 9.32
-6 11 4 26.47 4.67
-6 11 4 32.52 4.51
-6 -11 4 32.26 8.94
-6 -11 4 23.92 7.31
-6 11 3 510.07 15.33
-6 11 3 502.23 16.81
-6 -11 3 536.67 27.63
6 11 -2 11.07 6.34
-6 11 2 15.52 4.18
6 11 -1 1034.14 43.49
-6 11 1 992.8 21.59
6 11 0 4.11 5.86
-6 11 0 4.85 3.3
6 11 1 1052.4 44.32
-6 11 -1 1038.19 22.48
6 11 2 5.06 5.24
-6 11 -2 13.76 3.68
6 11 3 531.91 32.19
-6 11 -3 500.44 15.9
6 11 4 22.75 8.41
-6 11 -4 10.33 3.36
6 11 5 51.35 11.87
-6 11 -5 47.52 5.68
-6 -11 -6 44.54 11.76
6 11 6 75.4 13.82
-6 11 -6 56.43 6.42
-6 11 -6 48.17 5.82
-6 -11 -7 41.13 11.09
-6 11 -7 48.12 6.24
-6 -11 -7 44.92 5.51
-6 -11 -8 24.3 8.34
-6 11 -8 31.18 5.39
-6 11 -8 29.38 3.91
-6 -11 -8 38.07 6
-6 11 -9 323.38 14.26
-6 -11 -9 323.23 13.61
-6 11 -9 329.94 15.05
-6 11 -10 2.18 4.5
-6 11 -10 10.24 5.23
-6 -11 -10 5.08 4.39
-6 11 -11 371.17 15.6
-6 -11 -11 339.45 14.1
-6 11 -11 362.35 15.43
-6 11 -12 11.91 5.73
-6 11 -12 12.56 5.39
-6 -11 -12 16.03 5.38
-6 -11 -13 184.79 10.27
-6 11 -13 201.35 11.57
-6 11 -13 194.16 10.85
-6 11 -14 1.37 4.07
-6 11 -14 6.41 3.88
-6 -11 -14 1.74 3.76
-6 -11 -15 82.02 6.83
-6 11 -15 70.42 6.34
-6 11 -15 80.53 7.32
-6 11 -16 3.99 3.63
-6 11 -16 3.2 2.96
-6 -11 -16 2.41 3.18
-6 11 -17 3.53 3.11
-6 -11 -17 -5.62 3.29
-6 -11 -18 3.18 2.27
6 12 -22 79.93 5.02
-6 12 21 8.27 2.03
-6 -12 20 117.55 5.37
-6 12 20 124.38 6.36
-6 -12 19 10.97 2.08
-6 12 19 16.84 2.96
6 12 -18 113.56 7.27
-6 12 18 117.85 7.27
6 12 -17 94.51 7.2
-6 12 17 113.07 7.53
6 12 -16 22.51 5.02
-6 12 16 27.45 4.23
-6 12 16 30.18 4.87
6 12 -15 240.52 11.93
-6 12 15 240.95 11.56
6 12 -14 19.68 5.15
-6 12 14 18.66 4.38
-6 12 14 11.86 3.51
-6 12 13 101.24 7.09
-6 12 13 99.2 7.94
-6 12 12 165.14 8.99
-6 12 12 154.23 9.99
-6 12 12 159.14 8.77
-6 12 11 7.26 3.43
-6 12 11 10.06 3.25
-6 12 10 357.54 13.13
-6 12 10 363.55 14.58
-6 12 9 6.94 3.3
-6 12 9 6.91 3.08
-6 -12 9 9.99 6.85
-6 -12 9 5.08 6.04
-6 12 8 220.27 10.53
-6 12 8 222.32 11.49
-6 -12 8 200.22 20.59
-6 -12 8 221.72 21.35
-6 12 7 249.4 11.43
-6 12 7 246.15 11.96
-6 -12 7 220.88 21.11
-6 -12 7 255.8 22.57
-6 12 6 72.05 6.48
-6 12 6 70.49 7.06
-6 -12 6 67.38 12.45
-6 -12 6 56.45 11.07
-6 12 5 605.71 17.42
-6 12 5 597.93 18.78
-6 -12 5 589.15 33.29
-6 12 4 1.56 3.05
-6 12 4 4.52 3.01
-6 -12 4 1.43 5.42
-6 12 3 461.57 15.25
-6 12 2 186.9 9.89
6 12 -1 66.27 12.9
-6 12 1 62.52 6.23
6 12 0 512.78 32.43
-6 12 0 489.75 16.06
6 12 1 6.96 6.25
-6 12 -1 12.34 3.8
6 12 2 540.28 33.46
-6 12 -2 506.12 16.65
6 12 3 200.82 20.86
-6 12 -3 180.06 10.19
6 12 4 119.88 16.39
-6 12 -4 121.81 8.94
6 12 5 308.78 25.98
-6 12 -5 318.45 13.28
-6 -12 -6 0.21 7.49
6 12 6 -5.75 7.78
-6 12 -6 8.19 4.33
-6 12 -7 309.32 12.55
-6 12 -7 334.03 13.77
-6 12 -8 96.76 8.21
-6 12 -8 106.41 7.36
-6 12 -9 121.37 8.98
-6 12 -9 136.3 10.15
-6 12 -10 241.16 12.5
-6 -12 -10 199.83 10.41
-6 12 -10 235.11 12.96
-6 12 -11 1.73 4.26
-6 12 -11 -1.51 4.29
-6 12 -12 189.33 10.96
-6 12 -12 190.2 11.04
-6 12 -13 28.19 5.34
-6 12 -13 23.36 4.96
-6 12 -14 63.96 6.43
-6 -12 -14 53.37 5.19
-6 -12 -15 58.48 5.12
-6 12 -15 64.13 5.79
-6 12 -15 68.75 6.58
-6 12 -16 1.3 3.14
-6 12 -16 -0.42 2.66
-6 -12 -16 1.13 2.6
-6 -12 -17 73.93 4.53
6 13 -21 4.43 2.19
-6 -13 20 0.55 1.38
6 13 -19 7.55 2.72
-6 -13 19 7.12 1.55
-6 13 19 7.09 2.05
6 13 -18 99.77 6.49
-6 13 18 104.33 6.36
6 13 -17 8.82 3.82
-6 13 17 5.88 2.84
6 13 -16 340.3 13.42
-6 13 16 317.41 12.32
6 13 -15 24.86 5.01
-6 13 15 32.88 4.81
6 13 -14 542.87 17.46
-6 13 14 543.75 17.08
6 13 -13 18.96 5.33
-6 13 13 21.25 4.73
-6 13 12 178.69 9.42
-6 13 12 175.64 10.48
-6 13 11 18.97 4.35
-6 13 11 20.56 4.28
-6 13 10 -1.47 2.92
-6 13 10 -0.74 3.24
-6 13 9 54.84 5.94
-6 13 9 35.93 5.62
-6 13 8 212.61 10.49
-6 13 8 211.62 11.42
-6 -13 8 180.16 19.64
-6 13 7 11.72 3.83
-6 13 7 16.04 4.1
-6 -13 7 6.84 7.07
-6 13 6 524.51 16.65
-6 13 6 517.63 17.86
-6 -13 6 517.46 33
-6 13 5 -1.19 3.29
-6 13 5 2.42 3.31
-6 -13 5 -5.13 6.28
-6 13 4 814.95 20.7
-6 13 3 21.34 4.83
-6 13 2 543.08 17.27
-6 13 1 22.11 4.46
6 13 0 43.36 10.06
-6 13 0 50.19 6.12
6 13 1 51.15 11.16
-6 13 -1 48.69 5.88
6 13 2 192.6 20.84
-6 13 -2 171.8 10.13
6 13 3 5.07 6.06
-6 13 -3 29.87 5.89
6 13 4 479.84 32.98
-6 13 -4 490.93 16.7
-6 13 -5 10.6 3.87
-6 13 -6 621.47 18.7
-6 13 -7 1.87 3.96
-6 13 -8 339.06 13.96
-6 13 -8 373.09 13.77
-6 13 -9 1.2 4.04
-6 13 -9 2.98 4.31
-6 13 -10 79.52 7.95
-6 13 -10 78.63 8.06
-6 13 -11 31.13 5.75
-6 13 -11 32.57 5.68
-6 13 -12 20.13 5.34
-6 13 -12 17.17 5.53
-6 13 -13 9.98 4.24
-6 13 -13 9.66 3.72
-6 13 -14 120.73 8.26
-6 13 -14 112.34 7.47
-6 13 -15 0.66 3.16
-6 13 -15 5.2 2.93
-6 13 -16 163.35 7.19
-6 13 -16 192.27 8.77
6 14 -20 28.49 3.59
6 14 -19 20.21 2.92
-6 -14 19 18.28 2.36
6 14 -18 19.6 3.29
6 14 -17 136.37 7.68
-6 14 17 142.34 7.25
6 14 -16 35.04 5.11
-6 14 16 11.41 3.16
6 14 -15 322.82 12.93
-6 14 15 321.13 12.05
6 14 -14 40.34 5.82
-6 14 14 34.99 4.79
-6 14 13 448.25 13.92
6 14 -13 469.27 16.3
-6 14 13 442.71 15.05
-6 14 12 55.58 5.77
-6 14 12 54.38 6.22
-6 14 11 133.51 8.39
-6 14 11 129.66 8.91
-6 14 10 137.2 8.66
-6 14 10 111.11 8.37
-6 14 9 20.09 4.27
-6 14 9 24.62 4.52
-6 14 8 108.85 7.99
-6 14 8 84.54 7.75
-6 14 7 362.23 13.99
-6 14 7 310.82 14.13
-6 14 6 19.46 5.1
-6 14 6 18.85 4.94
-6 14 5 593.99 18.26
-6 14 4 5.61 3.88
-6 14 3 546.43 18.11
-6 14 2 7.55 3.89
-6 14 0 82.52 7.6
6 14 1 35.56 8.93
-6 14 -1 40.54 5.67
-6 14 -2 113.1 8.6
-6 14 -3 326.13 14.18
-6 14 -4 49.11 6.24
-6 14 -5 429.17 15.69
-6 14 -7 301.5 12.39
-6 14 -8 23.57 4.96
-6 14 -8 27.9 3.93
-6 14 -9 141.31 9.38
-6 14 -9 163.71 10.93
-6 14 -10 25.36 5.21
-6 14 -10 18.58 5.09
-6 14 -11 6.17 4.38
-6 14 -11 7.67 4.87
-6 14 -12 24.27 4.71
-6 14 -12 21.92 4.59
-6 14 -13 37.66 5.12
-6 14 -13 32.25 5
-6 14 -14 12.62 3.87
-6 14 -14 14.91 3.85
-6 14 -15 148.27 7.8
-6 14 -15 127.59 6.78
-6 14 -16 -1.34 2.26
6 15 -18 21.5 3.04
-6 -15 18 22.91 2.55
6 15 -17 56.27 5.23
6 15 -16 68.76 5.87
6 15 -15 7.69 4.12
6 15 -14 101.34 7.69
6 15 -13 120.65 8.74
-6 15 13 121.02 7.26
-6 15 13 115.28 7.49
6 15 -12 68.11 7.35
-6 15 12 71.4 6.1
-6 15 12 63.23 5.93
-6 15 11 229.98 10.5
-6 15 11 226.53 10.77
-6 15 10 3.12 2.9
-6 15 10 -4.22 3.48
-6 15 9 368.85 13.88
-6 15 9 359.22 14.11
-6 15 8 60.83 6.22
-6 15 7 256.61 12
-6 15 6 127.08 8.98
-6 15 5 16.37 4.39
-6 15 4 215.94 11.78
-6 15 3 50.56 6.53
-6 15 2 129.79 9.71
-6 15 1 343.41 14.49
-6 15 0 21.68 5.37
-6 15 -1 429.45 16.41
-6 15 -2 9.63 3.93
-6 15 -3 244.31 12.2
-6 15 -4 119.09 8.6
-6 15 -5 22.14 6.24
-6 15 -6 272.31 12.52
-6 15 -7 58.12 5.44
-6 15 -8 129.92 7.88
-6 15 -8 135.23 9.62
-6 15 -9 189.26 9.97
-6 15 -9 213.13 11.77
-6 15 -10 9.53 3.84
-6 15 -10 6.82 4.36
-6 15 -11 225.45 11.11
-6 15 -11 207.86 9.99
-6 15 -12 12.31 3.82
-6 15 -12 5.94 3.7
-6 15 -13 114.01 7.25
-6 15 -13 114.98 7.06
-6 15 -14 38.72 4.4
-6 15 -14 41.95 4.45
-6 15 -15 16.7 3.03
-6 15 -15 17.41 2.91
-6 -16 18 89.45 4.5
6 16 -17 0.11 2.17
6 16 -16 18 3.57
6 16 -15 -1.23 2.84
-6 16 14 34.3 3.81
6 16 -14 32.54 4.88
6 16 -13 1.01 3.79
-6 16 13 1.76 2.71
6 16 -12 261.07 12.19
-6 16 12 239.29 10.03
-6 16 11 -2.72 2.94
-6 16 10 411.48 14.07
-6 16 9 -1.44 3.48
-6 16 8 448.37 15.39
-6 16 7 9.48 4.02
-6 16 6 148.25 9.77
-6 16 5 8.74 4.06
-6 16 4 22.62 5.08
-6 16 3 21.16 5.39
-6 16 2 370.67 15.16
-6 16 1 23.57 6.4
-6 16 0 569.82 18.86
-6 16 -1 3.14 4.16
-6 16 -2 411.22 15.99
-6 16 -3 0.1 3.62
-6 16 -4 98.1 8.36
-6 16 -5 4.78 4.66
-6 16 -7 -2.33 2.29
-6 16 -7 -2.98 4.45
-6 16 -8 132.31 9.16
-6 16 -9 -1.49 3.92
-6 16 -10 284.8 12.21
-6 16 -10 236.26 9.96
-6 16 -11 6.71 3.27
-6 16 -11 12.72 4.32
-6 16 -12 197.18 8.58
-6 16 -12 215.5 9.58
-6 16 -13 10.12 2.96
-6 16 -13 6.39 3.2
-6 16 -14 69.53 4.71
-6 16 -14 70.4 4.58
-6 -17 17 30.26 2.69
6 17 -16 65.49 4.81
6 17 -15 0.44 2.51
6 17 -14 67.09 5.76
-6 17 14 62.84 4.39
6 17 -13 66.94 6.27
-6 17 13 65.72 4.97
6 17 -12 32.43 5.24
-6 17 12 33.44 4.1
6 17 -11 289.38 12.58
-6 17 11 271.05 10.52
-6 17 10 0.25 3.04
-6 17 9 362.68 13.1
-6 17 8 21.18 4.15
-6 17 7 189.55 10.36
-6 17 6 138.33 9.14
-6 17 5 10.62 4.24
-6 17 4 143.34 9.64
-6 17 3 73.75 7.41
-6 17 2 81.66 7.96
-6 17 1 380.86 15.23
-6 17 0 11.86 4.85
-6 17 -1 422.93 15.91
-6 17 -2 5.77 4.1
-6 17 -3 194.78 10.99
-6 17 -4 62.59 6.57
6 17 4 69.19 5.79
-6 17 -5 51.15 5.43
-6 17 -6 102.27 6.69
-6 17 -6 112.88 8.3
-6 17 -7 18.51 3.01
-6 17 -7 16.15 4.46
-6 17 -8 43.66 5.67
-6 17 -9 101 7.63
-6 17 -10 5.82 3.46
-6 17 -11 132.11 7.48
-6 17 -12 3.86 2.54
6 17 13 116.17 5.39
-6 17 -13 90.81 5.29
-6 -18 16 3.93 1.52
6 18 -15 209.35 7.69
6 18 -14 8.8 2.73
-6 18 13 147.15 6.32
6 18 -13 163.9 8.27
-6 18 12 31.54 3.53
6 18 -12 28.96 4.34
6 18 -11 24.61 4.5
-6 18 11 20.02 3.31
6 18 -10 77.04 6.78
-6 18 10 74.21 5.65
-6 18 9 17.35 3.61
-6 18 8 23.45 4.14
-6 18 7 231.61 10.67
-6 18 6 11.99 4.45
-6 18 5 431.11 15.17
-6 18 4 10.85 5.07
-6 18 3 308.54 13.16
-6 18 2 28.52 5.28
-6 18 1 120.48 8.8
-6 18 0 50.31 5.99
-6 18 -1 -3.5 3.61
-6 18 -1 -1.71 3.65
-6 18 -2 41.25 5.73
-6 18 -2 41.99 5.42
-6 18 -3 94.1 7.73
-6 18 -3 95.78 7.26
-6 18 -4 13.46 4.08
6 18 5 253.52 9.56
-6 18 -5 233.04 10.78
6 18 6 3.58 2.87
-6 18 -6 4.87 1.62
6 18 7 201.75 8.49
-6 18 -7 206.3 9.91
6 18 8 22.52 3.45
-6 18 -8 22.56 4.4
6 18 9 67.56 4.75
-6 18 -9 65.6 5.66
6 18 10 36.95 3.64
-6 18 -10 30.78 4.23
6 18 11 4.91 1.81
-6 18 -11 1.26 2.26
6 18 12 35.49 2.99
-6 18 -12 27.09 3.17
-6 -19 14 179.22 6.24
6 19 -14 195.07 7.08
6 19 -13 10.77 2.75
-6 19 12 82.11 4.64
6 19 -12 95.38 6.2
-6 19 11 3.25 2
6 19 -11 2.31 2.71
-6 19 10 1.25 2.37
6 19 -10 -2.19 3.12
6 19 -9 2.89 3.11
-6 19 9 0.95 2.23
-6 19 8 76.78 5.9
6 19 -8 79.2 6.64
-6 19 7 3.88 2.95
-6 19 6 359.12 12.68
-6 19 5 9.08 4.13
-6 19 4 422.31 14.29
-6 19 3 14.45 4.5
-6 19 2 197.7 10.14
-6 19 1 6.55 3.41
-6 19 0 21.7 4.38
-6 19 -1 17.23 3.99
-6 19 -2 37.84 5
-6 19 -2 40.43 4.68
-6 19 -3 32.05 5.1
-6 19 -3 17.53 3.62
-6 19 -4 160.98 8.03
-6 19 -4 194.39 9.17
-6 19 -5 5.27 1.38
-6 19 -5 2.78 3.05
6 19 6 232.29 8.12
-6 19 -6 226.29 8.65
-6 19 -6 236.85 9.78
6 19 7 -0.1 1.98
-6 19 -7 -0.73 2.71
6 19 8 156.48 6.41
-6 19 -8 147.6 7.39
6 19 9 1 1.65
-6 19 -9 8.63 2.84
6 19 10 24.76 2.5
-6 19 -10 24.75 3.14
-6 19 -11 1.44 1.72
-6 -20 12 39.16 2.98
6 20 -12 47.25 3.82
6 20 -11 14.75 2.79
-6 20 11 12.71 2.15
-6 20 10 118.7 5.58
6 20 -10 130.1 6.72
-6 20 9 5.33 2.08
6 20 -9 -1.81 2.7
-6 20 8 134.82 6.68
6 20 -8 141.59 7.48
-6 20 7 78.62 5.5
6 20 -7 81.6 5.86
-6 20 6 42.42 4.59
-6 20 5 182.16 8.62
-6 20 4 5.34 3.36
-6 20 3 135.51 7.9
-6 20 2 79.65 6.33
-6 20 1 42.99 5.12
-6 20 0 144.77 7.9
-6 20 -1 0.79 2.67
-6 20 -2 132.27 7.55
-6 20 -3 19.81 1.61
-6 20 -3 49.53 4.53
-6 20 -4 38 3.59
-6 20 -4 35.51 3.9
-6 20 -5 99.2 5.48
-6 20 -5 104.84 5.91
-6 20 -6 -0.39 2.3
-6 20 -7 97.56 5.39
-6 20 -8 16.13 2.6
-6 20 -9 31.19 3.05
6 21 -9 196.27 7.05
-6 21 9 192.72 6.34
-6 21 8 0.97 1.78
6 21 -8 -8.75 2.63
-6 21 7 147.83 6.43
6 21 -7 148.26 6.7
-6 21 6 4.35 2.03
6 21 -6 2.71 2.18
6 21 -5 11.51 2.78
-6 21 5 12.01 2.65
-6 21 4 8.46 2.69
6 21 -4 6.13 2.37
-6 21 3 37.49 4.07
-6 21 2 11.38 3.25
-6 21 1 159.65 7.4
-6 21 0 8.21 3.16
-6 21 -1 225.65 8.28
-6 21 -2 -1.78 2.08
-6 21 -3 113.84 5.59
-6 22 5 16.32 2.29
-6 22 4 4.42 1.67
-6 22 3 26.15 3.03
-6 22 2 98.89 5
-6 22 1 16.04 2.59
-6 22 0 148.3 5.79
-6 22 -1 1.4 1.44
-7 0 25 -2.72 1.66
-7 0 24 63.25 4.66
-7 0 23 3.32 2.22
-7 0 22 208.44 9.82
-7 0 21 6.96 3.53
-7 0 20 369.58 14.73
-7 0 19 30.16 5.36
-7 0 18 343.27 14.59
-7 0 17 -0.18 3.06
-7 0 16 21.23 4.78
-7 0 15 3.04 5.95
-7 0 15 2.85 2.78
-7 0 14 205.58 19.2
-7 0 14 212.12 10.79
-7 0 13 0.64 4.59
-7 0 13 -2.35 2.77
-7 0 12 709.37 33.26
-7 0 11 -3.36 5.68
-7 0 10 824.98 34.13
-7 0 9 5.88 5.03
-7 0 8 2633.02 57.55
-7 0 7 3.25 4.05
-7 0 7 3.18 5.11
-7 0 6 1330.36 38.71
-7 0 6 1334.56 33.77
-7 0 5 2.25 3.42
-7 0 5 2.18 3.94
-7 0 4 2.15 3.46
-7 0 4 0.24 3.95
7 0 -3 2.92 3.37
-7 0 3 1.47 4.55
-7 0 3 2.12 3.78
-7 0 2 982.69 30.76
7 0 -2 978.94 25.49
7 0 -1 0.74 2.85
-7 0 1 -0.81 3.88
-7 0 0 2589.49 51.79
-7 0 -1 -3.42 5.37
-7 0 -2 3073.96 58.86
-7 0 -3 4.49 5.95
-7 0 -4 920.59 33.61
-7 0 -5 -3.81 5.09
-7 0 -6 3.33 4.8
-7 0 -7 3.16 5.57
-7 0 -8 366.47 24.02
-7 0 -9 4.73 4.32
-7 0 -9 2.79 4.06
-7 0 -10 580.36 16.4
-7 0 -10 559.75 18.21
-7 0 -11 3.17 5.6
-7 0 -11 -2.97 3.66
-7 0 -12 460.87 17.4
-7 0 -13 3.02 5.04
-7 0 -14 362.32 15.45
-7 0 -15 -2.22 4.71
-7 0 -16 9.32 5.07
-7 0 -17 3.51 4.03
-7 0 -18 55.11 6.27
-7 0 -19 -0.42 3.28
-7 0 -20 144.01 7.1
-7 0 -21 6.99 2.39
-7 -1 25 6.81 1.79
-7 1 25 7.06 1.98
-7 -1 24 41.12 3.81
-7 1 24 38.36 3.74
-7 -1 23 73.47 5.46
-7 1 23 79.89 5.94
-7 1 22 25.8 4.11
-7 -1 22 29.78 4.02
-7 1 21 202.44 10.42
-7 -1 21 201.36 10.24
-7 1 20 23.46 5.05
-7 -1 20 29.16 5.5
-7 1 19 305.58 13.73
-7 -1 19 294.62 13.24
-7 1 18 87.67 7.92
-7 -1 18 88.52 7.89
-7 -1 17 82.61 7.52
-7 1 17 90.4 8.06
-7 -1 16 151.3 17.57
-7 -1 16 147.04 9.58
-7 1 16 160.39 9.95
-7 -1 15 7.96 6.02
-7 1 15 1.9 3.3
-7 -1 15 2.48 3
-7 -1 14 251.95 21.94
-7 1 14 281.85 21.75
-7 1 14 283.04 12.6
-7 -1 14 270.09 12.05
-7 -1 13 189.85 18.55
-7 1 13 189.36 17.44
-7 1 13 189.35 10.05
-7 -1 13 195.96 10.07
-7 -1 12 113.73 14.21
-7 1 12 124.47 13.76
-7 -1 11 689.6 33.01
-7 1 11 698.9 30.95
-7 -1 10 4.25 5.34
-7 1 10 0.95 5.02
-7 -1 9 902.51 35.52
-7 1 9 908.79 33.54
-7 -1 8 110.25 12.62
-7 1 8 125.15 12.46
-7 -1 7 1093.61 29.46
-7 -1 7 1057.86 36.13
-7 1 7 1063.49 34.84
-7 -1 6 493.43 20.34
-7 -1 6 478.75 23.83
-7 1 6 495.45 23.63
-7 1 5 1.54 3.72
-7 -1 5 2.27 3.45
-7 -1 5 7.63 5
-7 1 5 -1.17 4.12
-7 -1 4 1159.53 32.13
-7 -1 4 1172.57 36.26
-7 1 4 1154.07 35.34
-7 1 4 1177.16 32.88
-7 -1 3 475.67 20.78
7 1 -3 480.04 18.79
-7 1 3 486.78 21.53
-7 -1 3 480.01 23.02
-7 -1 2 833.89 27.96
7 -1 -2 794.35 20.68
7 1 -2 810.59 24.92
-7 1 2 813.58 28.03
-7 -1 2 838.57 30.14
-7 -1 1 1666.55 40.75
7 -1 -1 1647.19 31.34
7 1 -1 1644.77 35.84
-7 1 1 1687.7 41.19
-7 -1 0 274.08 16.94
-7 1 0 285.92 17.44
-7 -1 -1 2239.88 49.35
-7 1 -1 2244.36 49.4
-7 -1 -2 1.92 4.86
-7 1 -2 1.96 4.73
-7 -1 -3 673.92 28.03
-7 1 -3 654.77 27.68
-7 -1 -4 500.99 24.84
-7 1 -4 502.89 24.87
-7 1 -5 62.25 9.55
-7 -1 -5 74.09 10.46
-7 -1 -6 490.48 26.24
-7 1 -6 496.15 26.15
-7 -1 -7 61.92 10.74
-7 -1 -8 158.79 16.16
-7 -1 -9 274.07 21.23
-7 1 -9 265.58 12.33
-7 1 -9 291.34 13.18
-7 -1 -9 276.61 12.64
-7 1 -9 266.92 11.25
-7 1 -10 5.81 3.91
-7 -1 -10 7.62 4.71
-7 1 -10 0.66 3.07
-7 1 -10 5.52 3.87
-7 1 -11 306.12 13.98
-7 -1 -11 314.55 14.46
-7 1 -11 295.18 12.49
-7 1 -11 341.48 15.3
-7 1 -12 3.18 4.66
-7 -1 -12 3.32 4.47
-7 1 -12 3.33 4.27
-7 1 -12 -4.67 4.26
-7 1 -13 417.12 16.37
-7 -1 -13 454.58 17.33
-7 1 -13 442.2 18.61
-7 1 -14 33.2 6.67
-7 -1 -14 35.73 6.65
-7 1 -15 146.08 10.04
-7 -1 -15 161.99 11.02
-7 -1 -16 147.3 10.1
-7 1 -16 135.92 9.29
-7 1 -17 0.17 3.97
-7 -1 -17 10.54 5.08
-7 -1 -18 82 7.06
-7 1 -18 55.01 5.92
-7 1 -19 67.95 5.71
-7 -1 -19 70.34 6.34
-7 1 -20 24.39 3.83
-7 -1 -20 13.87 3.4
-7 -1 -21 138.04 6.06
-7 2 25 109.02 5.33
-7 -2 24 7.68 2.19
-7 2 24 9.84 2.52
-7 2 23 99.06 6.57
-7 -2 23 94.09 6.06
-7 -2 22 32.73 3.91
-7 2 22 43.15 4.99
7 2 -22 36.86 5.52
-7 -2 21 30.94 4.59
-7 2 21 29.12 4.64
-7 2 20 73.44 6.83
-7 -2 20 75.8 6.92
-7 2 19 69.61 6.96
-7 -2 19 68.77 6.7
-7 2 18 45.47 6.31
-7 -2 18 41.68 5.72
-7 2 17 275.58 13.42
-7 -2 17 262.64 12.49
-7 2 16 3.94 3.5
-7 -2 16 3.79 3
-7 -2 16 4.02 6.35
-7 2 15 692.82 19.86
-7 -2 15 631.93 18.66
-7 -2 15 616.48 36.2
-7 -2 14 0.41 1.97
-7 -2 14 1.95 3
-7 2 14 5.85 2.99
-7 -2 14 2.95 5.68
-7 -2 13 747.16 17.25
-7 -2 13 723.81 37.03
-7 2 13 741.22 19.6
-7 -2 12 31.26 9.45
-7 2 12 30.45 7.57
-7 -2 11 223.98 19.73
-7 2 11 226.68 17.29
-7 -2 10 57.01 10.94
-7 2 10 55.46 9.13
-7 -2 9 41.07 8.4
-7 2 9 46.96 8.27
-7 -2 8 191.14 17.24
-7 2 8 180.77 15.52
-7 -2 7 1537.09 35.29
-7 -2 7 1475.98 44.08
-7 2 7 1519.15 40.8
-7 -2 6 8.82 4.79
-7 -2 6 9.13 5.86
-7 2 6 10.78 6.05
-7 -2 5 2582.96 48.11
-7 -2 5 2565.24 54.92
-7 2 5 2661.8 53.2
7 2 -4 20.28 5.44
-7 -2 4 19.2 6.12
-7 -2 4 20.79 5.6
-7 2 3 1865.35 42.86
-7 -2 3 1844.03 42.18
7 2 -3 1873.53 40.08
-7 -2 3 1877.46 46.09
-7 -2 2 110.33 11.16
7 2 -2 102.07 9.9
-7 -2 2 100.21 11.55
-7 2 2 110.41 11.9
-7 -2 1 420.06 20.87
7 2 -1 427.68 19.42
-7 2 1 424.88 20.9
-7 -2 0 373.11 20.07
-7 2 0 377.31 20.28
-7 2 -1 50.13 8.46
-7 -2 -1 56.59 8.53
-7 -2 -2 531.57 25
-7 2 -2 538.03 24.89
-7 -2 -3 837.18 31.78
-7 2 -3 827.74 31.43
-7 2 -4 131.98 13.45
-7 -2 -4 133.09 13.45
-7 -2 -5 999.46 36.13
-7 -2 -6 8.03 5.58
-7 -2 -7 642.76 30.74
-7 -2 -8 175.31 17
-7 -2 -9 297.82 22.28
-7 -2 -9 289.94 13.37
-7 2 -9 295.64 13.38
-7 2 -9 293.2 12.77
-7 2 -9 292.58 11.83
-7 2 -10 153.52 9.62
-7 -2 -10 151.73 10.04
-7 2 -10 144.09 8.93
-7 2 -10 162.55 10.61
-7 2 -10 164.77 10.42
-7 2 -11 22.19 5.11
-7 2 -11 20.1 4.75
-7 -2 -11 19.38 5.12
-7 2 -11 18.43 4.31
-7 2 -11 23.98 5.11
-7 2 -12 123.49 9.52
-7 -2 -12 130.51 10.05
-7 2 -12 105.37 8.19
-7 2 -12 136.59 10.67
-7 2 -13 -0.12 3.82
-7 2 -13 -0.81 4.53
-7 -2 -13 -1.92 5.12
-7 2 -13 4.34 4.96
-7 2 -14 24.33 5.54
-7 2 -14 39.76 6.88
-7 -2 -14 40.31 7.07
-7 2 -15 208.35 11.39
-7 -2 -15 233.32 12.88
-7 -2 -16 9.83 5.66
-7 2 -16 5.23 4.38
-7 -2 -17 302.08 13.25
-7 2 -17 268.46 11.6
-7 2 -18 5.96 3.47
-7 -2 -18 10.29 4.53
-7 2 -19 108.79 6.56
-7 -2 -19 118 7.58
-7 -2 -20 25.45 4
-7 -2 -21 6.47 2.18
-7 3 25 2.34 1.48
-7 -3 24 116.76 5.57
-7 3 24 135.53 6.82
-7 3 23 -0.07 2.21
-7 -3 23 2.05 1.94
7 3 -23 -0.04 3.09
-7 3 22 84.09 6.58
-7 -3 22 70.71 5.38
7 3 -22 80.08 7.26
-7 3 21 21.02 4.01
-7 -3 21 24.09 4.08
-7 3 20 -1.94 3.34
-7 -3 20 5.59 3.31
-7 3 19 2.84 2.91
-7 -3 19 0.96 2.97
-7 3 18 223.84 11.78
-7 -3 18 198.01 10.67
-7 3 17 8.4 4.09
-7 -3 17 3.47 3.26
-7 3 16 572.05 18.6
-7 -3 16 514.8 16.85
-7 -3 16 500.08 34.24
-7 -3 15 21.81 3.2
-7 -3 15 20.12 4.31
-7 3 15 28.07 4.99
-7 -3 15 11.93 6.82
-7 -3 14 859.08 19.61
-7 3 14 918.67 22.64
-7 -3 14 816.54 41.81
-7 -3 13 32.76 3.99
-7 -3 13 35.8 9.65
-7 3 13 37.85 5.02
-7 -3 12 376.06 26.77
-7 3 12 397.97 13.96
-7 -3 11 30.77 9.35
-7 3 11 42.1 7.58
-7 3 10 61.25 9.47
-7 -3 10 55.6 11.03
-7 -3 9 130.58 15.23
-7 3 9 123.86 12.31
-7 -3 8 178.39 16.79
-7 3 8 185.51 14.46
-7 -3 7 66.52 7.87
-7 3 7 69.88 9.09
-7 -3 7 69.1 10.48
-7 -3 6 2023.72 42.96
-7 -3 6 2101.28 51.94
-7 3 6 2115.08 47.16
-7 -3 5 154.31 12.33
-7 -3 5 157.46 14.23
7 3 -4 1727.48 40.95
-7 -3 4 1762.58 45.7
-7 -3 4 1784.97 41.7
7 3 -3 74.65 8.92
-7 -3 3 73.66 9.49
-7 -3 3 80.91 9.54
7 3 -2 1424.51 36.93
-7 -3 2 1447.23 41.05
-7 -3 2 1428.45 38.78
7 3 -1 60.82 8.01
-7 -3 1 58.91 8.34
-7 -3 1 64.48 9.36
-7 -3 0 456.49 22.83
-7 -3 -1 178.42 14.83
-7 -3 -2 541.18 25.96
-7 -3 -3 154.1 14.65
-7 -3 -4 1422.88 43.42
-7 -3 -5 8.37 5.3
-7 -3 -6 1169.72 40.82
-7 -3 -7 10.67 6.04
-7 -3 -8 749.11 34.45
-7 -3 -8 710.25 19.96
-7 -3 -9 32.22 8.49
-7 3 -9 32.95 5.83
-7 -3 -9 28.17 5.31
-7 3 -9 27.48 5.02
-7 3 -9 29.06 5.74
-7 3 -10 64.9 7.12
-7 -3 -10 70.8 7.66
-7 3 -10 75.48 7.68
-7 3 -10 74.36 6.84
-7 3 -11 75.39 7.16
-7 -3 -11 73 7.75
-7 3 -11 67.32 6.83
-7 3 -11 71.31 7.62
-7 3 -11 70.11 7.39
-7 3 -12 8.17 4.55
-7 3 -12 3.34 4.04
-7 -3 -12 -0.31 4.88
-7 3 -12 -1.5 3.92
-7 3 -12 3.54 4.21
-7 3 -13 1.69 3.98
-7 -3 -13 2.52 4.49
-7 3 -13 2.08 3.6
-7 3 -13 0.2 4.72
-7 3 -14 142.53 9.6
-7 -3 -14 154.32 11.22
-7 3 -14 135.91 9.15
-7 3 -14 154.47 11.22
-7 -3 -15 2.9 5.04
-7 3 -15 5.75 4.79
-7 3 -16 328.27 13.16
-7 -3 -16 376.33 15.37
-7 3 -17 -9.9 4.46
-7 -3 -17 -2.94 4.42
-7 -3 -18 180.04 9.91
-7 -3 -19 4.63 3.75
-7 -3 -20 60.86 4.96
-7 -3 -21 1.76 2.1
-7 4 25 76.48 4.33
-7 4 24 13.46 2.47
7 4 -24 10.66 3.07
-7 -4 23 49.95 4.01
-7 4 23 51.63 4.85
7 4 -23 49.64 5.35
-7 -4 22 82.47 5.52
-7 4 22 107.74 7.23
7 4 -22 100.06 7.87
-7 4 21 16.34 3.73
-7 -4 21 18.25 3.48
-7 4 20 244.28 12
-7 -4 20 211.71 10.15
-7 4 19 30.28 5.04
-7 -4 19 18.96 4.06
-7 -4 18 46.74 5.43
-7 4 18 55.58 6.31
-7 4 17 163.81 10.46
-7 -4 17 155.34 9.31
-7 -4 16 14.67 3.06
-7 4 16 9.11 3.32
-7 -4 15 445.45 14.23
-7 4 15 438.1 15.9
-7 -4 14 40 10.52
-7 4 14 29.18 4.67
-7 -4 13 439.04 30.71
-7 4 13 449.98 15.6
-7 -4 12 227.63 21.5
-7 4 12 226.71 11.02
-7 -4 11 62.73 11.98
-7 -4 10 968.9 41.35
-7 -4 9 9.13 5.97
-7 4 9 9.57 4.83
-7 -4 8 618.04 23.96
-7 -4 8 596.67 31.03
-7 4 8 643.77 26.05
-7 -4 7 562.81 28.69
-7 -4 7 553.85 22.61
-7 -4 6 175.75 16.03
-7 -4 6 174.47 13.51
-7 -4 5 1589.58 44.64
-7 -4 5 1571.39 39.93
-7 -4 4 4.44 4.14
7 4 -4 3.46 4.14
-7 -4 4 9.74 5.45
7 4 -3 1004.95 32.49
-7 -4 3 993.19 34.39
-7 -4 3 984.3 32.67
7 4 -2 167.78 13.53
-7 -4 2 176.58 14.5
-7 -4 2 156.76 13.62
7 4 -1 153.11 13.07
-7 -4 1 161.03 14.09
-7 -4 1 156.76 13.92
-7 -4 0 1310.03 39.9
-7 -4 -1 3.39 4.63
-7 -4 -2 868.72 34
-7 -4 -3 455.67 25.12
-7 -4 -4 290.02 20.26
-7 -4 -5 351.78 23.01
-7 -4 -6 14.61 6.48
-7 -4 -7 350.43 23.58
-7 -4 -8 114.75 14.26
-7 -4 -8 121.03 8.88
-7 4 -8 114.75 8.37
-7 4 -8 118.84 8.37
-7 -4 -9 152.99 16.49
-7 -4 -9 153.93 10.05
-7 4 -9 158.48 10.18
-7 4 -9 165.65 9.76
-7 4 -9 166.41 9.83
-7 -4 -10 287.32 13.98
-7 4 -10 316.35 13.92
-7 4 -10 306.15 14.11
-7 4 -10 303.99 12.86
-7 4 -11 16.82 6.21
-7 -4 -11 5.08 5.39
-7 4 -11 14.78 5.62
-7 4 -11 20.71 6.3
-7 4 -12 257.68 13.41
-7 -4 -12 255.48 13.29
-7 4 -12 250.06 12.06
-7 4 -12 257.64 13.69
-7 4 -13 -0.26 4.54
-7 -4 -13 -0.33 4.63
-7 4 -13 0.36 3.8
-7 4 -13 2.04 4.67
-7 -4 -14 239.3 13.02
-7 4 -14 211.54 10.86
-7 4 -14 243.51 13.65
-7 -4 -15 201.83 12.28
-7 4 -15 204.43 12.38
-7 -4 -16 32.8 6.23
-7 -4 -17 220.19 11.52
-7 -4 -18 20.05 4.62
-7 -4 -19 86.19 6.59
-7 -4 -20 63.67 5.11
-7 -4 -21 0.32 2.16
-7 5 24 6.53 2.05
7 5 -24 6.78 2.7
-7 5 23 98.74 6.38
7 5 -23 99.79 6.85
-7 5 22 5.66 2.86
-7 5 21 359.89 13.75
-7 5 20 17.17 4.45
-7 5 19 419.76 15.8
-7 5 18 27.92 5.1
-7 -5 17 218.9 10.03
-7 5 17 224.67 11.77
-7 -5 16 1.26 2.42
-7 5 16 2.66 3.04
-7 -5 15 26.41 9.23
-7 5 15 28.97 4.91
-7 -5 14 14.19 8.72
-7 5 14 19.63 4.24
-7 -5 13 197.68 21.65
-7 5 13 221.63 11.01
-7 -5 12 11.69 6.66
-7 5 12 7.96 3.18
-7 -5 11 674.24 36.83
-7 5 11 728.51 18.98
-7 -5 10 0.11 6.52
-7 -5 9 1259.59 46.99
-7 -5 8 0.49 4.81
-7 -5 7 711.83 33.49
-7 -5 7 695.86 27.73
-7 -5 6 52.34 8.1
-7 -5 6 52.03 9.09
-7 -5 5 107.6 12.7
-7 -5 5 102.81 11.24
7 5 -4 159.77 13.7
-7 -5 4 148.5 13.75
-7 -5 4 158.66 13.77
7 5 -3 200.68 15.57
-7 -5 3 192.48 15.63
-7 -5 3 187.58 15.18
-7 -5 2 42.27 8.16
7 5 -2 43.95 7.69
-7 -5 2 43.8 8.26
7 5 -1 1532.33 42.08
-7 -5 1 1446.83 42.61
-7 -5 1 1487.53 42.31
-7 -5 0 2.4 4.55
7 5 0 -1.72 4.55
-7 -5 -1 2016.6 52.21
-7 -5 -2 -1.04 4.98
-7 -5 -3 1347.32 44.35
-7 -5 -4 46.52 9.45
-7 -5 -5 28.58 7.48
-7 -5 -6 54.69 10.19
-7 -5 -7 181.08 18.03
-7 -5 -7 190.42 10.61
-7 5 -7 175.22 9.65
-7 -5 -8 98.8 13.16
-7 -5 -8 102.71 8.18
-7 5 -8 103.59 7.82
-7 5 -8 95.95 7.83
-7 -5 -9 593.37 32.11
-7 5 -9 666.5 19.46
-7 -5 -9 640.11 19.42
-7 5 -9 632.88 19.02
-7 5 -9 656.49 19.13
-7 5 -10 38.91 7.04
-7 5 -10 49.34 7.1
-7 5 -10 41.13 7.55
-7 -5 -11 579.12 19.32
-7 5 -11 590.46 19.52
-7 5 -11 557.16 17.98
-7 5 -11 572.75 19.45
-7 5 -12 6.04 4.41
-7 -5 -12 7.62 4.74
-7 5 -12 4.3 4.07
-7 5 -12 7.84 4.49
-7 5 -13 478.75 18.06
-7 -5 -13 484.64 17.85
-7 5 -13 438.85 15.75
-7 5 -13 467.24 18.04
-7 5 -14 42.31 6.85
-7 -5 -14 36.21 6.44
-7 5 -14 28.13 5.21
-7 5 -14 36.51 6.86
-7 5 -15 204.18 10.32
-7 5 -15 210.99 12.31
-7 -5 -16 36.33 6.5
-7 -5 -17 7.94 4.44
-7 -5 -18 0.07 3.88
-7 -5 -19 82.67 6.32
-7 -5 -20 1.3 2.56
-7 -5 -21 102.96 5.09
-7 6 24 24.07 2.98
7 6 -24 16.7 3
-7 6 23 18.88 3.03
7 6 -23 16.8 3.75
-7 6 22 148.34 8.2
-7 6 21 5.95 3.22
-7 6 20 393.07 14.61
-7 6 19 51.62 6.14
-7 -6 18 279.25 11.11
-7 6 18 309.64 13.73
-7 -6 17 34.36 4.72
-7 6 17 42.97 5.91
-7 6 16 85.33 7.46
-7 -6 15 128.66 18.97
-7 6 15 110.29 8.26
-7 -6 14 76.08 14.29
-7 6 14 80.88 7.33
-7 -6 13 10.19 7.21
-7 6 13 16.1 3.58
-7 -6 12 325.55 27.16
-7 6 12 381.51 14.27
-7 -6 11 25.71 8.36
-7 6 11 18.53 3.77
-7 -6 10 560.06 33.86
-7 6 10 618.28 17.71
-7 -6 9 1.99 5.84
-7 -6 8 908.31 39.94
-7 -6 7 11.61 5.54
-7 -6 7 11.02 5.99
-7 -6 6 249.95 19.53
-7 -6 6 239.12 17.45
-7 -6 5 185.74 16.03
-7 -6 5 193.08 15.82
-7 -6 4 20.06 6.58
7 6 -4 22.12 6.5
-7 -6 4 22.03 6.31
7 6 -3 329.16 21.22
-7 -6 3 291.04 19.57
-7 -6 3 300.81 19.77
7 6 -2 487.37 24.71
-7 -6 2 481.79 25.27
-7 -6 2 469.71 24.2
7 6 -1 428.26 23.44
-7 -6 1 410.18 23.92
-7 -6 1 396.67 22.2
7 6 0 1281.91 41.02
-7 -6 0 1249.99 42.03
-7 -6 -1 7.84 5.11
-7 -6 -2 1122.49 41.19
-7 -6 -3 40.84 9.14
-7 -6 -4 228.61 19.59
-7 -6 -5 309.95 23.22
-7 -6 -6 1.52 5.67
-7 -6 -7 146.67 16.88
-7 6 -7 150.41 8.95
-7 -6 -7 154.63 9.63
-7 6 -7 168.07 9.75
-7 -6 -8 254.93 21.73
-7 -6 -8 294.63 13.76
-7 6 -8 269.8 12.33
-7 6 -8 272.35 12.54
-7 -6 -9 25.69 8.59
-7 6 -9 37.21 5.86
-7 6 -9 29.75 5.49
-7 -6 -9 30.56 5.71
-7 6 -10 753.89 21.64
-7 -6 -10 783.88 21.73
-7 6 -10 784.6 21.26
-7 6 -11 -5.91 4.67
-7 6 -11 5.79 4.6
-7 6 -11 1.74 3.95
-7 -6 -11 -2.35 4.28
-7 -6 -12 379.12 15.78
-7 6 -12 349.09 15.39
-7 6 -12 384.38 16.23
-7 6 -12 377.57 14.99
-7 6 -13 14.1 5.03
-7 6 -13 18.08 4.8
-7 6 -13 13.11 5.09
-7 -6 -13 15.13 4.77
-7 -6 -14 258.64 13.19
-7 6 -14 239.5 11.62
-7 6 -14 244.37 13.35
-7 6 -14 271.08 14.01
-7 6 -15 22.06 5.53
-7 6 -15 20.96 4.4
-7 -6 -15 23.62 5.85
-7 -6 -16 41.32 6.92
-7 -6 -17 38.93 5.73
-7 -6 -18 30.61 4.98
-7 -6 -19 7.81 3.15
-7 -6 -20 88.94 5.51
-7 7 24 94.29 4.88
-7 7 23 15.26 2.74
7 7 -23 25.46 4.11
-7 7 22 62.38 5.28
-7 7 21 61.57 5.93
-7 7 20 0.95 2.55
-7 -7 19 60.61 5.53
-7 7 19 96.18 7.72
-7 -7 18 100.89 7.1
-7 7 18 126.49 8.79
-7 -7 17 64.27 5.93
-7 7 17 70.81 6.89
-7 7 16 317.55 13.72
-7 7 15 7.79 3.51
-7 -7 14 325.82 28.65
-7 7 14 394.89 15.46
-7 -7 13 131.24 18.12
-7 7 13 139.49 9.14
-7 -7 12 253.4 24.09
-7 7 12 288.93 12.85
-7 -7 11 249.93 23.66
-7 7 11 293.41 12.58
-7 -7 10 63.62 13.35
-7 7 10 55.44 6.11
-7 -7 9 579.06 33.81
-7 7 9 607.59 17.71
-7 -7 8 275.53 22.38
-7 -7 7 377.1 25.63
-7 -7 7 372.59 22.52
-7 -7 6 692.1 30.72
-7 -7 6 697.46 32.92
-7 -7 5 19.47 6.24
-7 -7 5 19.63 6.99
7 7 -4 1141.43 39.69
-7 -7 4 1091.79 39.37
-7 -7 4 1115.9 38.84
-7 -7 3 51.46 9.49
7 7 -3 46.26 8.65
-7 -7 3 47.61 8.77
7 7 -2 965.52 36.57
-7 -7 2 897.9 36.82
-7 -7 2 915.84 34.46
7 7 -1 304.6 20.87
-7 -7 1 273.12 20.81
-7 -7 1 302.15 19.93
-7 -7 0 48.06 9.58
7 7 0 55.51 10.05
7 7 1 397.74 24.19
-7 -7 -1 365.5 24.59
-7 -7 -2 66.6 11.54
-7 -7 -3 205.35 19.52
-7 -7 -4 367.2 25.9
-7 -7 -5 29.79 8.95
-7 -7 -6 519.24 30.89
-7 7 -6 526.65 15.69
-7 -7 -6 550.66 17.09
-7 7 -6 556.15 17.34
-7 -7 -7 1.34 5.63
-7 7 -7 1.34 3.38
-7 7 -7 4.61 3.95
-7 -7 -7 5.29 3.97
-7 -7 -8 167.57 18.19
-7 -7 -8 195.51 11
-7 7 -8 179.46 10.49
-7 7 -8 179.03 10.93
-7 -7 -9 192.13 19.58
-7 7 -9 219.08 11.92
-7 -7 -9 225.77 12.84
-7 7 -9 212.12 11.93
-7 -7 -10 111.64 9.59
-7 7 -10 102.23 8.73
-7 7 -10 100.17 8.64
-7 7 -11 167.23 10.91
-7 -7 -11 162.04 10.67
-7 7 -11 151.72 10.36
-7 7 -12 -1.7 4.26
-7 7 -12 -0.47 3.9
-7 -7 -12 4.68 4.55
-7 -7 -13 122.95 9.49
-7 7 -13 127.33 9.95
-7 7 -13 122.33 9.08
-7 7 -13 119.6 9.35
-7 7 -14 94.71 8.86
-7 -7 -14 90.97 8.55
-7 7 -14 84.62 7.57
-7 7 -14 85.2 7.97
-7 7 -15 31.83 5.82
-7 7 -15 19.33 4.53
-7 -7 -15 19.21 5.06
-7 -7 -16 236.89 11.72
-7 7 -16 210.16 9.5
-7 -7 -17 32.39 5.24
-7 -7 -18 166.09 8.75
-7 -7 -19 17.58 3.5
-7 -7 -20 29.71 3.36
-7 8 23 125.32 6.18
7 8 -23 123.91 7.01
-7 8 22 -1.65 2.29
-7 8 21 22.24 3.69
-7 8 20 0.29 2.5
-7 -8 19 73.2 5.79
-7 8 19 80.18 7.05
-7 -8 18 3.53 2.86
-7 8 18 5.1 3.14
-7 8 17 325.2 14.05
-7 8 16 -0.72 3.07
-7 8 15 645.02 19.72
-7 8 14 -2.02 3.57
-7 -8 13 516.66 35.73
-7 8 13 629.49 19.27
-7 -8 12 31.43 10.32
-7 8 12 32.21 4.92
-7 -8 11 201.83 22.03
-7 8 11 248.99 12.16
-7 -8 10 10.34 6.79
-7 8 10 10.81 3.16
-7 -8 9 44.08 10.34
-7 8 9 40.73 5.1
-7 -8 8 -8.85 6.04
-7 8 8 0.36 2.62
-7 -8 7 557.15 28.58
-7 -8 7 584.17 31.99
-7 -8 6 3.57 5.4
-7 -8 6 6.1 5.54
-7 -8 5 1000.77 39.08
-7 -8 4 38.79 8.29
7 8 -3 1379.99 45.64
-7 -8 3 1324.06 42.98
7 8 -2 3.38 4.64
-7 -8 2 3.91 5.19
7 8 -1 733.01 33.44
-7 -8 1 706.2 30.84
-7 -8 0 18.7 7.69
7 8 0 7.14 5.34
-7 -8 -1 5.8 6.13
7 8 1 2 5.13
-7 -8 -2 7.89 6.01
7 8 2 2.85 5.26
-7 -8 -3 487.71 30.8
-7 -8 -4 8.23 6.31
-7 8 -4 2.97 2.73
-7 8 -4 6.67 3.49
-7 -8 -5 1362 51.33
-7 8 -5 1388.57 25.56
-7 -8 -5 1383.81 26.48
-7 8 -5 1389.3 27.43
-7 -8 -6 16.27 8.09
-7 8 -6 15.79 4.32
-7 8 -6 18.68 3.99
-7 8 -6 21.35 4.85
-7 -8 -6 18.47 4.66
-7 -8 -7 707.71 37.64
-7 8 -7 725.63 19.9
-7 8 -7 767.88 19.55
-7 -8 -7 743.97 21.04
-7 8 -7 787.29 21.54
-7 -8 -8 0.87 5.82
-7 8 -8 7.26 4.55
-7 8 -8 8.14 4.99
-7 -8 -8 6.48 4.56
-7 -8 -9 210.44 20.89
-7 8 -9 238.19 12.74
-7 8 -9 234.61 12.14
-7 8 -10 11.1 4.82
-7 -8 -10 4.26 4.32
-7 8 -10 4.28 4.52
-7 8 -11 9.52 4.64
-7 8 -11 10.51 4.41
-7 -8 -11 11.35 4.69
-7 8 -12 0.44 4.36
-7 8 -12 2.76 3.99
-7 -8 -12 -0.91 4.23
-7 8 -13 42.49 6.86
-7 -8 -13 55.28 7.57
-7 8 -13 32.34 5.69
-7 8 -14 -4.6 4.74
-7 8 -14 -4.03 4.01
-7 -8 -14 -6.92 5.05
-7 -8 -15 203.79 11.11
-7 8 -15 176.3 9.45
-7 8 -15 204.85 11.7
-7 8 -16 1.65 3.27
-7 -8 -16 6.11 4.27
-7 -8 -17 207.49 10.21
-7 -8 -18 8.92 3.35
-7 -8 -19 75.87 5.14
-7 -8 -20 -1.9 2.14
-7 9 23 35.81 3.25
7 9 -23 32.48 3.83
-7 9 22 37.1 3.85
-7 9 21 103.94 6.57
-7 9 20 8.25 3.15
-7 -9 19 98.41 6.31
-7 9 19 110.45 7.69
-7 -9 18 90.26 6.44
-7 9 18 103.05 7.89
-7 9 17 56.23 6.15
-7 9 16 316.52 13.82
7 9 -15 9.7 4.73
-7 9 15 -4.05 3.03
7 9 -14 444.53 15.44
-7 9 14 475.7 16.89
-7 9 13 27.09 4.86
-7 -9 12 215.45 22.82
-7 9 12 236.66 12.4
-7 -9 11 104.85 16.79
-7 9 11 124.48 8.73
-7 -9 10 26.85 9.75
-7 9 10 15.85 4.25
-7 -9 9 194.13 20.88
-7 9 9 216.04 11.14
-7 -9 8 203.33 20.3
-7 9 8 208.67 10.93
-7 -9 7 130.89 15.19
-7 -9 7 148 16.76
-7 9 7 162.2 8.67
-7 9 7 157.57 9.44
-7 -9 6 764.95 36.25
-7 9 6 763.87 20.2
-7 -9 5 35.16 7.86
-7 -9 4 819.96 35.38
7 9 -3 7 4.82
-7 -9 3 2.15 4.97
7 9 -2 569.47 30.69
-7 -9 2 582.73 29.1
7 9 -1 111.33 14.47
-7 -9 1 109.85 12.87
7 9 0 63.91 11.67
7 9 1 688.22 34.62
-7 -9 -2 61.91 11.9
7 9 2 61.86 11.61
7 9 3 361.85 25.81
-7 -9 -3 328.5 26.19
-7 9 -3 344.65 12.8
-7 9 -3 348.86 13.7
-7 -9 -4 513.98 32.42
-7 9 -4 513.24 15.77
-7 -9 -4 492.42 15.53
-7 9 -4 515.92 16.82
-7 -9 -5 52.89 12.26
-7 9 -5 70.14 6.43
-7 -9 -5 54.11 6.15
-7 9 -5 59.52 6.65
-7 -9 -6 530.41 33.42
-7 9 -6 537.09 17.1
-7 9 -6 547.6 16.52
-7 -9 -6 526.38 17.37
-7 9 -6 583.47 18.85
-7 -9 -7 43.29 10.91
-7 9 -7 56.48 7.05
-7 9 -7 57.28 6.14
-7 9 -7 63.92 7.39
-7 -9 -7 63.85 7.44
-7 -9 -8 365.02 15.29
-7 9 -8 378.47 15.72
-7 9 -8 371.4 15.05
-7 -9 -9 87.23 8.37
-7 9 -9 100.11 8.77
-7 9 -9 86.91 8.46
-7 9 -10 114.91 9.04
-7 9 -10 115.71 9.37
-7 -9 -10 116.28 9.77
-7 -9 -11 161.96 10.62
-7 9 -11 196.45 11.76
-7 9 -11 176.77 11.01
-7 9 -12 -2.04 4.16
-7 9 -12 -2.44 4.26
-7 -9 -12 -4.92 5.01
-7 9 -13 66.06 7.2
-7 9 -13 72.46 7.79
-7 -9 -13 55.89 6.88
-7 9 -14 85.09 8.05
-7 -9 -14 91.55 8.06
-7 9 -14 79.43 7.32
-7 9 -15 31.33 5.57
-7 9 -15 23.36 4.51
-7 -9 -15 27.59 5.24
-7 -9 -16 182.89 9.78
-7 9 -16 160.2 7.98
-7 -9 -17 2.47 3.15
-7 -9 -18 90.78 5.8
-7 -9 -19 13.78 2.62
-7 10 22 103.55 5.43
7 10 -22 104.12 6.47
-7 10 21 9.15 2.57
-7 10 21 10.32 2.77
-7 -10 20 212.34 7.29
-7 10 20 281.6 10.81
-7 -10 19 5.93 2.34
-7 10 19 14.11 3.44
-7 -10 18 165.82 8.3
-7 10 18 214.36 10.63
-7 10 17 27.28 4.51
7 10 -16 42.15 5.77
-7 10 16 38.8 5.51
7 10 -15 90.06 7.91
-7 10 15 94.9 8.01
7 10 -14 40.6 6.12
-7 10 14 37.01 5.66
-7 10 13 41.21 5.64
-7 10 12 383.13 15.13
-7 10 11 1.79 3.14
-7 -10 11 1.47 6.07
-7 10 10 878 22.94
-7 -10 10 740.77 41.21
-7 10 9 1.47 3.11
-7 10 9 -3.03 3.41
-7 -10 9 -4.28 6.59
-7 10 8 805.23 19.09
-7 10 8 841.61 22.18
-7 10 8 830.4 20.19
-7 -10 8 770.61 40.03
-7 10 7 117.39 7.59
-7 10 7 122.36 8.01
-7 10 7 120.91 8.77
-7 -10 7 108.47 15.39
-7 10 6 208.96 9.69
-7 10 6 232.52 11.58
-7 10 6 211.68 10.48
-7 -10 6 193.32 19.11
-7 10 5 204.73 9.64
-7 10 5 226.44 10.29
-7 10 5 218.97 11.2
-7 -10 5 210.93 19.15
-7 10 4 17.06 3.54
-7 10 4 9.87 3.57
-7 10 4 10.95 3.51
-7 -10 4 16.05 6.63
-7 10 3 198.25 9.61
-7 10 3 206.26 11.12
7 10 -3 209.73 19.72
-7 -10 3 193.72 17.45
7 10 -2 269.07 22.02
-7 -10 2 262.71 19.98
-7 10 2 313.41 12.09
7 10 -1 35.16 9.4
-7 10 1 37.43 5.17
7 10 0 1072.99 44.48
-7 10 0 1037.93 22.29
7 10 1 5.32 5.85
-7 10 -1 3.58 3.07
7 10 2 887.6 41.21
-7 -10 -2 853.26 42.91
-7 10 -2 874.69 20.7
-7 -10 -3 40.28 10.57
7 10 3 50.71 10.98
-7 10 -3 52.65 5.92
-7 -10 -3 39.21 4.61
7 10 4 240.48 22.44
-7 -10 -4 220.35 22.58
-7 10 -4 234.7 11.22
-7 -10 -4 232.9 10.87
-7 -10 -5 72.82 14.54
7 10 5 85.79 14.66
-7 10 -5 99.79 8.05
-7 -10 -5 78.58 6.96
-7 10 -5 87.95 7.9
-7 -10 -6 -3.7 7.35
-7 10 -6 -2.72 3.69
-7 10 -6 -0.11 3.79
-7 -10 -6 -1.79 3.45
-7 -10 -7 147.76 19.28
-7 10 -7 157.25 10
-7 10 -7 174.31 9.51
-7 -10 -7 162.38 9.91
-7 10 -7 171.01 10.86
-7 -10 -8 75.23 14.16
-7 10 -8 89.23 7.79
-7 -10 -8 99.47 8.41
-7 10 -8 87.98 8.59
-7 -10 -9 83.65 8.31
-7 10 -9 79.25 8.04
-7 10 -9 85.31 8.44
-7 -10 -10 186.05 10.96
-7 10 -10 220.18 12.19
-7 10 -10 210.41 12.46
-7 10 -11 0.37 4.5
-7 10 -11 -0.76 4.66
-7 -10 -11 0.7 4.64
-7 10 -12 284.67 13.79
-7 -10 -12 271.09 12.63
-7 10 -12 271.97 13.11
-7 10 -13 28.29 5.3
-7 -10 -13 27.07 5.44
-7 -10 -14 147.3 9.39
-7 10 -14 150.91 9.97
-7 10 -14 131.05 8.56
-7 10 -15 51.04 5.96
-7 -10 -15 61.42 6
-7 10 -15 44.77 5.2
-7 10 -16 15.32 3.21
-7 -10 -16 5.78 3.09
-7 -10 -17 23.48 3.55
-7 -10 -18 20.04 3.09
7 11 -22 -0.67 2.38
-7 11 21 197.2 6.53
-7 11 21 196.73 7.67
-7 11 20 24.33 3.71
-7 11 20 28.29 3.5
-7 -11 19 278.11 9.47
-7 11 19 312.07 11.46
-7 11 19 297.65 9.99
-7 -11 18 22.73 3.3
-7 11 18 27.08 4.16
-7 11 18 29.4 4.41
7 11 -17 124.41 8.04
-7 11 17 126.02 8.23
7 11 -16 13.18 4.47
-7 11 16 10.55 3.61
7 11 -15 3.46 3.8
-7 11 15 2.67 3.22
7 11 -14 2.38 3.79
-7 11 14 0.49 2.87
-7 11 13 159.75 10.12
-7 11 12 7.17 3.37
-7 11 12 10.9 3.94
-7 11 11 593.94 18.98
-7 11 11 593.17 17.41
-7 11 10 19.31 4.76
-7 11 10 19.34 4.85
-7 -11 10 19.83 8.69
-7 11 9 819.35 19.83
-7 11 9 874.62 22.83
-7 11 9 820.77 20.5
-7 11 8 -2.24 3.05
-7 11 8 -1.5 3.15
-7 11 8 2.35 3.07
-7 -11 8 2.66 5.91
-7 11 7 447.66 14.79
-7 11 7 440.86 14.96
-7 11 7 467.78 16.73
-7 11 6 33.45 5.16
-7 11 6 29.15 4.57
-7 11 6 35.98 4.86
-7 -11 6 45.73 9.45
-7 11 5 49.67 5.48
-7 11 5 50.34 5.6
-7 11 5 51.27 6.19
-7 -11 5 46.59 10.21
-7 11 4 43.79 5.26
-7 11 4 45.2 5.33
-7 11 4 45.37 5.89
-7 -11 4 37.34 9.7
-7 11 3 184.92 9.85
-7 11 3 159.6 10.3
7 11 -2 13.06 6.53
-7 11 2 17.91 4.42
7 11 -1 649.39 35.92
-7 11 1 634.48 17.96
7 11 0 15.1 8.53
-7 11 0 21.35 4.67
7 11 1 1019.71 45.36
-7 11 -1 1012.11 23.1
7 11 2 1.63 7.19
-7 11 -2 3.5 2.99
7 11 3 717.01 38.84
-7 11 -3 670.79 18.68
-7 -11 -4 27.54 10.75
7 11 4 33.94 10.4
-7 11 -4 30.11 5.14
-7 -11 -5 79.86 15.25
7 11 5 108.91 15.88
-7 11 -5 122.36 8.95
-7 -11 -5 105.31 7.53
-7 11 -5 109.39 8.85
-7 -11 -6 21.52 9.98
7 11 6 30.14 9.66
-7 11 -6 6.81 3.54
-7 11 -6 40.88 6.92
-7 -11 -6 27.76 4.79
-7 11 -7 49.11 6.1
-7 11 -7 58.33 5.61
-7 11 -7 53.77 6.93
-7 -11 -7 46.06 5.75
-7 11 -8 -0.98 3.89
-7 11 -8 7.16 4.67
-7 -11 -8 -0.35 3.99
-7 -11 -9 253.94 11.97
-7 11 -9 261.53 12.95
-7 11 -9 271.79 13.73
-7 11 -10 5.61 4.76
-7 -11 -10 -2.7 4.21
-7 -11 -11 359.05 13.92
-7 11 -11 413.43 16.05
-7 11 -11 403.24 16.04
-7 11 -12 -1.92 4.33
-7 11 -12 -3.06 4.41
-7 -11 -13 177.13 9.62
-7 11 -13 212.09 11.29
-7 11 -13 197.34 10.75
-7 11 -14 -4.03 4.1
-7 -11 -14 -13.92 4.55
-7 11 -14 -0.83 3.65
-7 11 -15 47.26 5.76
-7 -11 -15 41.62 4.78
-7 11 -15 40.45 4.85
-7 11 -16 25.02 3.94
-7 -11 -16 6.62 2.57
-7 -11 -17 5.31 2.55
-7 12 21 3.14 1.66
-7 -12 20 104.09 4.96
-7 12 20 125.75 6.21
-7 -12 19 34.85 2.94
-7 12 19 36.03 3.95
-7 -12 18 113.92 6.4
-7 12 18 122.83 6.45
-7 12 18 115.14 7.25
7 12 -17 120.88 7.62
-7 12 17 135.17 8.21
-7 12 17 118.76 6.79
7 12 -16 41.39 5.66
-7 12 16 35.01 4.99
-7 12 16 39.61 4.75
7 12 -15 168.63 9.73
-7 12 15 170.61 8.71
-7 12 15 161.77 9.7
7 12 -14 11.87 4.7
-7 12 14 2.1 3.11
-7 12 14 2.93 3.4
-7 12 13 57.23 5.93
-7 12 13 55.52 6.43
-7 12 12 150.7 8.97
-7 12 12 151.07 9.94
-7 12 11 17.77 4.44
-7 12 11 9.61 3.56
-7 12 10 389.27 14.12
-7 12 10 402.03 14.41
-7 12 10 396.92 16.19
-7 12 9 -1.61 3.45
-7 12 9 -2.1 3.58
-7 12 9 -4.64 3.76
-7 -12 9 -0.71 7.62
-7 12 8 383.03 14.12
-7 12 8 389.62 14.22
-7 12 8 406.88 15.87
-7 12 7 115.33 8.08
-7 12 7 115.54 7.81
-7 12 7 114.05 8.92
-7 -12 7 110.81 16.17
-7 12 6 84.04 7.06
-7 12 6 86.42 7.13
-7 12 6 96.38 8.5
-7 12 5 405.64 14.71
-7 12 5 435.67 16.45
-7 12 5 404.74 14.33
-7 12 4 6.97 4.13
-7 12 4 11.94 5.17
-7 12 3 417.4 15.19
-7 12 2 153.38 9.57
7 12 -1 230.11 22.02
-7 12 1 218.47 11.11
7 12 0 361.39 28.09
-7 12 0 374.7 14.22
7 12 1 -2.59 5.55
-7 12 -1 -0.65 3.07
7 12 2 406.54 29.74
-7 12 -2 407.8 15.05
7 12 3 126.42 17.53
-7 -12 -3 113.49 17.77
-7 12 -3 121.2 8.75
-7 -12 -4 75.3 15.03
7 12 4 107.43 16.71
-7 12 -4 112.33 8.43
-7 12 -5 331.75 13.96
-7 12 -5 341.82 15.1
-7 12 -6 2.49 3.26
-7 12 -6 3.38 4.78
-7 12 -7 234.34 11.77
-7 12 -7 246.86 11.41
-7 12 -7 260.33 13.37
-7 12 -8 40.82 6.18
-7 -12 -8 33.42 5.27
-7 12 -8 39.02 6.49
-7 -12 -9 111.4 8.13
-7 12 -9 116.5 8.94
-7 12 -10 147.32 10.34
-7 -12 -10 130.09 8.49
-7 12 -10 148.3 9.99
-7 12 -11 -0.94 4.32
-7 -12 -11 6.2 3.78
-7 12 -11 3.47 4.07
-7 -12 -12 149.08 8.51
-7 12 -12 170.08 10.31
-7 12 -12 163.37 9.97
-7 12 -13 20.56 4.4
-7 12 -13 19.81 4.18
-7 -12 -13 19.85 3.71
-7 12 -14 84.71 6.84
-7 -12 -14 69.04 5.35
-7 12 -14 68.59 6.1
-7 -12 -15 65.06 4.83
-7 12 -15 66.55 5.41
-7 12 -15 77.61 6.39
-7 -12 -16 2.23 2.26
-7 12 -16 1.23 2.21
-7 -13 19 9.14 1.75
-7 13 19 9.2 2.25
-7 -13 18 83.59 5.07
7 13 -18 85.97 5.54
-7 13 18 92.34 6.09
7 13 -17 15.33 3.67
-7 13 17 15.97 3.33
7 13 -16 283.98 11.46
-7 13 16 307.84 11.99
7 13 -15 -2.31 3.78
-7 13 15 -3.21 2.8
7 13 -14 356.91 13.89
-7 13 14 384.32 14.35
-7 13 13 0.21 2.81
-7 13 12 234.54 12.07
-7 13 11 7.79 3.05
-7 13 11 10.4 3.75
-7 13 10 19.7 4.43
-7 13 10 21.4 4.58
-7 13 9 18.01 4.8
-7 13 9 26.35 4.81
-7 13 8 110.4 8.01
-7 13 8 106.79 8.74
-7 13 7 17.46 4.5
-7 13 7 8.96 3.69
-7 13 6 630.06 18.42
-7 13 6 626.78 19.91
-7 13 5 1.66 3.77
-7 13 4 820.42 21.25
-7 13 3 7.65 4.61
-7 13 2 506.83 17.14
-7 13 1 8.66 4.32
7 13 0 111.17 17.03
-7 13 0 114.66 8.88
7 13 1 58.68 12.26
-7 13 -1 61.96 6.65
-7 13 -2 91.2 7.88
-7 13 -3 28.81 5.27
-7 13 -4 391.62 15.14
-7 13 -5 4.14 4.8
-7 13 -6 452.89 15.52
-7 13 -6 514.21 18.49
-7 13 -7 15.09 2.75
-7 13 -7 6.91 5.32
-7 13 -8 287.33 12.73
-7 13 -8 338.88 15.23
-7 13 -9 21.41 5.17
-7 13 -9 21.77 5.93
-7 13 -10 69.84 7.01
-7 13 -10 71.45 7.48
-7 13 -11 33.33 6.02
-7 13 -11 36.03 6.14
-7 13 -12 -1.88 3.44
-7 13 -12 -1.46 3.75
-7 13 -13 5.07 3.29
-7 13 -13 7.16 3.6
-7 13 -14 62.93 5.51
-7 13 -14 71.86 5.88
-7 13 -15 -2.64 2.86
-7 13 -16 138.72 5.87
-7 -14 19 23.43 2.46
7 14 -18 15.98 2.95
-7 -14 18 17.77 2.36
-7 14 18 13.72 2.48
7 14 -17 150.48 7.63
-7 14 17 171.16 7.88
7 14 -16 1.88 3.06
-7 14 16 -1.22 2.35
7 14 -15 296.41 11.69
-7 14 15 289.19 11.55
7 14 -14 2.11 3.58
-7 14 14 2.56 2.79
7 14 -13 259.99 12.01
-7 14 13 252.92 11.8
-7 14 12 34.15 4.89
-7 14 12 29.2 4.55
-7 14 11 78.29 6.79
-7 14 11 74.56 7.11
-7 14 10 107.91 7.79
-7 14 10 100.02 8
-7 14 9 15.83 4.34
-7 14 9 19.1 4.44
-7 14 8 59.02 6.09
-7 14 8 46.08 6.18
-7 14 7 275.36 12.31
-7 14 7 250.25 13.05
-7 14 6 19.73 4.49
-7 14 5 513.36 17.31
-7 14 4 4.23 4.24
-7 14 3 443.51 16.25
-7 14 2 9.49 4.47
-7 14 1 234.74 12.25
-7 14 0 71.28 7.34
-7 14 0 74.92 7.21
-7 14 -1 2.83 3.46
-7 14 -2 97.01 8.01
-7 14 -3 212.46 11.55
-7 14 -4 24.72 4.95
-7 14 -4 22.09 5.45
-7 14 -5 559.92 17.58
-7 14 -5 481.9 17.84
-7 14 -6 3.67 1.58
-7 14 -6 23.27 6.12
-7 14 -7 402.39 14.33
-7 14 -7 457.38 17.1
-7 14 -8 37.44 6.67
-7 14 -9 124.54 8.28
-7 14 -9 150.84 10.25
-7 14 -10 20.95 4.69
-7 14 -10 24.67 5.2
-7 14 -11 13.47 4.76
-7 14 -11 5.9 3.73
-7 14 -12 25.91 4.35
-7 14 -12 25.16 4.55
-7 14 -13 32.52 4.43
-7 14 -13 27.53 4.19
-7 14 -14 11.06 2.85
-7 14 -15 97.83 5.34
-7 -15 18 21.44 2.62
-7 -15 17 56.64 4.25
7 15 -17 54.74 4.43
7 15 -16 75.21 5.67
-7 15 16 69.58 4.91
7 15 -15 -3.19 3.41
-7 15 15 -2.64 2.29
7 15 -14 98.43 7.35
-7 15 14 94.14 6.7
7 15 -13 65.12 6.46
-7 15 13 55.85 5.52
-7 15 12 64.72 5.71
-7 15 12 57.23 5.88
-7 15 11 172.02 9.13
-7 15 11 166.51 9.55
-7 15 10 2.07 3.34
-7 15 10 1.01 3.1
-7 15 9 320.77 12.97
-7 15 8 41.27 5.5
-7 15 7 258.18 12.21
-7 15 6 208.17 11
-7 15 5 22.14 5.18
-7 15 4 268.67 12.89
-7 15 3 45.86 6.39
-7 15 2 132.09 9.91
-7 15 1 225.37 12.18
-7 15 0 28.33 5.64
-7 15 0 22.76 5.28
-7 15 -1 347.56 14.66
-7 15 -1 319.05 13.44
-7 15 -2 13.26 4.47
-7 15 -2 12.54 4.85
-7 15 -3 169.27 10.47
-7 15 -3 190.19 11
-7 15 -4 85.92 7.63
-7 15 -4 99.86 8.48
-7 15 -5 -9.1 2.95
-7 15 -5 23.56 5.76
-7 15 -6 143.86 8.36
-7 15 -6 142.21 10.05
-7 15 -7 44.21 4.65
-7 15 -7 54.32 7.14
-7 15 -8 102.15 8.54
-7 15 -9 132.06 9.22
-7 15 -10 14.64 3.91
-7 15 -10 21.96 4.83
-7 15 -11 153.37 7.97
-7 15 -11 172.08 9.25
-7 15 -12 1.01 2.82
-7 15 -12 -2.91 3.29
-7 15 -13 114.98 6.64
-7 15 -14 25 3.25
7 16 -17 -1.09 2.11
-7 -16 17 4.91 1.7
7 16 -16 29.36 3.55
-7 -16 16 21.61 2.66
7 16 -15 0.34 3.01
7 16 -14 20.63 4.05
7 16 -13 -1.83 3.67
-7 16 12 171.26 8.19
7 16 -12 178.56 9.79
-7 16 11 -4.8 3.25
-7 16 10 380.22 13.22
-7 16 9 -1.99 3.06
-7 16 8 504.27 16.11
-7 16 7 6.93 3.88
-7 16 6 181.67 10.31
-7 16 5 3.03 3.49
-7 16 4 3.22 3.43
-7 16 3 11.86 4.84
-7 16 2 293.92 13.6
-7 16 1 22.12 5.87
-7 16 0 499.53 17.24
-7 16 0 441.23 14.9
-7 16 -1 13.6 5.14
-7 16 -1 14.44 4.78
-7 16 -2 346.62 14.38
-7 16 -2 318.38 13.25
-7 16 -3 2.86 3.52
-7 16 -3 6.12 4.31
-7 16 -4 152.71 10.15
-7 16 -4 117.93 8.72
-7 16 -5 9.22 4.77
-7 16 -6 2.01 2.2
-7 16 -6 2.74 3.73
-7 16 -7 -3.21 3.99
-7 16 -8 67.68 6.63
-7 16 -9 1.36 3.5
-7 16 -10 186.43 9.46
-7 16 -11 -2.46 3.27
-7 16 -12 164.7 7.72
-7 16 -13 -1.29 2.22
-7 -17 16 42.65 3.35
7 17 -16 42.23 3.58
7 17 -15 -1.8 2.3
-7 -17 15 2.56 1.38
7 17 -14 51.16 4.81
7 17 -13 50.46 5.28
-7 17 12 18.39 3.06
7 17 -12 17.25 4.03
-7 17 11 208.76 8.91
7 17 -11 231.97 10.81
-7 17 10 0.61 2.66
-7 17 9 321.29 11.99
-7 17 8 11.29 3.68
-7 17 7 231.06 10.87
-7 17 6 69.89 6.68
-7 17 5 30.41 5.35
-7 17 4 140.63 9.35
-7 17 3 24.64 5.18
-7 17 2 125.71 9.21
-7 17 1 229.81 11.72
-7 17 0 35.25 5.95
-7 17 -1 385.22 14.74
-7 17 -1 332.8 12.62
-7 17 -2 2.67 3.7
-7 17 -2 -3.44 3.78
-7 17 -3 198.53 10.86
-7 17 -3 196.57 10.28
-7 17 -4 64.18 6.31
-7 17 -5 44.31 4.38
-7 17 -5 35.45 5.31
-7 17 -6 121.21 7.02
-7 17 -6 117.35 8.1
-7 17 -7 10.48 3.95
-7 17 -8 46.64 5.33
-7 17 -9 64.28 5.72
-7 17 -10 6.84 3.07
-7 17 -11 94.56 5.87
7 17 12 0.3 1.53
-7 17 -12 -1.65 2.2
-7 -18 15 138.07 5.54
7 18 -14 -3.8 2.56
-7 -18 14 -0.06 1.51
7 18 -13 130.03 6.92
-7 18 12 15.14 2.34
7 18 -12 18.81 3.65
7 18 -11 20.31 4
-7 18 11 20.04 3.13
-7 18 10 79.65 5.42
7 18 -10 86.25 6.86
-7 18 9 13.53 3.07
-7 18 8 70.03 5.81
-7 18 7 168.25 8.87
-7 18 6 25.05 4.6
-7 18 5 356.8 13.28
-7 18 4 8.32 4.29
-7 18 3 348.86 13.6
-7 18 2 34.6 5.51
-7 18 1 156.81 9.5
-7 18 0 64.38 6.57
-7 18 -1 5.8 3.56
-7 18 -1 -0.04 3.23
-7 18 -2 56.37 5.81
-7 18 -2 57.18 5.66
-7 18 -3 127.45 7.87
-7 18 -3 62.47 5.76
-7 18 -4 12.84 0.98
-7 18 -4 17.39 4.07
-7 18 -5 215.8 9.22
-7 18 -5 209.65 9.66
-7 18 -6 3.31 3.29
7 18 7 194.29 7.5
-7 18 -7 189.77 8.99
7 18 8 11.55 2.49
-7 18 -8 16.52 3.7
7 18 9 79.87 4.59
-7 18 -9 69.84 5.29
7 18 10 13.32 2.04
-7 18 -10 13.16 2.86
-7 18 -11 -1.14 1.97
7 19 -13 -1.18 2.08
-7 -19 13 1.52 1.38
-7 -19 12 52.53 3.66
7 19 -12 66.2 4.84
-7 19 11 2.94 1.77
7 19 -11 1.83 2.65
7 19 -10 5.75 3.14
-7 19 10 2.19 2.02
7 19 -9 4.34 3.08
-7 19 9 2.59 2.19
-7 19 8 57.72 4.82
-7 19 7 0.34 2.5
-7 19 6 254.57 10.18
-7 19 5 5.8 3.47
-7 19 4 346.02 12.28
-7 19 3 11.13 4.14
-7 19 2 215.92 10.13
-7 19 1 14.28 3.63
-7 19 0 21.65 4.16
-7 19 -1 7.76 3.12
-7 19 -2 75.17 5.68
-7 19 -2 26.02 3.55
-7 19 -3 3.16 2.62
-7 19 -4 162.54 7.51
-7 19 -4 154.39 7.44
-7 19 -5 -0.25 2.54
-7 19 -6 233.58 8.81
-7 19 -7 2.91 2.53
-7 19 -8 142.81 6.54
-7 19 -9 -0.74 1.93
7 20 -11 18.06 2.73
-7 20 10 88.56 4.41
7 20 -10 105.57 5.68
-7 20 9 -1.8 1.79
7 20 -9 -3.57 2.67
-7 -20 9 -2.27 1.58
-7 20 8 81.08 4.91
7 20 -8 87.11 5.8
-7 20 7 39.95 3.88
7 20 -7 41.3 4.35
-7 20 6 24.67 3.42
-7 20 5 133.28 6.79
-7 20 4 2.52 2.54
-7 20 3 116.3 6.83
-7 20 2 50.33 4.83
-7 20 1 39.96 4.49
-7 20 0 104.25 6.56
-7 20 -1 4.6 2.42
-7 20 -2 93.98 5.44
-7 20 -3 36.83 3.69
-7 20 -4 42.16 3.58
-7 20 -5 86.74 4.9
-7 20 -6 2.56 1.85
7 21 -8 -7.16 2.36
-7 21 7 109.49 4.98
7 21 -7 131.83 5.81
-7 21 6 -2.91 1.94
7 21 -6 2.01 2.02
-7 21 5 12.43 2.38
7 21 -5 15.11 2.69
-7 21 4 10.42 2.37
7 21 -4 11.68 2.58
-7 21 3 26.63 3.3
-7 21 2 13.1 3.06
-7 21 1 143.99 6.33
-7 21 0 -4.88 2.29
-7 21 -1 161.5 6.58
-7 21 -2 5.21 1.94
-8 0 24 50.81 3.99
-8 0 23 6.75 2.65
-8 0 22 167.74 8.63
-8 0 21 7.16 3.41
-8 0 20 267.62 12.15
-8 0 19 0.14 2.85
-8 0 18 337.6 14.1
-8 0 17 -1.72 3.06
-8 0 16 186.95 10.62
-8 0 15 -2.31 3.09
-8 0 15 -11.04 7.1
-8 0 14 17.53 3.71
-8 0 14 16.02 4.07
-8 0 14 17.45 7.88
-8 0 13 1.36 2.36
-8 0 13 1.84 2.95
-8 0 13 0.63 4.84
-8 0 12 416.84 13.05
-8 0 12 433.77 27.35
-8 0 12 415.68 14.38
-8 0 11 3.87 5.9
-8 0 10 1078.71 40.7
-8 0 9 -1.04 4.96
-8 0 8 1412.31 44.94
-8 0 7 4.2 4.67
-8 0 7 0.58 4.39
-8 0 6 585.11 28.12
-8 0 6 582.52 24.59
-8 0 5 -0.42 4.27
-8 0 5 4.64 4.62
-8 0 4 3.54 4.65
-8 0 4 1.75 4.21
-8 0 3 5.26 4.64
8 0 -3 1.4 3.13
8 0 -2 1204.66 30.41
-8 0 2 1192.27 37.33
-8 0 1 7.01 4.88
8 0 -1 3.07 3.65
-8 0 0 2680.35 57.63
-8 0 -1 -2.68 5.67
-8 0 -2 1082.98 37.95
-8 0 -3 -3.89 5.38
-8 0 -4 315.38 21.77
-8 0 -5 3.36 5.66
-8 0 -6 39.62 9.25
-8 0 -7 0.96 5.93
-8 0 -7 0.88 3.06
-8 0 -8 91.84 7.64
-8 0 -8 91.73 7.01
-8 0 -9 -1.64 3.57
-8 0 -9 -5.76 4.2
-8 0 -10 216.98 11.81
-8 0 -11 4.64 4.92
-8 0 -12 732.91 21.61
-8 0 -13 3.18 5.39
-8 0 -14 302.86 14.09
-8 0 -15 -3.43 4.54
-8 0 -16 24.71 5.27
-8 0 -17 -2.84 3.62
-8 0 -18 19.95 4.35
-8 0 -19 -1.25 2.47
-8 0 -20 92.25 4.75
-8 1 24 37.53 3.66
-8 -1 24 36.58 3.35
-8 -1 23 82.97 5.5
-8 1 23 91.71 5.95
-8 -1 22 22.19 3.69
-8 1 22 20.48 3.74
-8 1 21 215.24 10.47
-8 -1 21 191.99 9.57
-8 1 20 3.39 3.27
-8 -1 20 7.52 3.64
-8 1 19 223.55 11.65
-8 -1 19 210.48 10.8
-8 -1 18 47.97 5.86
-8 1 18 47.89 5.83
-8 1 17 140.4 9.32
-8 -1 17 140.65 9.16
-8 -1 16 151.94 9.53
-8 1 16 151.03 9.48
-8 -1 15 4.31 2.58
-8 1 15 3.6 2.93
-8 -1 15 8.41 3.42
-8 -1 15 7.15 5.55
-8 -1 14 306.56 11.22
-8 -1 14 296.94 12.65
-8 1 14 291.65 12.79
-8 -1 14 279.98 23.71
-8 1 13 50.46 4.91
-8 -1 13 63.95 5.62
-8 1 13 57.08 6.01
-8 -1 13 51.52 5.42
-8 -1 13 57.4 11.39
-8 1 13 57.49 10.61
-8 1 12 228.85 9.49
-8 -1 12 229.78 9.76
-8 -1 12 233.7 20.78
-8 1 12 236.36 19.55
-8 1 12 225.67 10.64
-8 -1 11 469.08 28.4
-8 1 11 471.94 26.87
-8 -1 10 0.22 5.19
-8 1 10 5.21 5.21
-8 -1 9 639.08 31.43
-8 1 9 666.39 30.77
-8 -1 8 126.26 14.34
-8 1 8 135.15 14.08
-8 -1 7 766.67 27.54
-8 -1 7 759.55 32.98
-8 1 7 774.43 32.04
-8 -1 6 400.8 20.24
-8 -1 6 401.24 23.81
-8 1 6 389.2 22.58
-8 1 5 300.4 18.38
-8 -1 5 318.68 18.43
-8 -1 5 312.43 20.43
-8 1 5 307.46 20.01
-8 -1 4 895.46 31.06
-8 -1 4 883.14 34.18
-8 1 4 899.31 31.72
-8 -1 3 101.92 11.3
8 1 -3 97.51 9.63
-8 -1 3 85.76 11.43
-8 1 3 94.95 11.03
-8 -1 2 1101.93 35.38
8 1 -2 1130.23 31.55
-8 1 2 1103.98 35.9
-8 -1 1 1696.63 45.07
8 1 -1 1672.51 39.28
-8 1 1 1764.58 45.94
-8 -1 0 295.71 20
-8 1 0 291.28 19.6
-8 -1 -1 1914.64 49.6
-8 1 -1 1878.57 49.01
-8 1 -2 2.67 4.92
-8 -1 -2 1.9 4.46
-8 -1 -3 749.8 32.37
-8 1 -3 750.13 32.19
-8 -1 -4 150.05 15.62
-8 1 -4 140.5 15.02
-8 -1 -5 187.93 17.48
-8 1 -5 175.77 16.71
-8 1 -6 268.19 20.97
-8 -1 -6 255.84 20.61
-8 -1 -7 53.89 10.66
-8 -1 -7 58.79 6.49
-8 1 -7 56.65 5.65
-8 -1 -8 133.61 16.03
-8 1 -8 139.81 9.1
-8 -1 -8 142.49 9.62
-8 1 -8 130.18 8.42
-8 -1 -9 326.47 24.66
-8 1 -9 361.19 14.32
-8 -1 -9 357.99 14.92
-8 1 -9 366.81 14
-8 1 -10 71.77 7.41
-8 -1 -10 71.68 7.51
-8 1 -10 63.88 6.61
-8 1 -11 439.93 16.48
-8 1 -11 439.84 15.59
-8 -1 -11 450.85 16.98
-8 1 -12 1.87 5.27
-8 -1 -12 -0.87 4.69
-8 1 -13 344.93 14.94
-8 -1 -13 331.29 15.27
-8 1 -14 71.14 7.76
-8 -1 -14 75.3 8.14
-8 1 -15 24.74 5.43
-8 -1 -15 34.25 6.53
-8 1 -16 99.81 7.75
-8 -1 -16 107.73 8.28
-8 1 -17 -0.63 3.53
-8 -1 -17 0.49 4.39
-8 1 -18 74.91 5.98
-8 -1 -18 71.76 6.13
-8 -1 -19 53.4 4.82
-8 1 -19 36.86 3.63
-8 -1 -20 5.02 2.27
-8 2 24 14.09 2.71
-8 -2 24 10.79 2.14
-8 2 23 103.85 6.32
-8 -2 23 98.45 5.76
-8 2 22 34.14 4.39
-8 -2 22 28.71 3.73
-8 2 21 17.87 4.04
-8 -2 21 13.92 3.26
-8 -2 20 63.06 5.78
-8 2 20 72.13 6.55
-8 2 19 65.46 6.74
-8 -2 19 53.33 5.44
-8 2 18 28.09 4.94
-8 -2 18 24.77 4.31
-8 2 17 310.29 13.81
-8 -2 17 279.88 12.56
-8 -2 16 20.37 4.44
-8 2 16 28.28 4.85
-8 -2 16 24.19 4.52
-8 -2 15 644.54 16.52
-8 2 15 612.8 18.87
-8 -2 15 533.07 17.12
-8 -2 15 560.18 35.36
-8 -2 14 -0.16 3.32
-8 -2 14 14.24 3.88
-8 -2 14 10.32 6.62
-8 -2 13 676.74 17.38
-8 2 13 711.99 19.62
-8 -2 13 658.88 37.06
-8 -2 12 50.07 4.86
-8 2 12 39.81 4.35
-8 -2 12 45.62 10.3
-8 2 12 46.55 9.28
-8 2 12 45.57 5.27
-8 -2 11 204.31 20.03
-8 2 11 208.35 17.84
-8 -2 10 160.37 16.91
-8 2 10 174.72 16.53
-8 -2 9 29.58 7.53
-8 2 9 36.31 7.67
-8 -2 8 123.99 14.04
-8 2 8 126.79 13.37
-8 -2 7 435.86 20.73
-8 -2 7 414.17 24.78
-8 2 7 431.32 23.63
-8 -2 6 32.11 6.67
-8 -2 6 34.67 7.8
-8 2 6 35.64 7.34
-8 -2 5 1394.29 38.59
-8 -2 5 1406.28 44.11
-8 -2 4 8.76 4.67
-8 -2 4 10.34 5.04
-8 -2 3 1679.19 43.76
8 2 -3 1675.7 40.66
-8 -2 3 1700.62 47.53
-8 -2 2 105.89 11.65
8 2 -2 89.4 10.1
-8 2 1 977.53 34.63
-8 -2 1 951.63 33.94
8 2 -1 962.07 31.21
-8 2 0 286.1 19.17
-8 -2 0 288.21 19.25
-8 -2 -1 -4.02 4.75
-8 2 -1 -2.7 5.12
-8 2 -2 84.57 11.29
-8 -2 -2 86.11 11.26
-8 2 -3 241.97 18.93
-8 -2 -3 242.17 19.03
-8 -2 -4 42.15 8.51
-8 -2 -5 916.85 37.67
-8 -2 -6 5.17 5.68
-8 -2 -7 903.82 39.02
-8 -2 -7 877.24 21.8
-8 2 -7 892.29 20.78
-8 -2 -8 69.25 12.23
-8 2 -8 53.01 6.23
-8 -2 -8 58.16 6.94
-8 2 -8 59.3 6.13
-8 -2 -9 358.97 26.05
-8 2 -9 355.42 14.18
-8 -2 -9 341.89 15.02
-8 2 -9 366.83 14.23
-8 2 -10 36.48 5.22
-8 2 -10 34.43 5.65
-8 -2 -10 38.23 6.29
-8 2 -11 45.73 6.43
-8 2 -11 54.49 6.75
-8 -2 -11 49.77 7
-8 2 -12 149.66 9.66
-8 -2 -12 143.19 10.58
-8 2 -12 138.36 9.35
-8 2 -13 102.01 8.59
-8 -2 -13 112.96 9.76
-8 2 -14 24.62 5.32
-8 -2 -14 26.78 6.11
-8 2 -15 246.52 11.59
-8 -2 -15 266.54 13.16
-8 2 -16 5.99 3.93
-8 -2 -16 6.96 4.91
-8 2 -17 205.41 9.72
-8 -2 -17 207.93 10.59
-8 2 -18 -0.71 2.94
-8 -2 -18 5.7 3.87
-8 -2 -19 83.16 5.71
-8 -2 -20 25.16 3.1
-8 3 24 160.17 6.92
-8 3 23 8.21 2.67
-8 3 22 77.72 6.21
-8 -3 22 61.06 4.8
8 3 -22 72.25 6.59
-8 3 21 10.69 3.37
-8 -3 21 6.58 2.57
-8 3 20 -2.03 3.05
-8 -3 20 -1.89 2.69
-8 3 19 6.68 3.29
-8 -3 19 -1.35 3.52
-8 3 18 176.59 10.67
-8 -3 18 141.3 8.73
-8 3 17 -0.98 2.96
-8 -3 17 3.82 2.71
-8 -3 16 643.69 16.83
-8 3 16 625.02 19.58
-8 3 15 9.61 3.8
-8 -3 15 -1.32 5.72
-8 -3 14 788.76 19.1
-8 3 14 807.13 21.46
-8 -3 14 777.78 41.94
-8 -3 13 0.63 2.04
-8 3 13 4.51 3.11
-8 -3 13 1.62 6.11
-8 -3 12 742.52 18.05
-8 3 12 710.43 19.28
-8 -3 12 698.47 38.32
-8 -3 11 6.21 2.04
-8 -3 11 3.01 5.56
-8 3 11 3.09 2.49
-8 3 10 65.66 10.68
-8 -3 10 49.06 10.32
-8 -3 9 42.14 10.35
-8 3 9 46.59 8.71
-8 -3 8 124.93 14.78
-8 3 8 124.35 13.19
-8 -3 7 82 10.27
-8 -3 7 72.99 11.44
-8 3 7 45.8 8.32
-8 -3 6 1209.17 35.79
-8 -3 6 1182.53 41.68
-8 -3 5 22.46 6.07
-8 -3 5 18.62 6.59
-8 -3 4 1869.93 46.3
8 3 -4 1836.4 44.85
-8 -3 4 1836.07 50.75
-8 -3 3 117.6 12.16
8 3 -3 123.45 12.1
-8 -3 3 115.5 13.09
-8 -3 2 994.51 34.75
8 3 -2 997.17 32.94
-8 -3 2 1006.67 36.85
-8 -3 1 125.12 13.07
8 3 -1 121.76 12.16
-8 -3 0 117.89 12.74
8 3 0 107.35 12.19
-8 -3 -1 57.32 9.68
-8 -3 -2 269.1 19.8
-8 -3 -3 4.99 4.96
-8 -3 -4 629.27 30.97
-8 -3 -5 1.42 5.61
-8 -3 -6 852.02 38.01
-8 -3 -7 2.78 5.5
-8 3 -7 4.4 3.75
-8 -3 -7 1.51 3.83
-8 -3 -8 690.5 35.53
-8 -3 -8 678.33 20.13
-8 3 -8 718.32 19.44
-8 -3 -9 1.32 6.21
-8 3 -9 -5.42 4.21
-8 -3 -9 0.53 3.99
-8 -3 -10 284.83 13.91
-8 3 -10 292.02 13.09
-8 3 -11 22.64 4.98
-8 3 -11 19.58 4.61
-8 3 -12 -2.6 3.9
-8 3 -12 -11.19 4.74
-8 -3 -12 0.66 4.71
-8 3 -13 29.47 5.32
-8 3 -13 35.69 5.59
-8 -3 -13 44.63 6.93
-8 3 -14 198.3 10.58
-8 -3 -14 222.22 12.53
-8 3 -15 6.3 4
-8 -3 -15 6.48 4.62
-8 -3 -16 280.63 12.96
-8 -3 -17 -2.03 4.07
-8 -3 -18 195.39 9.38
-8 -3 -19 1.07 2.92
-8 -3 -20 45.2 3.83
-8 4 24 15.22 2.64
-8 4 23 67.96 5.18
8 4 -23 64.38 5.41
-8 4 22 81.07 6.17
8 4 -22 68.99 6.44
-8 4 21 5.03 2.64
-8 4 20 167.5 9.82
-8 4 19 19.15 4.09
-8 4 18 102.85 8.25
-8 -4 17 139.58 7.62
-8 4 17 166.71 10.4
-8 -4 16 15.99 2.84
-8 4 16 22.94 4.8
-8 -4 15 374.73 13.02
-8 4 15 356.92 14.61
-8 -4 14 -0.9 0.97
-8 4 14 2.22 2.72
-8 -4 14 -2.57 7.3
-8 -4 13 362.35 13.18
-8 4 13 358.93 14.24
-8 -4 13 329.19 28.3
-8 -4 12 97.13 6.75
-8 4 12 94.42 7.56
-8 -4 12 108.56 16.2
-8 -4 11 112.07 7.43
-8 -4 11 103.33 15.7
-8 4 11 104.22 7.8
-8 -4 10 584.02 34.14
-8 -4 9 0.8 5.22
-8 -4 8 505.37 29.46
-8 -4 7 63.8 10.76
-8 -4 7 59.32 8.72
-8 -4 6 312.35 18.82
-8 -4 6 310.4 21.74
-8 -4 5 465.16 23.35
-8 -4 5 464.27 26.03
8 4 -4 -1.38 4.84
-8 -4 4 3.73 4.01
-8 -4 4 -3.25 5.46
8 4 -3 1021.1 35.03
-8 -4 3 1029.95 38.1
-8 -4 3 1023.38 35.9
8 4 -2 206.82 16.22
-8 -4 2 215.17 17.64
-8 -4 2 185.78 15.94
8 4 -1 535.7 25.68
-8 -4 1 525.49 26.54
8 4 0 908.54 33.8
-8 -4 0 906.16 35.38
-8 -4 -1 2.71 4.5
-8 -4 -2 549.85 28.66
-8 -4 -3 291.2 21.7
-8 -4 -4 110.42 13.7
-8 -4 -5 574.47 31.05
-8 -4 -6 28.58 8.67
-8 4 -6 16.23 4.39
-8 -4 -6 34.4 5.72
-8 -4 -7 609.33 32.83
-8 -4 -7 594.44 18.54
-8 4 -7 617.61 18.24
-8 4 -7 631.93 18.33
-8 -4 -8 71.88 12.63
-8 -4 -8 64.01 6.94
-8 4 -8 70.06 6.97
-8 4 -8 71.3 6.91
-8 -4 -9 137.38 16.86
-8 -4 -9 132.28 9.73
-8 4 -9 162.33 10.14
-8 4 -9 143.74 9.55
-8 -4 -10 298.99 14.31
-8 4 -10 289.2 13.09
-8 4 -10 304.07 14.06
-8 4 -11 14.06 4.76
-8 -4 -11 27.87 6.71
-8 -4 -12 415.67 16.87
-8 4 -12 355.25 14.43
-8 4 -13 51.8 6.48
-8 -4 -13 58.8 7.58
-8 -4 -14 157.35 10.77
-8 4 -14 130.23 8.86
-8 -4 -15 121.21 9.29
-8 -4 -16 12.56 4.91
-8 -4 -17 113.63 8.13
-8 -4 -18 17.55 4.08
-8 -4 -19 42.14 4.36
-8 -4 -20 47.3 3.75
-8 5 24 10.86 2.18
-8 5 23 84.02 5.61
8 5 -23 75.68 5.71
-8 5 22 4.62 2.58
-8 5 21 263.51 11.62
-8 5 20 0.49 2.76
-8 5 19 356.6 14.38
-8 5 18 5.13 2.96
-8 -5 17 155.25 8.58
-8 5 17 207.83 11.5
-8 -5 16 2.14 2.79
-8 5 16 4.62 3.58
-8 -5 15 33.88 4.29
-8 5 15 36.96 5.63
-8 -5 14 59.55 5.32
-8 -5 14 43.74 11.75
-8 5 14 43.95 5.59
-8 -5 13 77.24 14.53
-8 5 13 88.01 7.48
-8 -5 12 42.54 10.19
-8 5 12 55.48 5.94
-8 -5 11 636.25 36.97
-8 5 11 637.01 18.45
-8 -5 10 1.94 5.72
-8 5 10 -0.47 2.75
-8 -5 9 1003.36 43.7
-8 -5 8 8.49 6.93
-8 -5 7 780.53 30.22
-8 -5 7 762.14 35.36
-8 -5 6 38.94 7.82
-8 -5 6 39.4 9.03
-8 -5 5 162.39 15.82
-8 -5 5 155.46 14.38
8 5 -4 212.44 16.86
-8 -5 4 208.41 17.78
-8 -5 4 194.55 16.31
8 5 -3 94.87 11.9
-8 -5 3 86.58 11.81
-8 -5 3 99.21 11.93
8 5 -2 45.7 8.98
-8 -5 2 36.78 8.82
-8 -5 2 48.61 9.48
8 5 -1 965.88 35.95
-8 -5 1 935.93 36.54
8 5 0 6.79 4.56
-8 -5 0 7.18 5.74
-8 -5 -1 1240.31 43.6
-8 -5 -2 -0.07 4.91
-8 -5 -3 515.53 29.33
-8 -5 -4 4.54 5.82
-8 -5 -5 39.37 9.04
-8 5 -5 47.8 6.01
-8 -5 -5 37.53 5.27
-8 -5 -6 6.23 6.21
-8 5 -6 -2.22 3.12
-8 5 -6 2.17 3.02
-8 -5 -6 6.08 4.07
-8 -5 -7 105.87 14.94
-8 5 -7 97.47 7.87
-8 -5 -7 101.99 8.18
-8 5 -7 102.49 8.03
-8 -5 -8 15.82 6.75
-8 5 -8 21.21 4.88
-8 5 -8 12.47 4.29
-8 -5 -8 17.72 4.7
-8 -5 -9 234.12 21.43
-8 5 -9 276.33 13.1
-8 -5 -9 272.71 13.39
-8 5 -9 260.07 12.61
-8 5 -10 2.76 4.49
-8 5 -10 -1.88 4.28
-8 -5 -10 -5.05 4.69
-8 -5 -11 630.93 20.13
-8 5 -11 602.98 18.98
-8 5 -11 623.45 20.61
-8 5 -12 -6.98 4.73
-8 -5 -12 14.58 5.23
-8 -5 -13 530.79 18.43
-8 5 -13 486.62 16.53
-8 5 -14 2.26 3.71
-8 -5 -14 -1.46 5.16
-8 -5 -15 94.04 8.28
-8 5 -15 76.73 6.58
-8 -5 -16 18.42 5.59
-8 -5 -17 -0.42 3.51
-8 -5 -18 23.1 4.15
-8 -5 -19 59.44 4.75
-8 -5 -20 -1.32 2.13
-8 6 24 16.09 2.37
-8 6 23 8.15 2.29
8 6 -23 10.63 3.22
-8 6 22 136.77 7.57
-8 6 21 6.89 2.89
-8 6 20 278.8 12.28
-8 6 19 -0.03 2.9
-8 -6 18 144.45 7.92
-8 6 18 283.99 12.95
-8 -6 17 24.26 4.05
-8 6 17 24.76 4.38
-8 -6 16 63.94 5.92
-8 6 16 74.02 7.02
-8 -6 15 115.24 7.63
-8 6 15 100.43 8.19
-8 -6 14 9.68 7.43
-8 6 14 23.12 4.75
-8 -6 13 29.77 10.66
-8 6 13 46.1 5.89
-8 -6 12 286.37 26.03
-8 6 12 322.53 13.74
-8 -6 11 28.22 9.45
-8 6 11 31.88 5.06
-8 -6 10 863.78 42.91
-8 6 10 928.16 22.36
-8 -6 9 -4.38 6.53
-8 6 9 0.12 2.54
-8 -6 8 1142.77 45.96
-8 -6 7 92.3 13.15
-8 -6 7 87.43 11.19
-8 -6 6 633.52 32.21
-8 -6 6 633.25 29.4
-8 -6 5 217.53 18.99
-8 -6 5 218.9 17.52
-8 -6 4 17.78 6.69
8 6 -4 17.17 6.45
-8 -6 4 14.92 6.31
8 6 -3 101.95 12.27
-8 -6 3 106.02 12.7
-8 -6 3 99.79 12.93
8 6 -2 321.84 21.44
-8 -6 2 313.69 21.88
-8 -6 2 306.7 21.92
-8 -6 1 28.52 8.69
8 6 -1 20.9 6.16
8 6 0 1119.44 40.65
-8 -6 0 1091.94 41.74
-8 -6 -1 21.36 8.06
8 6 1 23.17 7.32
-8 -6 -2 788.3 36.8
-8 -6 -3 5.97 6.4
-8 -6 -4 230.2 20.83
-8 6 -4 232.88 10.23
-8 -6 -4 224.85 11.22
-8 6 -4 245.77 11.05
-8 -6 -5 108.42 15.18
-8 -6 -5 117.59 8.69
-8 6 -5 116.36 8.36
-8 -6 -6 -2.34 5.85
-8 6 -6 0.72 3.14
-8 6 -6 2.87 3.62
-8 -6 -6 0.3 3.6
-8 -6 -7 73.06 13.37
-8 -6 -7 73.46 7.25
-8 6 -7 75 6.85
-8 6 -7 72.56 7.35
-8 -6 -8 156.39 17.9
-8 -6 -8 160.06 10.32
-8 6 -8 156.82 9.96
-8 6 -8 156.35 9.94
-8 -6 -9 91.41 14.61
-8 -6 -9 98.14 8.53
-8 6 -9 107.84 9.07
-8 6 -9 107.42 8.8
-8 6 -10 434.19 16.74
-8 -6 -10 418.89 16.28
-8 6 -10 411.13 16
-8 6 -11 21.7 5.84
-8 6 -11 18.56 5.02
-8 -6 -11 16.1 5.17
-8 6 -12 497.98 18.54
-8 -6 -12 483.74 17.89
-8 6 -12 461.5 16.76
-8 6 -13 6.89 4.27
-8 -6 -13 -1.12 5.4
-8 -6 -14 174.46 10.81
-8 6 -14 144.67 9.06
-8 -6 -15 74.59 7.61
-8 6 -15 61.41 6.13
-8 -6 -16 6.05 4.42
-8 -6 -17 51.66 5.94
-8 -6 -18 10.45 3.38
-8 -6 -19 7.31 2.72
-8 7 23 38.18 3.64
8 7 -23 32.51 3.92
-8 7 22 45.09 4.37
-8 7 21 75.35 6.11
-8 7 20 2.48 2.59
-8 7 19 98.5 7.86
-8 -7 18 76.93 6.18
-8 7 18 110.89 8.37
-8 -7 17 25.7 3.86
-8 7 17 26.62 4.76
-8 -7 16 310.18 12.34
-8 7 16 298.72 13.78
-8 7 15 2.74 3.29
-8 7 14 361.42 14.91
-8 -7 13 57.87 13.32
-8 7 13 67.02 6.73
-8 -7 12 196.9 22.77
-8 7 12 231.31 12.15
-8 -7 11 200.68 22.05
-8 7 11 213.24 11.25
-8 -7 10 63.84 13.25
-8 7 10 68.74 6.92
-8 -7 9 452.29 30.56
-8 7 9 481.93 16.37
-8 -7 8 70.08 12.75
-8 7 8 78.9 6.82
-8 -7 7 345.41 24.91
-8 -7 7 334.32 22.29
-8 7 7 351.74 12.64
-8 7 7 366.83 13.71
-8 -7 6 620.27 32.64
-8 -7 6 619.09 30.8
-8 -7 5 163.51 16.7
-8 -7 5 152.29 15.84
8 7 -4 890.03 37.12
-8 -7 4 872.98 37.18
-8 -7 4 877.82 37.16
-8 -7 3 0.73 5.28
8 7 -3 2.43 5.38
-8 -7 3 0.13 5.53
8 7 -2 977.81 39.23
-8 -7 2 928.01 39.19
-8 -7 2 941.21 37.99
8 7 -1 164.02 16.21
-8 -7 1 162.64 17.63
-8 -7 0 76.18 12.52
8 7 0 83.14 12.98
8 7 1 610.59 31.85
-8 -7 -1 616.98 33.57
-8 -7 -2 76.62 13.27
8 7 2 69.79 11.85
-8 -7 -3 318.37 25
-8 7 -3 323.43 12.23
-8 -7 -3 342.77 12.87
-8 7 -3 325.9 12.87
-8 -7 -4 377.28 27.67
-8 7 -4 404.03 13.91
-8 -7 -4 403.45 14.68
-8 7 -4 424.41 14.87
-8 -7 -5 89.82 14.49
-8 7 -5 106.26 7.34
-8 -7 -5 90.18 7.53
-8 7 -5 107.6 8.36
-8 -7 -6 736.92 20.39
-8 7 -6 675.4 18.79
-8 7 -6 720.25 20.26
-8 -7 -7 9.88 7.31
-8 7 -7 -1.05 3.44
-8 7 -7 -1.97 3.72
-8 -7 -7 10.43 5.3
-8 -7 -8 261.92 12.89
-8 7 -8 255.07 12.59
-8 7 -8 250.59 12.76
-8 -7 -9 118.97 16.26
-8 -7 -9 137.47 9.92
-8 7 -9 137.66 9.86
-8 7 -9 133.08 9.64
-8 -7 -10 128.03 9.7
-8 7 -10 132.79 9.88
-8 7 -10 128.12 9.63
-8 7 -11 171.43 11.41
-8 -7 -11 178.74 11.24
-8 7 -11 176.53 10.85
-8 7 -12 10.26 5.25
-8 7 -12 6.48 4.35
-8 -7 -12 2.94 4.55
-8 -7 -13 71.1 7.75
-8 7 -13 79.24 7.44
-8 7 -13 78.9 8.17
-8 -7 -14 186.61 10.96
-8 7 -14 168.86 9.59
-8 7 -15 3.54 3.16
-8 -7 -15 7.75 4.36
-8 -7 -16 176.77 9.71
-8 -7 -17 -4.65 3.74
-8 -7 -18 79.39 5.69
-8 -7 -19 6.34 2.27
-8 8 23 101.39 4.88
-8 8 23 95.05 5.16
8 8 -23 87.08 5.45
-8 8 22 3.34 2.19
-8 8 21 8.76 2.8
-8 8 20 0.83 2.46
-8 8 19 72.39 6.63
-8 -8 18 -3.24 2.68
-8 8 18 -2.39 3.07
-8 -8 17 307.95 11.93
-8 8 17 330.23 13.95
-8 -8 16 2.8 2.14
-8 8 16 1.93 3.03
-8 8 15 554.34 18.71
-8 8 14 1.94 3.28
-8 8 13 665.52 20.65
-8 -8 12 3.38 7
-8 8 12 7.89 3.49
-8 -8 11 332.49 28.77
-8 8 11 366.76 14.9
-8 -8 10 24.55 9.4
-8 8 10 20.39 4.4
-8 -8 9 8.16 6.33
-8 8 9 2.16 2.75
-8 -8 8 6.07 6.83
-8 8 8 14.8 3.88
-8 8 8 11.52 3.34
-8 -8 7 485.74 30.56
-8 -8 7 484.64 28.1
-8 8 7 503.48 16.84
-8 8 7 513.5 15.79
-8 -8 7 485.96 14.36
-8 8 6 0.96 2.92
-8 8 6 0.03 3.64
-8 -8 6 -1.98 5.74
-8 -8 6 6.34 6.06
-8 8 5 1098.19 24.15
-8 8 5 1089.44 22.66
-8 -8 5 1070.64 42.74
-8 -8 5 1023.92 41.82
-8 8 4 -1.15 2.98
-8 -8 4 4.36 5.98
-8 -8 4 -0.4 5.34
8 8 -3 1192.17 44.69
-8 -8 3 1099.81 44.4
-8 -8 3 1159.61 42.88
-8 -8 2 1.37 5.53
8 8 -2 -4.73 6.77
-8 -8 2 -7.21 7.2
8 8 -1 646.67 33.25
-8 -8 1 596.48 33.3
-8 -8 0 2.8 5.33
8 8 0 10.39 6.53
-8 -8 -1 10.02 7.18
8 8 1 9.68 6.18
-8 8 -1 2.19 2.39
-8 -8 -2 24.5 8.65
8 8 2 27.3 8.16
-8 8 -2 31.15 4.37
-8 8 -2 29.36 4.75
-8 -8 -2 28.34 4.48
8 8 3 164.93 19.43
-8 -8 -3 158.71 18.83
-8 8 -3 175.72 9.55
-8 -8 -3 157.27 9.06
-8 8 -3 168.91 9.68
-8 -8 -4 3.88 6.45
-8 8 -4 12.26 3.69
-8 -8 -4 3.41 3.38
-8 8 -5 573.35 16.91
-8 -8 -5 568.32 18
-8 8 -5 579.85 18.4
-8 -8 -6 9.3 8.04
-8 8 -6 7.92 4.34
-8 8 -6 8.46 3.24
-8 8 -6 8.18 4.8
-8 -8 -6 12.65 5.03
-8 -8 -7 353.9 27.78
-8 -8 -7 417.35 16.25
-8 8 -7 421.33 16.14
-8 8 -7 370.37 14.81
-8 8 -8 -1.07 4.13
-8 -8 -8 -2.75 4.02
-8 8 -8 -0.79 4.65
-8 -8 -9 255.59 13.06
-8 8 -9 263.37 13.23
-8 8 -9 264.99 13.55
-8 8 -10 -3.13 4.65
-8 8 -10 -6.9 4.69
-8 -8 -10 -0.44 4.5
-8 -8 -11 69.94 7.74
-8 8 -11 73.66 7.86
-8 8 -11 74.99 7.7
-8 8 -12 2.9 4.24
-8 8 -12 -0.25 3.91
-8 -8 -12 -1.08 4.29
-8 8 -13 35.2 5.97
-8 -8 -13 29.99 5.55
-8 8 -13 27.68 4.97
-8 8 -14 -3.32 3.54
-8 -8 -14 8.78 4.94
-8 -8 -15 185.27 10.25
-8 8 -15 155.82 8.5
-8 -8 -16 -10.54 4.08
-8 8 -16 -3.01 3.06
-8 -8 -17 181.53 8.77
-8 -8 -18 -5.18 2.87
-8 -8 -19 72.84 4.32
-8 9 22 32.67 3.5
-8 9 22 29.66 3.12
-8 9 21 66.32 4.83
-8 9 21 67.83 5.22
-8 -9 20 17.8 3.4
-8 9 20 -0.47 2.52
-8 9 19 77.07 6.56
-8 9 18 85.58 7.21
-8 -9 17 55.44 5.33
-8 9 17 64.55 6.52
-8 9 16 299.31 13.56
-8 9 15 -2.6 3.11
-8 9 14 410.27 15.94
-8 9 13 25.81 4.94
-8 9 12 240.77 12.79
-8 -9 11 155.65 20.27
-8 9 11 190.63 10.99
-8 -9 10 121.3 17.54
-8 9 10 125.72 9.31
-8 -9 9 226.35 22.88
-8 9 9 241.47 12.78
-8 9 9 264.68 11.93
-8 -9 8 72.49 12.88
-8 9 8 70.21 6.98
-8 9 8 75.7 6.8
-8 -9 7 194.06 19.83
-8 -9 7 180.14 18.5
-8 9 7 219.5 11.47
-8 9 7 221.96 10.58
-8 -9 6 563.33 32.3
-8 -9 6 521.36 30.95
-8 9 6 590.21 18.35
-8 9 6 580.38 17.17
-8 -9 6 538.43 15.06
-8 9 5 -2.35 3.53
-8 -9 5 5.32 6.64
-8 -9 5 10.44 5.67
-8 9 5 6.61 3.15
-8 9 5 10.33 3.71
-8 -9 5 2.26 3.37
-8 9 4 783.81 18.7
-8 -9 4 742.99 37.79
-8 -9 4 781.36 36.7
-8 9 4 812.05 20.25
-8 9 4 838.53 21.87
-8 -9 4 762.9 17.44
-8 9 3 16.44 3.86
-8 -9 3 23.19 8.02
8 9 -3 18.06 7.94
-8 -9 3 15.03 6.3
-8 9 3 15.28 3.76
-8 9 3 18.07 4.77
-8 -9 3 8.63 2.81
8 9 -2 801.71 38.49
-8 -9 2 758.19 38.64
-8 -9 2 786.42 35.88
-8 9 2 766.74 18.58
-8 -9 2 731.26 17.16
8 9 -1 277.55 23.31
-8 -9 1 258.09 23.66
-8 9 1 249.19 11.23
-8 -9 1 256.42 10.56
8 9 0 107.04 14.83
-8 -9 0 102.58 15.26
-8 9 0 108.39 7.54
-8 9 0 100.86 7.32
-8 -9 0 100.06 6.81
8 9 1 182.33 19.11
-8 -9 -1 178.98 19.93
-8 9 -1 182.28 9.78
-8 9 -1 184 9.95
-8 -9 -1 190.21 9.49
-8 -9 -2 37.55 10.16
8 9 2 32.06 9.03
-8 9 -2 30.97 4.73
-8 9 -2 33.59 5.23
-8 -9 -2 31.39 4.66
8 9 3 114.36 15.54
-8 -9 -3 104.67 15.66
-8 9 -3 110.45 7.94
-8 -9 -3 108.37 7.72
-8 9 -3 118.8 9.02
8 9 4 312.65 26.22
-8 -9 -4 265.16 24.48
-8 9 -4 274.04 11.98
-8 -9 -4 288.29 12.82
-8 9 -4 309.54 13.61
-8 -9 -5 41.29 11.44
-8 9 -5 40.62 6.55
-8 -9 -5 35.91 5.54
-8 -9 -6 476.97 33.14
-8 9 -6 526.9 16.66
-8 -9 -6 488.36 17.3
-8 9 -6 524.72 18.4
-8 -9 -7 -5.69 6.49
-8 9 -7 5.87 4.84
-8 9 -7 1.79 4.13
-8 -9 -7 -1.16 3.74
-8 -9 -8 141.19 10.06
-8 9 -8 156.54 10.79
-8 9 -8 152.75 10.17
-8 9 -9 20.12 5.22
-8 -9 -9 21.53 5.18
-8 9 -9 28.35 5.86
-8 -9 -10 75.04 7.78
-8 9 -10 73.5 7.74
-8 9 -10 71.62 7.49
-8 -9 -11 143.92 10.01
-8 9 -11 146.25 10.31
-8 9 -11 141.73 9.95
-8 9 -12 -0.11 4.17
-8 -9 -12 11.48 4.71
-8 9 -12 2.49 4.36
-8 -9 -13 80.09 7.41
-8 9 -13 84.51 7.83
-8 9 -13 79.79 7.37
-8 -9 -14 95.61 7.71
-8 9 -14 91.38 7.16
-8 9 -15 21.03 3.9
-8 -9 -15 15.77 3.76
-8 -9 -16 114.99 7.29
-8 9 -16 99.12 6.13
-8 -9 -17 0.38 2.67
-8 -9 -18 83.73 4.81
-8 10 22 101.97 5.24
-8 10 21 1.81 2.07
-8 10 21 1.56 1.93
-8 -10 20 226.3 7.91
-8 10 20 235.45 8.72
-8 10 20 245.06 9.9
-8 10 19 3.99 2.83
-8 10 19 -1.15 2.68
-8 -10 18 161.06 7.95
-8 10 18 187.57 9.87
-8 -10 17 23 3.59
-8 10 17 22.72 4.42
-8 10 16 23.76 4.59
8 10 -15 38.35 5.66
-8 10 15 45.05 5.83
8 10 -14 42.78 6.66
-8 10 14 40.64 5.84
-8 10 13 13.16 4.07
-8 10 12 266.83 12.9
-8 10 12 259.51 11.88
-8 10 11 19.06 4.46
-8 10 11 17.04 4.8
-8 10 10 492.04 16.47
-8 10 10 484.18 17.74
-8 10 9 6.57 3.49
-8 10 9 6.56 3.61
-8 -10 9 7.57 7.22
-8 10 8 517.09 16.46
-8 10 8 487.75 17.66
-8 10 7 55.94 6.13
-8 10 7 60.83 6.86
-8 -10 7 47.22 11.07
-8 -10 7 52.52 11.19
-8 10 6 213.85 10.14
-8 10 6 215.73 11.56
-8 10 6 212.75 10.78
-8 -10 6 180.82 19.64
-8 -10 6 203.81 20.38
-8 10 5 125 8.05
-8 -10 5 101.15 15.61
-8 -10 5 113.33 15.47
-8 10 5 121.43 8.32
-8 10 5 128.56 8.91
-8 10 4 1.48 2.62
-8 -10 4 -5.58 6.99
-8 -10 4 -1.59 5.47
-8 10 4 -5.71 3.22
-8 10 4 2.12 3.15
-8 -10 4 -0.34 2.63
-8 10 3 120.16 7.86
-8 -10 3 96.65 15.66
-8 -10 3 113.35 14.61
-8 10 3 117.42 9.21
-8 -10 3 103.33 7.03
8 10 -2 195.96 19.91
-8 -10 2 173.48 20.22
-8 10 2 200.53 10.29
-8 -10 2 184.51 8.79
-8 -10 1 30.76 10.3
8 10 -1 44.66 10.19
-8 10 1 36.89 5.3
-8 -10 1 29.55 4.14
-8 10 1 43.85 5.85
8 10 0 776.44 39.5
-8 -10 0 665.38 38.93
-8 10 0 744.69 19.41
-8 10 0 701.89 19.07
-8 -10 0 724.53 17.6
-8 -10 -1 4.46 6.53
8 10 1 0.99 6.06
-8 10 -1 -1.55 3.1
-8 10 -1 0.55 4.09
-8 -10 -1 1.88 3.22
8 10 2 749.58 39.65
-8 -10 -2 660.45 39.71
-8 10 -2 713.31 19.3
-8 10 -2 713.99 19.94
-8 -10 -2 698.49 17.97
-8 -10 -3 24.21 10.44
8 10 3 18.21 7.68
-8 10 -3 20.33 4.56
-8 10 -3 27.13 5.59
-8 -10 -3 19.28 4.47
8 10 4 415.57 30.58
-8 -10 -4 415.38 31.21
-8 10 -4 420.76 15.04
-8 -10 -4 411.31 14.62
-8 10 -4 407 15.98
-8 -10 -5 56.93 12.94
8 10 5 67.82 13.72
-8 10 -5 67.12 6.06
-8 -10 -5 74.31 7.07
-8 10 -5 75.48 7.91
-8 -10 -6 -6.6 8.45
-8 10 -6 3.17 1.96
-8 -10 -6 1.34 3.64
-8 10 -7 50.98 6.45
-8 -10 -7 68.01 7.16
-8 10 -7 66.27 7.6
-8 -10 -8 97.88 8.14
-8 10 -8 95.07 8.64
-8 10 -8 85.84 7.88
-8 10 -9 15.95 4.83
-8 -10 -9 9.24 3.8
-8 10 -9 16.12 5.13
-8 -10 -10 238.6 11.77
-8 10 -10 245.29 12.73
-8 10 -10 264.43 13.32
-8 10 -11 -0.39 4.39
-8 -10 -11 -6.24 4.7
-8 10 -11 2.72 4.2
-8 -10 -12 251.19 11.63
-8 10 -12 274.55 12.58
-8 10 -12 273.27 13
-8 10 -13 31.34 5.76
-8 10 -13 25.16 5.05
-8 -10 -13 20.24 4.55
-8 -10 -14 98.6 7.16
-8 10 -14 90.49 6.94
-8 10 -15 34.14 4.37
-8 -10 -15 40.52 4.93
-8 -10 -16 1.09 2.65
-8 10 -16 3.16 2.25
-8 -10 -17 23.2 3.22
-8 11 21 184.64 7.19
-8 -11 20 6.76 2.14
-8 11 20 5.68 2.34
-8 11 20 3.24 2.19
-8 11 19 239.27 8.84
-8 11 19 249.14 10.07
-8 -11 18 9.78 2.02
-8 11 18 14.3 3.11
-8 11 18 13.04 3.34
-8 -11 17 141.25 7.69
-8 11 17 150.61 8.02
-8 11 17 149.99 8.98
-8 11 16 26.21 4.6
-8 11 16 21.12 3.92
8 11 -15 11.72 4.46
-8 11 15 8.82 3.74
-8 11 15 12.14 3.86
8 11 -14 6.28 4.2
-8 11 14 7.11 3.28
-8 11 14 8.36 3.32
-8 11 13 70.41 7.28
-8 11 13 77.6 6.86
-8 11 12 6.45 3.77
-8 11 12 7.08 3.91
-8 11 11 426.7 15.31
-8 11 11 418.05 16.87
-8 11 10 4.17 3.13
-8 11 10 2.37 3.3
-8 11 9 590.66 19.31
-8 11 9 553.9 17.34
-8 11 8 -0.72 3.54
-8 11 8 2.65 3.04
-8 11 8 -2.12 3.31
-8 -11 8 -7.65 7.48
-8 11 7 401.33 14.2
-8 11 7 407.68 14.92
-8 11 7 416.17 16.68
-8 11 6 28.6 4.88
-8 11 6 27.31 5.1
-8 11 6 31.41 5.35
-8 -11 6 30.19 9.91
-8 -11 6 27.55 8.8
-8 11 5 10.03 3.44
-8 11 5 11.05 3.85
-8 11 5 8.98 3.69
-8 -11 5 2.67 5.5
-8 -11 5 9.56 6.61
-8 11 4 57.76 6.14
-8 11 4 49.93 6.47
-8 -11 4 49.44 11.83
-8 -11 4 50.92 11.13
-8 -11 3 93.46 15.13
-8 11 3 116.29 8.28
-8 -11 2 18.93 8.78
8 11 -2 13.6 7.7
-8 11 2 20.11 4.72
8 11 -1 665.66 37.6
-8 -11 1 579.94 37.9
-8 11 1 664.05 18.66
-8 11 1 656.52 18
-8 -11 0 34.03 10.68
8 11 0 29.93 11.03
-8 11 0 24.49 4.96
-8 11 0 27.72 5.19
8 11 1 770.65 40.97
-8 11 -1 763.53 20.17
-8 11 -1 722.01 20.16
-8 -11 -1 718.66 17.82
-8 -11 -2 4.47 6.29
8 11 2 -2.27 7.23
-8 11 -2 2.59 3.61
-8 11 -2 5.8 4.47
-8 -11 -2 -3.56 3.88
8 11 3 526.64 34.72
-8 11 -3 510.64 16.7
-8 11 -3 510.82 17.7
-8 -11 -3 505.15 15.71
-8 -11 -4 2.28 6.48
8 11 4 7.37 7.63
-8 11 -4 10.83 5.03
-8 -11 -4 8.68 3.79
-8 11 -5 78.23 6.29
-8 -11 -5 84.06 7.2
-8 11 -5 91.9 8.46
-8 11 -6 2.29 2.33
-8 11 -6 9.99 6.13
-8 -11 -6 -0.43 3.77
-8 11 -7 34.88 6.19
-8 -11 -7 32.07 5.19
-8 11 -8 14.91 4.92
-8 11 -8 13.55 4.98
-8 -11 -8 10.57 3.87
-8 -11 -9 136.85 9.08
-8 11 -9 132.75 9.48
-8 11 -9 150.36 10.31
-8 11 -10 6.07 4.02
-8 11 -10 0.27 4.38
-8 -11 -10 1.41 3.57
-8 -11 -11 356.75 13.55
-8 11 -11 344.6 14.3
-8 11 -11 343.12 14.41
-8 11 -12 -3.04 4.18
-8 11 -12 -1.66 4.05
-8 -11 -12 -13.08 4.59
-8 -11 -13 250.42 10.55
-8 11 -13 264.14 11.53
-8 11 -13 274.29 12.1
-8 11 -14 -2.69 3.15
-8 -11 -14 -1.83 2.95
-8 -11 -15 47.33 4.48
-8 11 -15 46.57 4.58
-8 -11 -16 4.89 2.27
-8 11 -16 12.13 2.63
-8 -12 20 98.65 4.61
-8 12 20 112.51 5.75
-8 12 19 10.46 2.49
-8 12 19 11.62 2.57
-8 -12 18 85.07 5.29
-8 12 18 102.41 5.77
-8 12 18 97.87 6.45
-8 -12 17 83.72 5.69
-8 12 17 89.38 6.06
-8 12 17 84.79 6.67
8 12 -16 30.01 4.72
-8 12 16 36.76 4.85
-8 12 16 34.43 4.47
8 12 -15 175.24 9.39
-8 12 15 187.11 9.25
-8 12 15 189.57 10.22
8 12 -14 -3.98 4.1
-8 12 14 1.51 3.29
-8 12 14 5.86 3.53
-8 12 13 139.73 9.63
-8 12 13 138.26 8.55
-8 12 12 55.52 6.67
-8 12 12 68.12 6.44
-8 12 11 41.47 5.41
-8 12 11 39.63 5.95
-8 12 10 197.66 10.72
-8 12 10 203.2 11.71
-8 12 9 -0.4 3.59
-8 12 9 -1.52 3.39
-8 12 9 0.65 3.15
-8 12 8 260.65 11.86
-8 12 8 252.27 13.47
-8 12 8 255.66 11.98
-8 12 7 119.78 8.88
-8 12 7 113.06 8.45
-8 12 7 116.75 9.49
-8 12 6 81.7 7.19
-8 12 6 73.53 7.15
-8 12 6 84.35 8.32
-8 12 5 513.01 16.59
-8 12 5 514.44 18.27
-8 -12 4 4.06 6.02
-8 12 4 6.97 4.17
-8 -12 3 371.5 30.78
-8 12 3 485.97 16.4
-8 -12 2 71.18 14.37
-8 12 2 98.86 8.04
8 12 -1 155.33 19.24
-8 -12 1 115.96 17.8
-8 12 1 165.37 9.94
8 12 0 390.07 29.69
-8 -12 0 331.37 29.77
-8 12 0 393.8 15.25
-8 12 0 399.95 14.9
-8 -12 -1 -2.24 7.7
8 12 1 -12.56 9.04
-8 12 -1 -2.61 3.37
-8 12 -1 3.99 4.31
-8 12 -2 430.76 15.58
-8 12 -2 406.82 15.73
-8 12 -3 75.19 7.26
-8 12 -3 73.32 8.18
-8 12 -4 238.9 11.85
-8 12 -4 181.92 11.26
-8 12 -5 218.33 10.9
-8 12 -5 224.36 13.03
-8 12 -6 5.24 1.63
-8 12 -6 -3.62 4.53
-8 -12 -6 4.31 3.72
-8 -12 -7 141.16 9.08
-8 12 -7 178.83 11.31
-8 -12 -8 76.02 6.79
-8 12 -8 73.04 7.14
-8 -12 -9 83.71 7.03
-8 12 -9 96.95 8.62
-8 12 -9 81.44 7.47
-8 -12 -10 145.32 8.59
-8 12 -10 139.57 9.4
-8 12 -10 160.6 10.19
-8 12 -11 -5.02 4.28
-8 12 -11 2.04 3.83
-8 -12 -11 -3.63 3.64
-8 -12 -12 148.35 8.17
-8 12 -12 159.88 9.33
-8 12 -12 153.86 9.21
-8 12 -13 16.47 4
-8 -12 -13 10.68 2.99
-8 12 -14 38.5 4.54
-8 -12 -14 38.2 3.93
-8 -12 -15 62.98 4.35
-8 12 -15 70.03 4.95
-8 -13 19 -1.12 1.66
-8 13 19 7.7 2.17
-8 -13 18 61.91 4.31
-8 13 18 70.75 5.29
8 13 -17 6.87 2.98
-8 -13 17 1.98 0.93
-8 13 17 8.68 2.59
8 13 -16 223.72 9.66
-8 13 16 239.06 9.13
-8 13 16 243.19 10.62
8 13 -15 0.59 3.27
-8 13 15 -3.61 2.84
-8 13 15 1.5 2.73
8 13 -14 295.81 12.02
-8 13 14 320.53 11.59
-8 13 14 309.32 13.06
-8 13 13 0.32 2.93
-8 13 13 -0.15 3.18
-8 13 12 238.43 12.37
-8 13 12 251.86 11.06
-8 13 11 3.82 3.31
-8 13 11 3.84 3.31
-8 13 10 11.78 4.06
-8 13 10 12.66 3.99
-8 13 10 14.1 4.3
-8 13 9 34.08 5.2
-8 13 9 34.85 4.97
-8 13 9 33.73 5.74
-8 13 8 75.35 6.7
-8 13 8 60.6 6.86
-8 13 7 53.28 6.19
-8 13 7 51.56 6.93
-8 13 6 310.59 13.14
-8 13 5 6.23 4.56
-8 13 4 619.43 19.11
-8 13 3 9.1 5.3
-8 13 2 483.94 16.92
-8 13 1 20.85 5.32
-8 13 0 88.19 7.7
-8 13 0 73.48 7.17
-8 13 -1 20.64 4.89
-8 13 -1 31.65 5.79
-8 13 -2 33.07 5.28
-8 13 -2 37.34 6.09
-8 13 -3 19.96 4.79
-8 13 -3 18.04 4.97
-8 13 -4 415.76 15.4
-8 13 -4 334.38 14.83
-8 13 -5 9.34 1.89
-8 13 -5 4.05 4.9
-8 13 -6 415.6 14.84
-8 13 -6 455.82 17.21
-8 13 -7 10.75 5.17
-8 13 -8 283.44 13.72
-8 13 -9 -2.22 4.03
-8 13 -9 4.89 4.4
-8 13 -10 33.11 4.9
-8 13 -10 39.8 6.01
-8 13 -11 19.59 4.51
-8 13 -11 16.53 4.9
-8 13 -12 3.02 3.22
-8 13 -13 9.59 3.17
-8 13 -14 64.13 5.01
-8 13 -15 -4.8 2.25
-8 -14 19 14.32 2.11
-8 -14 18 13.3 2.1
-8 14 18 12.42 2.4
-8 -14 17 102.75 5.71
8 14 -17 97.19 5.58
-8 14 17 106.42 6.17
8 14 -16 2.97 2.77
-8 -14 16 0.85 0.86
-8 14 16 3.68 2.17
8 14 -15 224.91 9.68
-8 14 15 228.11 10.15
8 14 -14 1.14 3.31
-8 14 14 -0.82 2.56
8 14 -13 299.02 12.49
-8 14 13 303.46 12.64
-8 14 12 27.12 4.69
-8 14 11 109.34 8.44
-8 14 10 53.67 5.85
-8 14 10 54.71 6.25
-8 14 9 7.84 3.72
-8 14 9 4.54 3.36
-8 14 8 14.8 4.19
-8 14 8 15.38 4.74
-8 14 7 158.35 9.65
-8 14 6 0.78 3.48
-8 14 5 417.64 15.46
-8 14 4 9.94 5.08
-8 14 3 375.86 15.07
-8 14 2 12.09 4.83
-8 14 1 118.78 8.98
-8 14 0 49.86 6.48
-8 14 0 43.69 6.15
-8 14 -1 -1.32 3.43
-8 14 -1 -0.93 3.97
-8 14 -2 64.86 6.92
-8 14 -2 72.54 7.49
-8 14 -3 161.12 10.42
-8 14 -3 162.56 10.3
-8 14 -4 -7.91 2.97
-8 14 -4 27.08 5.6
-8 14 -5 399.52 14.46
-8 14 -5 396.9 16
-8 14 -6 3.3 1.29
-8 14 -6 2.39 4.72
-8 14 -7 285.45 13.26
-8 14 -8 9.07 4.4
-8 14 -9 101.21 8.11
-8 14 -10 39.09 5.41
-8 14 -11 3.47 3.14
-8 14 -12 33.56 4.49
-8 14 -13 13.47 3.07
-8 14 -14 19.79 2.82
-8 -15 18 1.76 1.48
-8 -15 17 46.78 3.67
8 15 -17 40.96 3.59
-8 -15 16 56.83 4.26
8 15 -16 58.14 4.67
8 15 -15 -3.05 3.17
-8 -15 15 -1.65 1.29
-8 15 15 2.12 2.14
8 15 -14 83.29 6.51
-8 15 14 63.33 5.41
8 15 -13 41.16 5.35
-8 15 13 43.64 5.05
-8 15 12 39.86 4.94
-8 15 11 165.81 8.46
-8 15 10 6.35 3.35
-8 15 9 204.32 10.15
-8 15 8 3.23 3.55
-8 15 7 127.3 8.57
-8 15 6 73.21 6.99
-8 15 5 21.08 4.89
-8 15 4 137.15 9.41
-8 15 3 28.38 5.81
-8 15 2 106.03 8.61
-8 15 1 179.66 11.01
-8 15 0 32.59 5.82
-8 15 0 28.58 5.3
-8 15 -1 296.57 13.5
-8 15 -1 282.94 12.55
-8 15 -2 3.19 3.85
-8 15 -2 9.05 4.66
-8 15 -3 226.9 11.8
-8 15 -3 174.43 10.3
-8 15 -4 60.47 4.29
-8 15 -4 102.73 8.41
-8 15 -5 17.71 2.94
-8 15 -5 18.32 4.95
-8 15 -6 166.56 9.03
-8 15 -6 168.65 10.25
-8 15 -7 8.43 3.87
-8 15 -8 64.72 6.5
-8 15 -9 132.24 8.47
-8 15 -10 8.49 3.51
-8 15 -11 173.8 8.59
-8 15 -12 1.46 2.64
-8 15 -13 97.45 5.54
-8 -16 17 -1.76 1.81
8 16 -16 12.95 2.29
-8 -16 16 13.44 2.23
8 16 -15 1.16 2.46
-8 -16 15 -0.61 1.35
8 16 -14 22.49 3.74
-8 -16 14 12.35 2
8 16 -13 -1.04 2.96
8 16 -12 166.96 9.05
-8 16 11 -3.94 3.11
-8 16 10 319.19 11.46
-8 16 9 -2.12 3.16
-8 16 8 282.52 11.74
-8 16 7 -0.49 3.06
-8 16 6 134.92 8.76
-8 16 5 1.76 3.59
-8 16 4 -0.98 3.41
-8 16 3 1.05 3.59
-8 16 2 131.68 9.19
-8 16 1 7.9 4.61
-8 16 0 362.07 14.5
-8 16 -1 9.05 4.31
-8 16 -1 9.36 4.41
-8 16 -2 288.85 13.14
-8 16 -2 283.52 11.95
-8 16 -3 17.85 4.24
-8 16 -3 4.79 3.97
-8 16 -4 129.25 7.76
-8 16 -4 124.68 8.54
-8 16 -5 0.48 3.7
-8 16 -6 2.02 3.43
-8 16 -7 -1.84 3.81
-8 16 -8 53.6 5.68
-8 16 -9 -3.97 3.49
-8 16 -10 177.63 8.49
-8 16 -11 4.89 2.44
-8 16 -12 150.6 6.64
-8 -17 16 24.53 2.29
8 17 -15 1.14 1.92
-8 -17 15 -0.21 1.37
-8 -17 14 40.29 3.51
8 17 -14 47.47 4.3
-8 -17 13 31.64 3.1
8 17 -13 36.4 4.18
8 17 -12 35.32 4.41
-8 17 11 171.21 7.31
8 17 -11 184.69 9.26
-8 17 10 -1.91 2.6
-8 17 9 239.76 9.79
-8 17 8 16.1 3.69
-8 17 7 145.23 8.36
-8 17 6 72.13 6.48
-8 17 5 35.5 5.3
-8 17 4 127.74 8.7
-8 17 3 19.12 4.55
-8 17 2 104.56 8.1
-8 17 1 164.51 9.76
-8 17 0 25.85 5.26
-8 17 -1 256.63 11.57
-8 17 -1 231.71 9.91
-8 17 -2 16.14 4.04
-8 17 -3 140.75 7.5
-8 17 -3 158.63 8.78
-8 17 -4 65.59 5.39
-8 17 -4 57.9 5.77
-8 17 -5 24 3.25
-8 17 -5 24.23 4.29
-8 17 -6 58.85 5.65
-8 17 -7 8.8 3.46
8 17 8 43.18 3.94
-8 17 -8 37.06 4.4
8 17 9 65.79 4.15
-8 17 -9 64.02 5.1
8 17 10 19.76 2.25
-8 17 -10 19.79 3.27
-8 17 -11 82.49 4.96
8 18 -14 -4.05 2.33
-8 -18 14 -2.84 1.61
-8 -18 13 118.59 5.52
8 18 -13 127.18 6.24
8 18 -12 18.34 3.24
-8 -18 12 15.08 2.32
-8 -18 11 23.42 2.58
-8 18 11 24.96 2.84
-8 18 10 38.58 3.77
-8 -18 10 30.26 2.9
8 18 -10 39.74 4.71
-8 18 9 7.99 2.42
-8 -18 9 5.78 1.54
-8 18 8 40.01 4.5
-8 -18 8 11.45 2.15
-8 18 7 101.31 6.6
-8 -18 7 70.02 4.73
-8 18 6 16.89 4.01
-8 18 5 219.17 9.97
-8 18 4 9.71 4.21
-8 18 3 259.53 10.95
-8 18 2 19.75 4.65
-8 18 1 129.78 8.18
-8 18 0 36.48 4.82
-8 18 -2 15.47 1.98
-8 18 -2 49.11 4.75
-8 18 -3 71.22 5.32
-8 18 -3 56.69 5.02
-8 18 -4 30.7 3.56
-8 18 -4 20 3.65
-8 18 -5 161.39 7.74
-8 18 -6 11.09 3.44
-8 18 -7 136.16 6.85
-8 18 -8 11.91 2.88
-8 18 -9 64.05 4.53
-8 18 -10 16.93 2.54
8 19 -12 93.33 4.96
8 19 -11 11.83 2.7
-8 -19 11 3.26 1.48
-8 19 10 4.36 1.7
-8 -19 10 4.3 1.46
8 19 -10 6.88 2.66
-8 -19 9 0.78 1.4
8 19 -9 4.79 2.77
-8 19 8 32.73 3.48
-8 -19 8 28.57 2.71
-8 19 7 -2.01 2.17
-8 19 6 150.55 7.27
-8 19 5 4.55 2.95
-8 19 4 217.94 9.2
-8 19 3 10.28 3.56
-8 19 2 169.92 8.47
-8 19 1 14.62 3.67
-8 19 0 58.59 5.24
-8 19 -1 -2.97 3.11
-8 19 -2 17.5 2.7
-8 19 -3 3.15 1.48
-8 19 -3 2.14 2.24
-8 19 -4 99.48 5.52
-8 19 -5 1.96 2.04
-8 19 -6 149.67 6.29
-8 19 -7 3.89 2.06
8 20 -10 79.58 4.5
8 20 -9 1.36 1.97
-8 20 8 53.13 3.5
-8 -20 8 43.31 3.5
-8 20 7 23.01 2.69
8 20 -7 36.73 3.64
-8 20 6 13.36 2.52
-8 20 5 60.53 4.38
-8 20 4 2.69 2.35
-8 20 3 84.87 5.57
-8 20 2 81.27 5.57
-8 20 1 27.38 3.52
-8 20 0 89.19 5.22
-8 20 -1 3.79 1.76
-8 20 -2 89.28 5.14
-8 -20 -3 17.36 2.64
8 21 -5 4.71 1.86
-8 21 5 4.55 1.44
8 21 -4 5.48 2.12
-8 21 4 -2.36 1.31
-8 21 3 9.97 1.76
-8 21 2 8.09 2.12
-8 21 1 88.49 4.61
-8 21 0 7 2.06
-9 0 24 30.49 2.89
-9 0 23 2.36 1.93
-9 0 22 165.87 8.03
-9 0 21 3.91 2.9
-9 0 20 325.31 12.75
-9 0 19 1.36 2.99
-9 0 18 271.26 12.47
-9 0 17 2.62 2.94
-9 0 16 109.37 8.41
-9 0 15 1.36 2.85
-9 0 15 0.69 3.01
-9 0 14 25.04 3.85
-9 0 14 25.93 4.27
-9 0 14 22.62 7.71
-9 0 13 6.36 3.19
-9 0 13 3.69 3.15
-9 0 13 2.36 4.8
-9 0 12 237.41 10.1
-9 0 12 232.91 10.91
-9 0 12 234.87 20.85
-9 0 11 -1.55 2.9
-9 0 11 -0.74 2.68
-9 0 11 6.77 5.57
-9 0 10 874.44 39.47
-9 0 10 872.19 18.91
-9 0 9 0.26 6.22
-9 0 8 1173.15 43.82
-9 0 7 2.31 6.6
-9 0 6 475.03 27.55
-9 0 6 477.4 24.37
-9 0 5 2.01 4.42
-9 0 5 -6.07 6.06
-9 0 4 4.2 4.74
-9 0 3 -0.97 4.54
-9 0 2 334.58 21.54
-9 0 1 2.8 5.82
-9 0 0 1531.59 47.42
-9 0 -1 -4.42 5.84
-9 0 -2 1231.75 44.17
-9 0 -3 1.8 6.39
-9 0 -4 715.42 34.93
-9 0 -5 -4.96 6.17
-9 0 -5 -2.98 3.85
-9 0 -5 -2.49 3.33
-9 0 -6 29.42 9.11
-9 0 -6 30.95 5.19
-9 0 -6 26.01 4.33
-9 0 -7 11.31 3.63
-9 0 -8 74.73 7.2
-9 0 -9 -1.5 3.88
-9 0 -10 506.24 17.63
-9 0 -11 4.66 5.37
-9 0 -12 545.58 18.75
-9 0 -13 2.15 4.7
-9 0 -14 154.98 10.22
-9 0 -15 8.75 4.56
-9 0 -16 19.34 4.44
-9 0 -17 -6.84 3.64
-9 0 -18 16.19 3.21
-9 1 24 31.6 2.99
-9 -1 23 48.59 4.01
-9 1 23 55.56 4.5
-9 -1 22 16.7 2.96
-9 1 22 12.13 2.89
-9 1 21 199.55 9.7
-9 -1 21 175.02 8.69
-9 1 20 3.32 2.91
-9 -1 20 5.07 3.09
-9 -1 19 190.68 9.97
-9 1 19 215.31 11.06
-9 -1 18 40.89 5.15
-9 1 18 39.32 5.26
-9 1 17 160.77 10.12
-9 -1 17 138.75 9.23
-9 -1 16 142.65 8.2
-9 -1 16 120.24 8.41
-9 1 16 133.87 9.13
-9 -1 15 16.18 4.09
-9 1 15 17.08 4.88
-9 -1 15 14.09 4.03
-9 1 14 168.84 8.64
-9 -1 14 174.48 9.07
-9 1 14 163.18 9.72
-9 -1 14 162.58 9.59
-9 -1 14 158.55 18.72
-9 1 13 32.22 4.13
-9 -1 13 29.77 4.31
-9 1 13 29.6 4.65
-9 -1 13 25.95 4.09
-9 -1 13 29.22 8.67
-9 1 13 29.74 7.97
-9 1 12 165.15 8.38
-9 -1 12 179.51 9.19
-9 1 12 157.05 9.15
-9 -1 12 152.57 17.87
-9 1 12 158.28 16.89
-9 1 11 364.18 12.26
-9 -1 11 362.27 12.42
-9 1 11 358.19 13.45
-9 -1 11 366.45 26.34
-9 1 11 374.86 25.64
-9 -1 10 11.55 6.3
-9 1 10 4.83 5.19
-9 1 10 5.35 2.57
-9 -1 10 6.23 2.66
-9 -1 9 782.77 37.21
-9 1 9 780.72 35.79
-9 -1 8 29.99 8.48
-9 1 8 27.23 7.72
-9 -1 7 388.47 25.28
-9 1 7 393.29 24.86
-9 -1 7 400.94 21.89
-9 -1 6 250.24 17.68
-9 -1 6 251.23 20.29
-9 1 6 238.94 19.67
-9 -1 5 25 6.84
-9 -1 5 23.09 7.16
-9 1 4 386.89 22.74
-9 -1 4 408.22 23.07
-9 -1 4 414.5 25.33
-9 -1 3 75.63 10.75
-9 1 3 78.67 10.8
9 1 -2 481.4 22
-9 -1 2 483.87 25.77
-9 1 2 484.8 26.19
-9 -1 1 800.89 33.73
9 1 -1 782.78 28.58
-9 1 1 811.98 34.05
-9 -1 0 339.56 23.38
9 1 0 277.7 17.81
-9 1 0 290.93 21.13
-9 -1 -1 647.98 31.56
-9 1 -1 642.89 31.43
-9 -1 -2 1.34 5
-9 1 -2 1.19 5.51
-9 -1 -3 516.85 29.27
-9 1 -3 505.64 28.91
-9 1 -4 234.97 20.17
-9 -1 -4 228.13 20.16
-9 -1 -5 158.41 17.4
-9 -1 -5 164.76 9.65
-9 1 -5 135.31 8.47
-9 -1 -6 323.75 24.82
-9 1 -6 300.1 12.39
-9 -1 -6 330.66 13.41
-9 1 -6 315.17 12.98
-9 -1 -7 2.63 5.83
-9 1 -7 2.62 3.23
-9 1 -7 4.31 3.65
-9 -1 -7 0.43 3.63
-9 -1 -8 136.6 17.25
-9 1 -8 139.04 9.25
-9 -1 -8 149.49 9.82
-9 1 -8 153.68 9.74
-9 1 -9 125.74 9.05
-9 -1 -9 116.07 9.41
-9 1 -9 122.43 9.06
-9 1 -10 48.33 6.79
-9 -1 -10 49.39 7.22
-9 1 -11 496.35 17.21
-9 -1 -11 507.94 17.99
-9 1 -12 10.32 5.31
-9 -1 -12 15.53 5.72
-9 1 -13 242.99 12.24
-9 -1 -13 233.03 12.51
-9 1 -14 52.54 6.83
-9 -1 -14 44.91 6.55
-9 1 -15 87.05 7.18
-9 -1 -15 73.68 7.59
-9 -1 -16 77.54 6.94
-9 1 -16 42.33 5.06
-9 1 -17 -3.23 3.11
-9 -1 -17 -7.25 3.23
-9 1 -18 36.09 3.58
-9 -1 -18 39.5 4.12
-9 -1 -19 50.94 3.77
-9 2 24 1.62 1.58
-9 2 23 105.97 6
-9 2 22 24.95 3.76
-9 -2 22 18.16 2.82
-9 2 21 16.44 3.69
-9 -2 21 20.87 3.61
-9 2 20 72.03 6.48
-9 -2 20 65.96 5.75
-9 2 19 35.33 4.95
-9 -2 19 32.34 4.43
-9 2 18 17.97 4.37
-9 -2 18 14.53 3.48
-9 -2 17 256.06 10.61
-9 2 17 251.44 12.5
-9 -2 16 19.74 4.18
-9 2 16 19.37 4.37
-9 -2 16 9.99 3.28
-9 -2 15 442.63 14.32
-9 2 15 422.46 15.99
-9 -2 14 2.31 3.29
-9 2 14 -0.91 2.79
-9 -2 14 4.62 5.04
-9 2 13 499.87 14.62
-9 -2 13 533.1 15.49
-9 2 13 489.62 16.56
-9 -2 13 497.09 32.5
-9 2 12 4.11 2.4
-9 -2 12 16.01 3.95
-9 2 12 5.62 2.79
-9 -2 12 -0.03 6.14
-9 2 12 5 4.95
-9 2 11 210.18 9.4
-9 -2 11 221.82 9.9
-9 2 11 202.69 10.51
-9 -2 11 199.41 20.54
-9 2 11 220.28 19.3
-9 2 10 121.99 7.11
-9 -2 10 119.2 7.22
-9 2 10 109.93 7.53
-9 -2 10 123.94 15.59
-9 2 10 119.29 14.7
-9 -2 9 7.89 5.61
-9 2 9 1.48 4.58
-9 -2 9 0.89 2.22
-9 -2 8 105.13 14.65
-9 2 8 96.26 12.46
-9 -2 7 304.91 18.9
-9 -2 7 280.88 21.91
-9 -2 6 33.39 9.02
-9 -2 6 37.59 7.71
-9 -2 5 917.7 34.41
-9 -2 5 902.57 38.17
-9 -2 4 15.26 5.73
-9 -2 4 18.91 6.99
-9 -2 3 895.08 34.52
9 2 -3 887.57 31.41
-9 -2 2 52.35 9.65
9 2 -2 56.16 9
-9 -2 1 349.35 22.32
9 2 -1 334.1 19.8
-9 -2 0 317.61 21.78
9 2 0 280.7 18.7
-9 -2 -1 13.14 8.89
-9 -2 -2 232.44 19.54
-9 -2 -3 228.75 19.97
-9 -2 -4 68.1 11.73
-9 2 -4 69.59 6.03
-9 -2 -5 668.09 34.81
-9 -2 -5 642.67 18.42
-9 2 -5 652.22 18.12
-9 -2 -6 6.38 6.81
-9 2 -6 -6.26 3.88
-9 2 -6 5.08 3.19
-9 -2 -6 6.91 4.18
-9 -2 -7 706.45 36.98
-9 2 -7 718.15 19.1
-9 -2 -7 714.8 20.71
-9 2 -7 745.63 19.92
-9 -2 -8 37.03 10.37
-9 2 -8 30.06 5.46
-9 2 -8 33.37 5.8
-9 -2 -8 39.47 6.39
-9 -2 -9 395.69 28.56
-9 2 -9 407.9 15.15
-9 -2 -9 435.56 16.74
-9 2 -9 427.39 15.77
-9 2 -10 126.9 9.06
-9 -2 -10 122.85 9.85
-9 2 -10 133.44 9.27
-9 2 -11 12.73 5.37
-9 -2 -11 21.92 6.45
-9 2 -11 11.42 4.74
-9 2 -12 57.93 6.86
-9 -2 -12 60.83 7.61
-9 2 -13 97.35 8.26
-9 -2 -13 100.79 8.86
-9 2 -14 24.78 5.19
-9 -2 -14 -3.45 4.62
-9 2 -15 133.89 8.19
-9 -2 -15 181.56 10.45
-9 2 -16 -1.99 3.35
-9 -2 -16 13.74 4.73
-9 -2 -17 192.29 9.09
-9 -2 -18 11.27 3.13
-9 -2 -19 64.05 4.2
-9 3 24 170.64 6.58
-9 3 23 1.36 1.96
-9 3 22 77.34 5.86
-9 3 21 11.17 3.18
-9 3 20 -1.05 2.65
-9 3 19 10.28 3.64
-9 3 18 133.55 9.33
-9 -3 17 3.6 3.2
-9 3 17 3.64 3.08
-9 -3 16 432.29 14.1
-9 3 16 417.34 16.03
-9 3 15 4.13 3.13
-9 -3 14 411.78 13.85
-9 3 14 407.28 15.6
-9 -3 14 368.02 29.64
-9 3 13 6.43 2.75
-9 3 13 8.68 3.65
-9 -3 13 8.31 6.03
-9 3 12 362.62 12.47
-9 -3 12 370.05 12.86
-9 3 12 376.45 14.34
-9 -3 12 351.43 27.91
-9 3 11 23.61 3.68
-9 -3 11 21.69 3.04
-9 3 11 28.49 4.52
-9 -3 11 29.61 9.24
-9 3 10 114.84 7.17
-9 -3 10 117.21 7.22
-9 3 10 115.65 7.84
-9 -3 10 107.57 15.11
-9 3 10 120.14 14.27
-9 -3 9 6.92 5.18
-9 3 9 4.6 2.48
-9 -3 9 4.68 1.67
-9 -3 8 38.86 9.9
-9 -3 7 141.81 17.4
-9 -3 6 460.59 24.09
-9 -3 6 481.54 28.27
-9 -3 5 33.69 7.48
-9 -3 5 36.1 8.92
-9 -3 4 898.04 34.63
-9 -3 4 924.47 38.66
-9 -3 3 17.86 6.38
9 3 -3 10.96 5.41
-9 -3 3 12.08 6.37
-9 -3 2 808.19 33.79
9 3 -2 799.79 31.61
-9 -3 1 41.54 8.48
9 3 -1 39.66 7.92
-9 -3 0 77.6 11.25
9 3 0 71.68 10.3
-9 -3 -1 53.43 10.25
-9 -3 -2 88.4 12.47
-9 -3 -3 49.98 10.38
-9 -3 -4 752.28 36.7
-9 -3 -4 758.95 19.81
-9 3 -4 806.49 19.53
-9 -3 -5 24.01 7.66
-9 3 -5 19.84 4.03
-9 -3 -5 19.74 4.41
-9 -3 -6 978.46 43.27
-9 -3 -6 969.77 23.71
-9 3 -6 998.43 23.04
-9 -3 -7 1.46 6.43
-9 3 -7 -1.28 3.58
-9 -3 -7 0.79 4.21
-9 -3 -8 596.14 35.03
-9 -3 -8 631.5 19.83
-9 3 -8 671.7 19.42
-9 -3 -9 43.02 11.16
-9 3 -9 39.96 6.31
-9 -3 -9 41.51 6.44
-9 -3 -10 126.85 10.22
-9 3 -10 131.05 9.29
-9 3 -11 27.55 5.35
-9 -3 -11 31.68 6.44
-9 -3 -12 52.2 7.23
-9 3 -12 37.99 5.84
-9 -3 -13 8.66 4.84
-9 -3 -14 198.9 11.33
-9 -3 -15 -1.22 4.29
-9 -3 -16 250.4 11.34
-9 -3 -17 -10.15 4.12
-9 -3 -18 146.76 7.17
-9 -3 -19 -2.93 2.4
-9 4 24 10.52 2.1
-9 4 23 69.83 5.01
-9 4 22 91.97 6.3
-9 4 21 17.67 3.64
-9 4 20 149.67 9.03
-9 4 19 3.64 3.16
-9 -4 18 147.99 8.25
-9 4 18 156.43 10.13
-9 -4 17 73.78 6.43
-9 4 17 74.05 7.3
-9 4 16 35.18 5.54
-9 -4 15 113.56 7.29
-9 4 15 172.21 10.54
-9 4 14 -0.68 3.19
-9 -4 14 -0.71 5.83
-9 -4 13 216.07 10.25
-9 4 13 214.54 11.28
-9 4 12 179.84 8.98
-9 -4 12 174.56 9.06
-9 4 12 185.89 10.32
-9 -4 12 192.14 21.27
-9 4 11 112.92 7.21
-9 -4 11 121.1 7.68
-9 4 11 122.36 8.6
-9 -4 11 110.03 15.83
-9 4 10 290.61 11.58
-9 -4 10 327.14 12.33
-9 -4 10 319.64 26.2
-9 4 10 322.97 13.14
-9 4 9 -2.22 2.78
-9 -4 9 -0.18 1.83
-9 -4 9 -3.86 6.45
-9 4 9 1.26 2.41
-9 -4 9 -2.32 3.02
-9 -4 8 445.28 28.73
-9 -4 8 437.62 13.86
-9 -4 8 454.82 14.11
-9 -4 7 142.02 13.76
-9 -4 7 139.09 16.48
-9 -4 6 255.78 18.89
-9 -4 6 267.81 21.5
-9 -4 5 430.72 24.32
-9 -4 5 463.06 27.87
-9 -4 4 -3.29 4.4
-9 -4 4 0.44 5.24
-9 -4 3 395.28 24.21
9 4 -3 415.96 23.9
-9 -4 3 422.13 26.24
-9 -4 2 95.71 12.44
9 4 -2 98.52 11.91
-9 -4 1 165.91 16.45
9 4 -1 176.95 15.99
-9 -4 0 305.32 22.16
9 4 0 316.72 21.83
-9 -4 -1 0.66 6.12
9 4 1 -2.32 5.85
-9 -4 -2 433.83 27.38
-9 -4 -3 103.61 14.08
-9 -4 -3 105.73 7.75
-9 4 -3 125.57 7.98
-9 -4 -4 215.56 20.17
-9 -4 -4 207.36 10.68
-9 4 -4 222.21 10.58
-9 -4 -5 333.95 25.37
-9 -4 -5 326.73 13.58
-9 4 -5 350.71 13.6
-9 -4 -6 15.3 7.58
-9 -4 -6 16.77 4.74
-9 4 -6 21.6 4.42
-9 -4 -7 282.49 24.43
-9 -4 -7 298.24 13.88
-9 4 -7 327.4 13.52
-9 -4 -8 50 11.11
-9 4 -8 41.39 6
-9 -4 -8 44.57 6.38
-9 -4 -9 195.44 20.63
-9 -4 -9 213.08 12.32
-9 4 -9 233.95 12.01
-9 -4 -10 283.3 14.04
-9 4 -10 273.34 13.4
-9 4 -11 19.74 5.18
-9 -4 -11 18.18 5.84
-9 -4 -12 282.09 13.91
-9 4 -12 261.67 12.62
-9 -4 -13 70.4 8.06
-9 4 -13 51.01 6.08
-9 -4 -14 129.68 9.57
-9 -4 -15 151.51 9.64
-9 -4 -16 23.35 4.77
-9 -4 -17 158.44 8.05
-9 -4 -18 2.55 2.51
-9 -4 -19 34.75 3.25
-9 5 24 9.94 2.03
-9 5 24 8.89 1.91
-9 5 23 66.86 4.73
-9 5 22 3.84 2.35
-9 5 21 217.17 9.98
-9 5 20 0.71 2.58
-9 -5 19 299.73 10.48
-9 5 19 292.02 12.82
-9 -5 18 5.54 3.22
-9 5 18 4.06 3.4
-9 -5 17 295.69 11.78
-9 5 17 217.18 11.76
-9 5 16 2.89 3.02
-9 -5 15 16.59 2.98
-9 5 15 22.55 4.86
-9 -5 14 0.04 1.91
-9 5 14 0.07 2.84
-9 -5 13 107.82 7.33
-9 5 13 109.59 8.4
-9 -5 13 108.62 16.66
-9 -5 12 9.08 2.27
-9 5 12 13.84 3.97
-9 -5 12 7.73 6.33
-9 -5 11 675.03 18.27
-9 5 11 625.4 16.97
-9 5 11 647.78 19.2
-9 -5 11 615 37.9
-9 5 10 0.6 3.11
-9 -5 10 2.2 2.21
-9 5 10 1.33 2.93
-9 -5 10 0.87 5.81
-9 -5 9 725.62 18.46
-9 5 9 699.14 17.67
-9 -5 9 666.09 36.8
-9 -5 9 715.77 17.74
-9 5 9 727.66 18.71
-9 5 9 718.53 19.88
-9 5 8 15.15 3.48
-9 -5 8 14.36 2.97
-9 -5 8 14.47 7.16
-9 5 8 13.37 3.28
-9 5 8 15.32 4.25
-9 -5 8 15.2 3.62
-9 -5 8 12.15 3.4
-9 -5 7 715.47 17.74
-9 5 7 701.77 17.52
-9 -5 7 691.17 30.46
-9 -5 7 700.21 36.27
-9 5 7 736.36 18.74
-9 5 7 719.55 19.11
-9 -5 7 718.52 17.64
-9 -5 6 5.07 6
-9 -5 6 4.45 4.67
-9 -5 5 121.33 13.88
-9 -5 5 135.28 15.87
-9 -5 4 97.62 12.4
-9 -5 4 96.23 13.32
9 5 -3 81.55 11.82
-9 -5 3 68.96 11.04
-9 -5 3 67.91 11.23
-9 -5 2 107.19 13.28
9 5 -2 109.92 13.23
-9 -5 1 557.02 30.08
9 5 -1 561.83 29.17
9 5 0 48.04 9.22
-9 -5 0 39.18 8.9
-9 -5 -1 1049.37 42.77
9 5 1 1072.51 41.27
-9 -5 -2 -5.4 6.67
-9 5 -2 -3.41 3.25
-9 -5 -2 -7.42 4.08
-9 -5 -3 647.61 35.18
-9 5 -3 653.38 17.69
-9 -5 -3 635.38 17.1
-9 -5 -3 668.34 18.52
-9 5 -3 654.92 17.97
-9 -5 -4 49.5 11.07
-9 -5 -4 45.2 5.31
-9 5 -4 42.51 5.76
-9 -5 -4 44.46 5.55
-9 5 -4 46.68 5.58
-9 -5 -5 146.15 17.82
-9 5 -5 140.37 8.79
-9 -5 -5 158.52 9.61
-9 5 -5 164.14 9.67
-9 -5 -6 17.01 7.38
-9 -5 -6 14.07 4.09
-9 -5 -7 25.68 8.2
-9 5 -7 26.05 5.25
-9 -5 -7 28.31 5.88
-9 -5 -8 13.63 6.4
-9 5 -8 16.02 4.65
-9 -5 -8 13.97 4.81
-9 -5 -9 261.55 13.39
-9 5 -9 275.75 13.15
-9 5 -10 15.58 4.55
-9 -5 -10 19.15 5.74
-9 -5 -11 558.05 19.12
-9 5 -11 547.75 18.06
-9 5 -12 14.03 4.75
-9 -5 -12 24.5 6.18
-9 -5 -13 362.35 15.21
-9 5 -13 294.39 13.31
-9 -5 -14 14.28 5.2
-9 -5 -15 102.51 7.91
-9 -5 -16 4.09 3.37
-9 -5 -17 0.03 2.97
-9 -5 -18 3.38 2.35
-9 -5 -19 34.83 3.25
-9 6 23 28.49 3.14
-9 6 23 24.14 3
-9 6 22 111.54 6.53
-9 6 21 2.67 2.49
-9 6 20 199.12 10.03
-9 -6 19 2.33 2.69
-9 6 19 -0.22 2.89
-9 -6 18 254.3 10.77
-9 6 18 223.89 11.66
-9 6 17 22.93 4.61
-9 -6 16 43.06 4.95
-9 6 16 49.78 6.43
-9 -6 15 98.44 7.18
-9 6 15 94.65 8.1
-9 -6 14 45.75 4.99
-9 6 14 42.89 6.29
-9 -6 13 55.11 5.3
-9 6 13 55.2 6.79
-9 -6 12 293.64 12.44
-9 6 12 288.36 13.45
-9 -6 12 262.21 25.59
-9 6 11 3.04 3.11
-9 -6 11 4.85 1.88
-9 6 11 7.38 3.1
-9 -6 11 6.97 6.95
-9 -6 10 500.52 16.07
-9 6 10 481.31 15.3
-9 -6 10 469.18 32.93
-9 6 10 519.99 17.41
-9 -6 10 492.71 15.03
-9 6 9 1.66 3.35
-9 -6 9 4.46 1.9
-9 -6 9 -1.56 6.57
-9 6 9 4.49 3.28
-9 6 9 0.91 3.37
-9 -6 9 1.4 2.73
-9 -6 8 683.76 18
-9 6 8 639.49 17.55
-9 -6 8 644.04 36.06
-9 6 8 637.61 18.4
-9 -6 8 662.09 17.7
-9 6 8 664.31 19.18
-9 6 8 662.57 18.45
-9 -6 8 682.26 17.51
-9 6 7 10.84 3.4
-9 -6 7 16.87 3.7
-9 -6 7 19.52 7.62
-9 -6 7 4.73 4.92
-9 6 7 12.79 4.16
-9 6 7 19.31 5.55
-9 6 7 19.55 4.45
-9 -6 7 10.25 3.3
-9 -6 6 432.17 13.86
-9 6 6 405.82 13.83
-9 -6 6 417.01 25.12
-9 -6 6 406.93 27.46
-9 6 6 417.7 14.59
-9 6 6 435.77 15.08
-9 6 6 433.27 14.5
-9 -6 6 417.2 13.29
-9 6 5 103.74 7.3
-9 -6 5 109.49 14.35
-9 -6 5 108.51 13.43
-9 6 5 105.95 7.66
-9 6 5 104.41 7.81
-9 6 5 105.48 7.44
-9 -6 5 114.28 7.22
-9 -6 4 -3.47 5.05
-9 -6 4 -0.03 4.6
-9 6 4 -0.44 2.9
9 6 -3 147.67 15.48
-9 -6 3 149.56 16.4
-9 -6 3 135.9 15.36
9 6 -2 333.64 23.48
-9 -6 2 304.93 23.2
9 6 -1 55.73 10.04
-9 -6 1 60.6 10.93
9 6 0 812.92 36.93
-9 -6 0 812.64 38.55
-9 6 0 827.12 19.88
-9 -6 0 840.64 19.57
9 6 1 5.18 6.27
-9 -6 -1 7.54 6.37
-9 6 -1 -0.39 3.54
-9 6 -1 -2.5 3.55
-9 -6 -1 -0.02 3.28
-9 6 -2 807.14 19.2
-9 -6 -2 773.9 38.58
9 6 2 774.18 37.26
-9 6 -2 792.28 19.97
-9 -6 -2 840.63 20.43
-9 6 -2 821.65 19.96
-9 6 -3 30.63 4.24
-9 -6 -3 26.09 9.3
-9 6 -3 30.73 5.35
-9 -6 -3 26.14 4.27
-9 6 -3 28.26 4.92
-9 -6 -3 28.93 4.9
-9 -6 -4 326.25 26.54
-9 -6 -4 315.84 12.52
-9 6 -4 311.03 13.31
-9 -6 -4 361.93 13.88
-9 6 -4 356.44 13.83
-9 -6 -5 174.59 19.65
-9 -6 -5 170.03 9.37
-9 -6 -5 194.65 10.66
-9 6 -5 195.46 10.85
-9 -6 -6 1.52 6.29
-9 6 -6 9.89 4.22
-9 -6 -6 0.05 4.23
-9 -6 -7 155.09 18.63
-9 -6 -7 159.1 10.31
-9 6 -7 169.78 10.49
-9 -6 -8 98.22 15.68
-9 -6 -8 105.81 8.93
-9 6 -8 96.53 8.48
-9 6 -9 18.56 4.84
-9 -6 -9 19.64 6
-9 -6 -10 400.81 16.14
-9 6 -10 383.51 15.45
-9 6 -11 2.9 4.05
-9 -6 -11 -1.18 4.52
-9 -6 -12 432.8 16.77
-9 6 -12 381.96 15.17
-9 6 -13 22.35 5.14
-9 -6 -13 33.01 6.33
-9 -6 -14 148.19 9.59
-9 6 -14 118.31 7.82
-9 -6 -15 25.48 4.65
-9 -6 -16 20.71 4.05
-9 -6 -17 16.76 3.51
-9 -6 -18 7.35 2.54
-9 7 23 15.8 2.39
-9 7 23 15.6 2.5
-9 7 22 56.49 4.54
-9 7 22 52.53 4.53
-9 7 21 38.82 4.55
-9 7 20 -0.37 2.44
-9 -7 19 63.53 5.22
-9 7 19 70.31 6.46
-9 -7 18 118.69 6.94
-9 7 18 47.2 5.92
-9 7 17 37.2 5.49
-9 -7 16 232 10.67
-9 7 16 230.01 12.16
-9 -7 15 -0.81 1.94
-9 7 15 2.29 3.48
-9 -7 14 355.77 13.56
-9 7 14 334.26 14.5
-9 -7 13 42.29 4.77
-9 7 13 38.94 5.73
-9 -7 12 187.75 10.03
-9 -7 12 156.6 20.47
-9 7 12 188.69 11.13
-9 -7 11 134.77 18.49
-9 7 11 146.38 9.9
-9 7 10 3.35 3.26
-9 -7 10 -1.82 6.93
-9 7 10 6.76 3.29
-9 -7 10 9.19 3.45
-9 7 9 304.95 12.34
-9 -7 9 313.98 12.61
-9 7 9 317.55 13.18
-9 7 9 315.88 13.85
-9 -7 9 311.99 26.23
-9 7 8 36.79 5.17
-9 -7 8 35.55 10.27
-9 7 8 36.78 5.13
-9 7 8 38.46 5.73
-9 7 7 205.11 10.45
-9 -7 7 223.43 21.57
-9 -7 7 221.21 18.89
-9 7 7 232.44 11.06
-9 7 7 217.68 11.43
-9 7 7 212.99 11.18
-9 -7 7 213.49 9.91
-9 -7 6 659.05 17.7
-9 7 6 634.1 17.73
-9 -7 6 633.49 34.98
-9 -7 6 624.17 31.99
-9 7 6 655.08 18.36
-9 7 6 633.49 19.22
-9 7 6 635.76 18.76
-9 -7 6 651.07 16.88
-9 -7 5 55.67 5.28
-9 7 5 55 5.94
-9 -7 5 49.03 10.04
-9 -7 5 50.81 10.76
-9 7 5 52.92 6.42
-9 7 5 59.03 6.11
-9 7 5 57.43 6.15
-9 -7 5 48.25 4.86
-9 -7 4 717.84 17.77
-9 7 4 682.13 18.85
-9 -7 4 711.5 35.81
-9 -7 4 671.12 34.53
-9 7 4 708.52 19.58
-9 7 4 718.89 20.41
-9 7 4 728.34 19.36
-9 -7 4 727.19 17.59
9 7 -3 45.1 9.87
-9 -7 3 43.96 9.72
-9 -7 3 39.86 9.25
-9 7 3 36.42 5.29
-9 7 3 41.66 5.44
-9 7 3 41.98 5.17
-9 -7 3 39.9 4.3
9 7 -2 457.82 28.51
-9 -7 2 423.31 27.97
-9 7 2 468.52 15.68
-9 -7 2 455.38 14.11
9 7 -1 275.77 22.48
-9 -7 1 248.57 22.45
-9 7 1 257.93 11.84
-9 -7 1 271.85 11.07
-9 7 0 33.27 4.8
9 7 0 33.55 8.45
-9 -7 0 35.92 9.57
-9 7 0 36.89 6.09
-9 -7 0 34.12 4.41
-9 7 -1 380.62 13.26
9 7 1 371.01 26.6
-9 -7 -1 377.19 27.71
-9 7 -1 378.06 14.49
-9 -7 -1 402.01 13.93
-9 7 -1 397.49 13.99
-9 7 -2 44.53 4.84
9 7 2 35.85 8.55
-9 -7 -2 43.94 10.97
-9 7 -2 39.24 5.62
-9 7 -2 48.62 5.98
-9 -7 -2 46.16 5.38
-9 -7 -3 216.49 21.85
9 7 3 218.22 20.99
-9 7 -3 218.41 10.39
-9 -7 -3 228.86 11.23
-9 7 -3 236.47 11.41
-9 -7 -4 179.25 20.04
-9 -7 -4 179.69 9.94
-9 -7 -4 188.64 10.71
-9 7 -4 198.59 10.83
-9 -7 -5 43.9 11.53
-9 -7 -5 43.6 5.38
-9 7 -5 51.83 6.33
-9 -7 -5 41.01 5.9
-9 -7 -6 423.28 30.63
-9 -7 -6 461.73 16.48
-9 7 -6 463.5 16.77
-9 7 -6 429.95 15.53
-9 7 -7 3.94 4.22
-9 7 -7 6.65 4.13
-9 -7 -7 4.91 4.36
-9 -7 -8 350.58 15.05
-9 7 -8 383.35 15.77
-9 7 -8 369.09 15.24
-9 7 -9 61.61 7.3
-9 -7 -9 58.42 7.25
-9 -7 -10 78.43 8.01
-9 7 -10 84.38 8.01
-9 -7 -11 167.55 10.87
-9 7 -11 141.25 9.76
-9 7 -12 5.24 3.94
-9 -7 -12 5.21 4.4
-9 -7 -13 64.87 7.3
-9 7 -13 62.17 6.48
-9 -7 -14 110.9 7.9
-9 7 -14 106.55 7.45
-9 -7 -15 18.37 4.12
-9 -7 -16 169.22 8.51
-9 -7 -17 -1.64 2.67
-9 -7 -18 99.91 5.25
-9 8 23 103.96 5.01
-9 8 22 -0.65 1.93
-9 8 22 2.35 2.07
-9 8 21 5.61 2.49
-9 8 21 7.65 2.68
-9 -8 20 -2.27 2.26
-9 8 20 -2.15 2.25
-9 -8 19 44.99 4.61
-9 8 19 45.35 5.24
-9 8 18 -1.36 2.92
-9 -8 17 205.45 9.63
-9 8 17 224.09 11.75
-9 -8 16 2.91 2.46
-9 8 16 0.7 3.11
-9 -8 15 502.03 15.95
-9 8 15 517.5 17.87
-9 -8 14 0.3 1.99
-9 8 14 -2 3.39
-9 -8 13 459.98 15.89
-9 8 13 457.25 17.43
-9 8 12 1.74 3.21
-9 -8 11 103.23 16.46
-9 8 11 112.64 8.93
-9 -8 10 4.71 6.4
-9 8 10 0.51 3.26
-9 8 10 -0.12 3
-9 -8 10 5.79 3.24
-9 -8 9 9.03 7.39
-9 8 9 0.16 2.81
-9 8 9 3.38 3.74
-9 -8 8 6.66 6.2
-9 8 8 4.54 3.09
-9 8 8 6.52 3.47
-9 -8 7 275.33 24.25
-9 -8 7 259.86 21.49
-9 8 7 298.05 13.37
-9 8 7 290.94 12.61
-9 -8 7 275.01 11.4
-9 -8 6 -2.24 5.61
-9 -8 6 -0.05 5.82
-9 8 6 -1.81 3.03
-9 8 6 -0.76 2.77
-9 -8 6 -0.43 3.31
-9 -8 5 852.65 20.2
-9 -8 5 801.96 39.24
-9 -8 5 784.83 38.24
-9 8 5 861.66 21.29
-9 8 5 896.89 22.79
-9 -8 5 823.52 19.16
-9 -8 4 8.93 3.11
-9 -8 4 6.2 5.8
-9 -8 4 5.12 6.46
-9 8 4 12.28 4.62
-9 8 4 6.13 5.1
-9 -8 4 9.24 3.2
-9 8 3 995.22 21.02
-9 -8 3 1050.85 21.31
9 8 -3 1048.49 44.03
-9 -8 3 1034.04 43.36
-9 -8 3 986.88 43.8
-9 8 3 1050.25 23.74
-9 8 3 1093.07 25.3
-9 -8 3 1017.26 21.32
-9 -8 2 0.92 6.44
9 8 -2 1.16 5.72
-9 8 2 -4.62 2.8
-9 -8 2 -1.05 3.29
9 8 -1 494.32 30.87
-9 -8 1 460.2 30.93
-9 8 1 457.56 15.1
-9 8 1 505.52 15.4
-9 -8 1 485.26 15.04
-9 -8 0 -1.52 6.43
9 8 0 -3.88 5.5
-9 8 0 1.37 2.64
-9 -8 0 -1.83 3.32
-9 8 0 -5.98 3.32
9 8 1 8.56 5.49
-9 -8 -1 5.61 6.17
-9 8 -1 17.23 4.34
-9 -8 -1 8.66 3.57
-9 8 -1 3.05 3.04
9 8 2 11.88 6.26
-9 -8 -2 20.59 8.49
-9 8 -2 1.68 3.5
-9 -8 -2 19.94 5.17
-9 8 -2 13.65 4.09
9 8 3 158.38 18.73
-9 -8 -3 157.73 19.42
-9 8 -3 177.54 9.49
-9 -8 -3 167.55 10.1
-9 8 -3 177 10.43
9 8 4 -6.8 7.5
-9 -8 -4 -3.9 7.74
-9 8 -4 11.76 4.34
-9 -8 -4 -0.11 3.58
-9 -8 -5 641.53 18.38
-9 -8 -5 678.83 19.88
-9 8 -5 695.79 20.24
-9 -8 -6 17.42 7.9
-9 8 -6 21.04 5.32
-9 -8 -6 19.35 4.96
-9 -8 -7 633.11 19.94
-9 8 -7 633.78 19.97
-9 8 -7 583.93 18.67
-9 8 -8 10.86 5.72
-9 8 -8 17.17 5.78
-9 -8 -8 3.81 4.14
-9 -8 -9 296.97 13.73
-9 8 -9 309.15 14.21
-9 8 -9 297.36 13.8
-9 8 -10 -3.27 4.51
-9 -8 -10 -5.6 4.68
-9 -8 -11 9.4 4.27
-9 8 -11 20.61 4.91
-9 8 -12 1.61 3.64
-9 -8 -12 -13.2 4.99
-9 8 -13 31.36 5.16
-9 -8 -13 26.54 4.96
-9 8 -14 -3.07 3.47
-9 -8 -14 16.34 4.09
-9 -8 -15 117.95 7.51
-9 -8 -16 3.79 3.02
-9 -8 -17 141.38 6.65
-9 -8 -18 -1.33 2.01
-9 9 22 21.48 2.53
-9 9 22 21.38 2.76
-9 9 21 61.09 4.83
-9 9 21 62.74 4.56
-9 -9 20 1.95 2.03
-9 9 20 3.36 2.3
-9 9 20 -0.52 2.28
-9 9 19 62.22 5.78
-9 9 19 59.21 5.36
-9 9 18 68.08 6.38
-9 9 18 72.43 6.14
-9 -9 17 38.43 4.37
-9 9 17 46.03 5.91
-9 -9 16 227.39 10.4
-9 9 16 250.76 12.29
-9 -9 15 2.79 1.91
-9 9 15 -1.18 3.34
-9 -9 14 365.63 13.98
-9 9 14 358.91 15.12
-9 9 13 52.51 6.23
-9 9 13 48.4 6.1
-9 9 12 153.69 10.1
-9 9 12 154.84 9.71
-9 9 11 184.75 10.34
-9 9 11 161.61 10.78
-9 -9 10 29.12 9.88
-9 9 10 31.22 5.47
-9 9 10 29.75 5.12
-9 -9 9 158.69 20.02
-9 9 9 170.81 10.36
-9 9 9 176.34 10.7
-9 -9 8 26.25 9.14
-9 9 8 29.78 5.48
-9 9 8 31.37 5.29
-9 -9 7 164.21 19.09
-9 9 7 184.08 10.44
-9 9 7 178.61 11.08
-9 -9 7 177.94 9.08
-9 -9 6 333.05 26.92
-9 -9 6 325.36 25.71
-9 9 6 370.57 14.6
-9 9 6 373.17 15.47
-9 -9 6 352.18 12.62
-9 -9 5 13.19 6.85
-9 -9 5 15.93 7.08
-9 9 5 27.42 6.58
-9 -9 5 12.59 3.56
-9 9 4 546.24 16.02
-9 -9 4 554.17 16.35
-9 -9 4 528.8 32.38
-9 -9 4 505.59 32.48
-9 9 4 562.86 17.61
-9 9 4 553.72 19.21
-9 -9 4 550.22 15.53
-9 -9 3 2.95 6.38
-9 -9 3 -3.02 7.44
-9 9 3 3.65 2.84
-9 -9 3 3.87 2.86
-9 -9 3 1.06 3.52
9 9 -2 500.24 31.42
-9 -9 2 444.89 31.78
-9 9 2 463.85 15.15
-9 -9 2 476.81 14.55
9 9 -1 230.03 22.25
-9 -9 1 231.25 23.05
-9 9 1 236.89 11.01
-9 9 1 224.11 10.67
-9 -9 1 217.96 10.09
-9 -9 0 96.2 15.93
9 9 0 88.77 14.39
-9 9 0 87.17 7.12
-9 9 0 91.93 7.3
-9 -9 0 76.25 6.85
9 9 1 277.39 24.35
-9 -9 -1 254 24.74
-9 9 -1 264.61 11.97
-9 9 -1 277.03 12.39
-9 -9 -1 272.31 11.95
9 9 2 9.61 5.97
-9 -9 -2 11.56 7.88
-9 9 -2 -2.29 2.89
-9 -9 -2 2.06 3.25
-9 9 -2 7.61 4.18
9 9 3 281.38 25.27
-9 -9 -3 274.24 25.61
-9 9 -3 312.2 12.81
-9 -9 -3 279.68 12.66
-9 9 -3 324.11 14.21
9 9 4 183.6 20.58
-9 -9 -4 157.93 20.19
-9 9 -4 186.05 10.04
-9 -9 -4 183.86 10.7
-9 9 -4 199.17 11.43
-9 -9 -5 151.17 19.34
-9 -9 -5 155.79 9.58
-9 -9 -5 161.91 10.18
-9 9 -5 179.28 11.11
-9 -9 -6 453.21 16.76
-9 9 -6 452.56 17.28
-9 9 -7 6.82 4.89
-9 9 -7 13.14 5.45
-9 -9 -7 3.59 4.09
-9 -9 -8 294.39 13.58
-9 9 -8 305.5 14.35
-9 9 -8 280.24 13.4
-9 9 -9 65.32 7.2
-9 -9 -9 66.41 7.37
-9 9 -9 59.91 7.29
-9 -9 -10 108.55 8.56
-9 9 -10 116.9 9.09
-9 -9 -11 85.36 7.51
-9 9 -11 83.72 7.83
-9 9 -12 -0.01 3.6
-9 -9 -12 -6.22 4.13
-9 -9 -13 54.78 5.8
-9 9 -13 56.77 5.96
-9 -9 -14 59.76 5.9
-9 9 -14 60.88 5.65
-9 -9 -15 14.55 3.67
-9 9 -15 3.91 2.72
-9 -9 -16 113.82 6.27
-9 -9 -17 -1.34 2.34
-9 10 21 1.29 1.85
-9 10 21 1.67 1.71
-9 10 20 173.28 7.27
-9 10 20 181.81 8.21
-9 10 19 1.31 2.36
-9 10 19 2.33 2.68
-9 10 18 178.99 9.49
-9 10 18 175.1 8.61
-9 -10 17 20.13 3.19
-9 10 17 19.82 3.92
-9 10 17 19.37 3.92
-9 -10 16 54.59 5.13
-9 10 16 52.09 6.2
-9 10 16 50.5 5.54
-9 -10 15 74.81 6.21
-9 10 15 79.85 6.82
-9 10 15 60.39 6.67
-9 -10 14 21.28 3.59
-9 10 14 16.47 4.09
-9 10 14 21.09 4.57
-9 10 13 18.76 4.46
-9 10 13 16.38 4.4
-9 10 12 268.28 13.4
-9 10 12 269.42 12.48
-9 10 11 10.41 4.28
-9 10 11 3.11 3.68
-9 -10 11 11.03 4.04
-9 10 10 542.64 17.58
-9 10 10 525.26 18.52
-9 10 9 9.63 4.42
-9 10 9 19 5.38
-9 10 8 508.53 17.33
-9 10 8 514.33 18.34
-9 -10 7 3.26 7.36
-9 10 7 20.7 5.42
-9 10 7 19.03 5.46
-9 -10 6 155.5 19.09
-9 -10 6 154.15 18.48
-9 10 6 203.61 10.8
-9 10 6 188.78 11.55
-9 -10 6 172.87 9.22
-9 10 5 59.77 5.92
-9 -10 5 43.87 10.66
-9 -10 5 42.94 10.09
-9 10 5 60.28 6.56
-9 10 5 59.09 6.98
-9 -10 5 55.78 5.49
-9 10 4 -1.63 2.86
-9 -10 4 7.09 2.44
-9 -10 4 2.37 5.67
-9 -10 4 3.43 5.95
-9 10 4 8.24 4
-9 -10 4 2.47 3.27
-9 -10 3 144.61 18.67
-9 10 3 149.19 8.85
-9 -10 3 149.27 8.38
-9 -10 3 149.58 8.51
9 10 -2 286.06 25.36
-9 -10 2 254.16 25.01
-9 10 2 270.63 11.89
-9 -10 2 270 11.47
-9 -10 1 19.95 8.17
9 10 -1 31.22 9.7
-9 10 1 61.14 6.57
-9 -10 1 33.44 4.77
-9 10 1 75.02 6.86
9 10 0 677.46 38.5
-9 -10 0 637.21 39.08
-9 10 0 689.09 19.03
-9 10 0 675.96 18.88
-9 -10 0 683.05 18.07
-9 -10 -1 6.53 9.73
9 10 1 -6.9 7.4
-9 10 -1 -1.43 3.47
-9 -10 -1 -0.52 3.69
-9 10 -1 1.94 4.22
9 10 2 551.56 35.71
-9 -10 -2 508.31 35.83
-9 10 -2 610.92 17.79
-9 10 -2 548.85 17.91
-9 -10 -2 554.41 16.79
9 10 3 -0.62 6.47
-9 -10 -3 11.25 7.6
-9 10 -3 8.49 2.71
-9 -10 -3 11 4.05
-9 10 -3 18.53 5.42
-9 10 -4 332.21 13.23
-9 -10 -4 330.6 13.7
-9 10 -4 334.9 14.7
-9 10 -5 102.9 7.51
-9 -10 -5 92.27 7.7
-9 10 -5 104.5 8.73
-9 -10 -6 30.26 5.41
-9 10 -6 37.87 6.21
-9 -10 -7 81.99 7.75
-9 10 -7 79.76 8.2
-9 10 -8 28.68 5.8
-9 10 -8 28.95 5.72
-9 -10 -8 32.27 5.38
-9 10 -9 22.94 5.39
-9 10 -9 28.08 5.74
-9 -10 -9 21.64 4.83
-9 -10 -10 208.2 11.01
-9 10 -10 201.76 11.64
-9 10 -11 0.72 3.77
-9 -10 -11 3.66 3.59
-9 -10 -12 259.18 11.39
-9 10 -12 271.99 12
-9 10 -13 25.17 4.53
-9 -10 -13 15.75 3.85
-9 -10 -14 110.09 6.8
-9 10 -14 111.85 6.95
-9 -10 -15 25.43 3.79
-9 10 -15 27.18 3.66
-9 -10 -16 9.1 2.27
-9 11 21 156.21 6.21
-9 -11 20 -1.72 1.88
-9 11 20 -0.21 1.86
-9 11 20 -1.28 1.94
-9 -11 19 183.45 7.31
-9 11 19 188.21 8.51
-9 11 19 177.75 7.44
-9 11 18 3.77 2.51
-9 11 18 4.94 2.73
-9 -11 17 134.97 7.2
-9 11 17 132.84 8.41
-9 11 17 141.78 7.88
-9 -11 16 10.85 2.2
-9 11 16 21.72 4.02
-9 11 16 18.5 4.06
-9 -11 15 21.02 3.41
-9 11 15 17.3 4.11
-9 11 15 16.27 4.07
9 11 -14 14.16 4.47
-9 11 14 11.28 4.03
-9 11 14 10.8 3.63
-9 11 13 73.09 7.42
-9 11 13 89.34 7.4
-9 11 12 29.65 5.4
-9 11 12 20.02 4.48
-9 11 11 298.79 12.99
-9 11 11 309.66 14.48
-9 11 10 1.73 3.31
-9 11 10 -4.44 4.06
-9 11 9 364.72 14.58
-9 11 9 374.85 16.02
-9 11 8 13.9 4.25
-9 11 8 11.47 4.44
-9 11 7 320.29 14.79
-9 11 7 317.5 13.58
-9 11 6 101.97 7.76
-9 11 6 99.71 8.53
-9 11 6 87.94 8.78
-9 -11 6 94.26 15.54
-9 11 5 47.29 5.84
-9 -11 5 27.04 10.02
-9 -11 5 40.95 10.64
-9 11 5 38.42 6.32
-9 -11 4 64.25 13.19
-9 11 4 72.41 6.68
-9 -11 4 83.46 6.25
-9 -11 4 67.53 5.91
-9 11 3 63.96 6.44
-9 -11 3 68.79 5.55
-9 -11 3 55.44 5.67
-9 -11 2 6.2 6.19
-9 11 2 21.09 5.88
-9 -11 2 6.13 3.41
9 11 -1 548.5 35.23
-9 -11 1 536.26 36.86
-9 11 1 573.35 17.58
-9 11 1 575.5 17.07
-9 -11 1 543.2 15.95
-9 -11 0 -8.02 8.43
9 11 0 -7.5 8.02
-9 11 0 5.23 4.01
-9 -11 0 -3.48 3.19
-9 11 0 9.5 5.03
-9 11 -1 711.86 19.65
-9 11 -1 693.98 19.86
-9 -11 -1 703.69 18.42
-9 -11 -2 16.41 5.46
-9 11 -2 8.1 4.68
-9 11 -3 399.61 14.53
-9 -11 -3 412.11 15.09
-9 11 -4 4.99 1.78
-9 -11 -4 5.19 3.64
-9 11 -4 8.35 4.8
-9 11 -5 80.64 6.48
-9 11 -5 83.17 8.21
-9 -11 -5 76.25 7.08
-9 -11 -6 -3.8 3.83
-9 11 -6 0.73 4.22
-9 -11 -7 11.58 4.04
-9 11 -7 9.49 4.57
-9 -11 -8 9.51 3.85
-9 11 -8 14.17 5.04
-9 -11 -9 185.33 10.49
-9 11 -9 206.85 11.71
-9 11 -10 8.19 4.49
-9 -11 -10 6.55 3.74
-9 -11 -11 322.19 12.29
-9 11 -11 337.13 13.51
-9 -11 -12 0.9 3.15
-9 11 -12 0.52 3.43
-9 -11 -13 177.41 8.42
-9 11 -13 183.18 9.04
-9 11 -14 0.87 2.47
-9 -11 -14 0.23 2.4
-9 11 -15 28.2 3.14
-9 -11 -15 35.67 3.65
-9 12 20 82.27 4.68
-9 -12 19 5.07 1.91
-9 12 19 9.03 2.15
-9 12 19 6.2 2.23
-9 12 18 73.82 4.97
-9 12 18 83.52 5.85
-9 -12 17 66.21 4.8
-9 12 17 69.02 5.3
-9 12 17 79.35 6.25
-9 -12 16 57.11 4.79
-9 12 16 53.99 5.57
-9 12 16 53.79 5.04
-9 -12 15 134.31 7.67
9 12 -15 132.74 7.94
-9 12 15 144.47 8.04
-9 12 15 137.6 8.84
9 12 -14 0.55 3.64
-9 -12 14 3.28 2.12
-9 12 14 -2.01 3.06
-9 12 14 3.53 2.98
-9 12 13 137.79 8.59
-9 12 13 139.77 9.8
-9 12 12 64.06 6.82
-9 12 12 61.21 6.05
-9 12 11 42.79 6.11
-9 12 11 48.9 5.86
-9 12 10 145.5 9.29
-9 12 10 144.46 10.32
-9 12 9 -1.39 3.44
-9 12 9 1.7 4.11
-9 12 8 174.08 10.18
-9 12 8 177.63 11.35
-9 12 7 74.3 7.17
-9 12 7 89.88 8.07
-9 12 7 85.71 8.67
-9 12 6 74.71 7.1
-9 12 6 75.4 8.32
-9 12 5 367.98 14.49
-9 12 4 1.47 3.77
-9 -12 4 -0.76 2.5
-9 12 3 323.01 13.51
-9 12 2 117.04 8.53
-9 12 1 120.2 8.8
-9 12 0 286.87 13.09
-9 12 0 281.59 12.61
-9 12 -1 1.68 3.45
-9 12 -1 3.85 4.18
-9 12 -2 204.25 11.54
-9 -12 -2 203.34 9.91
-9 12 -3 48.96 6.58
-9 -12 -3 45.43 5.66
-9 12 -4 111.85 7.64
-9 12 -4 110.31 9
-9 -12 -4 94.86 7.42
-9 12 -5 103.48 7.34
-9 12 -5 105.1 8.89
-9 -12 -5 86.99 7.15
-9 -12 -6 -1.2 3.53
-9 12 -6 -3.22 4.43
-9 12 -7 217.83 11.99
-9 -12 -7 185.17 9.74
-9 -12 -8 40.84 5.18
-9 12 -8 38.17 6.21
-9 -12 -9 106.6 7.33
-9 12 -9 127.3 9.22
-9 -12 -10 119.13 7.53
-9 12 -10 144.02 9.27
-9 12 -11 4.8 3.4
-9 -12 -11 8.61 3.23
-9 12 -12 140.59 8.13
-9 -12 -12 122.52 6.8
-9 12 -13 16.84 3.49
-9 -12 -13 7.7 2.53
-9 12 -14 47.59 4.28
-9 -12 -14 43.16 3.75
-9 -13 19 4.74 1.6
-9 13 19 4.86 1.76
-9 -13 18 37.73 3.42
-9 13 18 43.9 4.11
-9 -13 17 3.03 0.83
-9 13 17 5.88 2.29
-9 -13 16 205.23 8.72
-9 13 16 209.74 8.45
-9 13 16 211.74 9.82
9 13 -15 -2.22 3.34
-9 -13 15 0.75 0.69
-9 13 15 0.8 2.64
-9 13 15 1.41 2.69
-9 -13 14 311.8 11.83
9 13 -14 326.87 12.21
-9 13 14 320.25 11.51
-9 13 14 349.7 13.5
-9 13 13 -3.46 3.28
-9 13 13 0.07 3.02
-9 13 12 299.48 11.89
-9 13 12 297.22 13.37
-9 13 11 3.3 3.29
-9 13 11 -3.98 3.47
-9 13 10 17.75 4.02
-9 13 10 25.76 5.23
-9 13 9 3.4 3.48
-9 13 9 4.39 3.23
-9 13 8 55.09 5.88
-9 13 8 54.03 7.08
-9 13 7 13.05 4.03
-9 13 6 324.03 13.48
-9 13 5 4.47 4.13
-9 13 4 507.56 17.04
-9 -13 4 466.89 14.53
-9 13 3 5.26 4.28
-9 13 2 320.25 13.81
-9 13 1 23.72 5.11
-9 13 0 20.72 4.69
-9 13 0 23.84 5.15
-9 13 -1 21.09 4.71
-9 13 -1 22.75 5.12
-9 13 -2 94.62 8
-9 13 -2 38.49 5.89
-9 13 -3 21.86 5.42
-9 13 -4 172.2 9.39
-9 13 -4 160.04 10.36
-9 13 -5 0.13 1.67
-9 13 -5 -6.59 4.7
-9 13 -6 293.28 13.7
-9 -13 -7 5.82 3.23
-9 13 -7 12.25 4.64
-9 13 -8 301.79 13.31
-9 -13 -8 252.53 10.37
-9 -13 -9 13.19 3.62
-9 13 -9 11.65 4.53
-9 13 -10 78.77 7.02
-9 -13 -10 63.62 5.22
-9 13 -11 7.41 3.57
-9 -13 -11 7.91 2.73
-9 13 -12 -2.99 3.03
-9 13 -13 0.36 2.34
-9 13 -14 52.31 4.03
-9 -14 18 22.82 2.69
-9 -14 17 69.09 4.21
-9 14 17 97.4 5.68
9 14 -16 2.34 2.58
-9 -14 16 5.07 1.34
-9 14 16 7.25 2.47
-9 -14 15 191.41 8.37
9 14 -15 195.2 8.46
-9 14 15 217.45 9.55
9 14 -14 -1.78 3.32
-9 14 14 -2.47 2.66
-9 -14 13 213.17 9.62
9 14 -13 226.53 10.25
-9 14 12 14.16 3.61
-9 -14 11 68.98 6.21
-9 14 11 77.31 7.04
-9 14 10 61.21 6.8
-9 14 9 3.49 3.32
-9 14 8 50.63 5.86
-9 14 7 86.06 7.48
-9 14 6 21.72 4.75
-9 14 5 277.47 12.59
-9 -14 5 231.87 10.44
-9 14 4 6.21 4.49
-9 14 3 292.47 13.15
-9 14 2 17.71 4.98
-9 14 1 127.01 9.22
-9 14 0 57.2 6.74
-9 14 0 58.51 6.35
-9 14 -1 2.45 4.51
-9 14 -1 -0.54 3.77
-9 14 -2 58.07 6.62
-9 14 -3 81.02 6.35
-9 14 -3 102.11 8.21
-9 14 -4 12.03 2.46
-9 14 -4 17.65 4.86
-9 14 -5 309.25 12.37
-9 14 -5 315.67 13.68
-9 14 -6 -2.95 4.15
-9 14 -7 282.03 12.55
-9 14 -8 5.83 3.77
-9 14 -9 139.97 8.62
-9 14 -10 23.77 4.26
-9 14 -11 8.25 3.31
-9 14 -12 28.67 3.76
-9 14 -13 13.06 2.54
-9 -15 17 43.99 3.43
-9 -15 16 38.78 3.32
9 15 -15 -4.13 2.7
-9 -15 15 0.43 1.21
-9 -15 14 70.77 4.96
9 15 -14 74.63 5.52
-9 -15 13 19.87 2.71
9 15 -13 28.14 4.26
-9 -15 12 31.72 3.56
-9 -15 11 131.53 7.37
-9 -15 11 120.46 7.23
-9 15 9 229.56 10.02
-9 15 8 27.65 5.27
-9 15 7 163.87 9.16
-9 -15 7 136.32 7.92
-9 15 6 76.1 7
-9 -15 6 60.74 5.76
-9 15 5 23.07 4.8
-9 -15 5 10.67 3.54
-9 15 4 134.81 9.09
-9 15 3 39.98 5.83
-9 15 2 108.8 8.46
-9 15 1 163.51 10.23
-9 15 0 25.55 5.26
-9 15 -1 327.4 13.87
-9 15 -1 233.43 11.26
-9 15 -2 -0.31 1.72
-9 15 -2 3.89 3.67
-9 15 -3 149.06 8.51
-9 15 -3 137.66 8.89
-9 15 -4 78.62 6.14
-9 15 -4 66.67 6.53
-9 15 -5 29.09 4.98
-9 15 -6 84.89 7.06
-9 15 -7 -7.45 3.97
-9 15 -8 76.18 6.41
-9 15 -9 71.01 5.9
-9 15 -10 14.26 3.34
-9 15 -11 127.67 6.75
-9 15 -12 1.75 1.99
-9 -16 16 19.94 2.45
9 16 -15 0.04 1.97
-9 -16 15 -1.72 1.6
9 16 -14 9.59 2.63
-9 -16 14 9.49 1.65
9 16 -13 -2.5 2.68
-9 -16 13 -1.11 1.45
-9 -16 12 101.93 5.93
9 16 -12 115.45 7.17
-9 -16 11 -1.07 1.19
-9 -16 11 8.33 2.64
-9 -16 10 269.47 9.97
-9 16 9 -3.43 2.82
-9 -16 9 2.94 1.74
-9 16 8 315.77 11.37
-9 -16 8 249.87 9.8
-9 16 7 2.57 3.48
-9 -16 7 6.16 2.64
-9 16 6 120.37 7.89
-9 -16 6 85.33 6.12
-9 16 5 -1.62 3.16
-9 16 4 -1.94 3.28
-9 16 3 7.16 3.96
-9 16 2 157.71 9.36
[truncated: 3,838,566 more chars]
